# Supplementary material for: Synthesis and crystal structure determination of aluminium hydroxide methane­sulfonate, Al(OH)(CH3SO3)2
Source: Acta Crystallogr E Crystallogr Commun. 2026 Jun 5;82(Pt 7):760–3. doi: 10.1107/S2056989026005578 (PMC13330836; doi:10.1107/S2056989026005578)
Supplement: Supplementary file 1 [file e-82-00760-sup1.cif]

##############################################################################
#                                                                            #
# This CIF contains the data in a paper accepted for publication in          #
# Acta Crystallographica Section E. It conforms to the requirements of       #
# Notes for Authors for Acta Crystallographica Section E, and has been       #
# peer reviewed under the auspices of the IUCr Commission on Journals.       #
#                                                                            #
# Full details of the Crystallographic Information File format               #
# are given in the paper "The Crystallographic Information File (CIF):       #
# a New Standard Archive File for Crystallography" by S. R. Hall, F. H.      #
# Allen and I. D. Brown [Acta Cryst. (1991), A47, 655-685].                  #
#                                                                            #
# The current version of the core CIF dictionary is obtainable from          #
# ftp://ftp.iucr.org/pub/cif_core.dic.                                       #
#                                                                            #
# Software is freely available for graphical display of the structure(s)     #
# in this CIF. For information consult the CIF software page                 #
# http://www.iucr.org/resources/cif/software.                                #
#                                                                            #
# This file may be used for bona fide research purposes within the           #
# scientific community so long as proper attribution is given to the journal # 
# article from which it was obtained.                                        #
#                                                                            #
##############################################################################
data_I
_audit_creation_method     'SHELXL-2019/3'
_journal_date_recd_electronic     2026-05-01
_journal_date_accepted     2026-05-26
_journal_name_full     'Acta Crystallographica, Section E'
_journal_year     2026
_journal_volume     82
_journal_issue      1
_journal_page_first     0
_journal_page_last     0
_journal_paper_category     GM
_journal_paper_doi     10.1107/S2056989026005578
_journal_coeditor_code     JP2028
_publ_contact_author_name     'Eric Gabilondo'
_publ_contact_author_address
;
Department of Chemistry, University of Houston, 3585 Cullen Blvd, Room 112, Houston, TX, 77204-5003, United States
;
_publ_contact_author_email     'eric.gabilondo@ucd.ie'
_publ_contact_author_fax     ?
_publ_contact_author_phone     ?
_publ_section_title
;
Synthesis and crystal structure determination of aluminium hydroxide
methanesulfonate, Al(OH)(CH~3~SO~3~)~2~
;
_publ_section_title_footnote     .
loop_
    _publ_author_name
    _publ_author_footnote
    _publ_author_address
    'Gabilondo, Eric' .
;
School of Chemistry, University College Dublin, Belfield, Dublin 4,
Ireland
;
    'Halasyamani, P. Shiv' .
;
Department of Chemistry, University of Houston, 3585 Cullen Blvd, Room 112,
Houston, TX, 77204-5003, USA
;
_publ_section_synopsis
;
An aluminium hydroxide methanesulfonate salt, Al(OH)(CH~3~SO~3~)~2~,
crystallizes with one-dimensional chains of AlO~6~ connected via hydrogen
bonding.
;
_chemical_name_systematic
;\
<i>catena</i>-Poly[aluminium(III)-\m-hydroxido-\k^2^<i>O</i>:<i>O</i>-\
di-\m-methanesulfonato-\k^4^<i>O</i>:<i>O</i>']
;
_chemical_name_common     ?
_chemical_formula_moiety     'C2 H7 Al O7 S2'
_chemical_formula_sum     'C2 H7 Al O7 S2'
_chemical_formula_iupac     '[Al (O H) (C H3 S O3)2]'
_chemical_formula_weight     234.18
_chemical_melting_point     ?
_space_group_crystal_system     triclinic
_space_group_name_H-M_alt     'P -1'
_space_group_name_Hall     '-P 1'
loop_
    _space_group_symop_operation_xyz
    'x, y, z'
    '-x, -y, -z'
_cell_length_a     6.5099(10)
_cell_length_b     6.7869(10)
_cell_length_c     9.7677(15)
_cell_angle_alpha     94.712(6)
_cell_angle_beta     109.253(6)
_cell_angle_gamma     90.177(6)
_cell_volume     405.83(11)
_cell_formula_units_Z     2
_cell_measurement_reflns_used     4784
_cell_measurement_theta_min     2.22
_cell_measurement_theta_max     27.77
_cell_measurement_temperature     301(2)
_exptl_crystal_description     'needle'
_exptl_crystal_colour     'colourless'
_exptl_crystal_size_max     0.250
_exptl_crystal_size_mid     0.030
_exptl_crystal_size_min     0.030
_exptl_crystal_density_diffrn     1.916
_exptl_crystal_density_meas     ?
_exptl_crystal_density_method     ?
_exptl_crystal_F_000     240
_exptl_absorpt_coefficient_mu     0.763
_exptl_absorpt_correction_type     multi-scan
_exptl_absorpt_process_details
;
(SADABS; Krause <i>et al.</i>,  2015)
;
_exptl_absorpt_correction_T_min     0.6737
_exptl_absorpt_correction_T_max     0.7457
_diffrn_ambient_temperature     301(2)
_diffrn_source     ?
_diffrn_radiation_type     MoK\a
_diffrn_radiation_wavelength     0.71073
_diffrn_measurement_device_type     'Bruker APEXII CCD'
_diffrn_measurement_method     '\f and \w scans'
_diffrn_detector_area_resol_mean     ?
_diffrn_reflns_number     15679
_diffrn_reflns_av_R_equivalents     0.0496
_diffrn_reflns_av_unetI/netI     0.0343
_diffrn_reflns_theta_min     2.217
_diffrn_reflns_theta_max     28.292
_diffrn_reflns_theta_full     25.242
_diffrn_measured_fraction_theta_max     0.998
_diffrn_measured_fraction_theta_full     1.000
_diffrn_reflns_limit_h_min     -8
_diffrn_reflns_limit_h_max     8
_diffrn_reflns_limit_k_min     -9
_diffrn_reflns_limit_k_max     9
_diffrn_reflns_limit_l_min     -12
_diffrn_reflns_limit_l_max     13
_refine_special_details     ?
_reflns_number_total     2007
_reflns_number_gt     1707
_reflns_threshold_expression     'I > 2\s(I)'
_refine_ls_structure_factor_coef     Fsqd
_refine_ls_matrix_type     full
_refine_ls_R_factor_all     0.0414
_refine_ls_R_factor_gt     0.0337
_refine_ls_wR_factor_gt     0.0831
_refine_ls_wR_factor_ref     0.0873
_refine_ls_goodness_of_fit_ref     1.072
_refine_ls_restrained_S_all     1.073
_refine_ls_number_reflns     2007
_refine_ls_number_parameters     125
_refine_ls_number_restraints     2
_refine_ls_hydrogen_treatment     mixed
_refine_ls_weighting_scheme     calc
_refine_ls_weighting_details
              'w=1/[\s^2^(Fo^2^)+(0.0417P)^2^+0.2379P] where P=(Fo^2^+2Fc^2^)/3'
_atom_sites_solution_hydrogens     mixed
_atom_sites_solution_primary     dual
_atom_sites_solution_secondary     ?
_refine_ls_shift/su_max     0.000
_refine_ls_shift/su_mean     0.000
_refine_diff_density_max     0.434
_refine_diff_density_min     -0.407
_refine_ls_extinction_method     none
_refine_ls_extinction_coef     .
loop_
    _atom_type_symbol
    _atom_type_description
    _atom_type_scat_dispersion_real
    _atom_type_scat_dispersion_imag
    _atom_type_scat_source
    'C' 'C' 0.0033 0.0016
                         'International Tables Vol C Tables 4.2.6.8 and 6.1.1.4'
    'H' 'H' 0.0000 0.0000
                         'International Tables Vol C Tables 4.2.6.8 and 6.1.1.4'
    'Al' 'Al' 0.0645 0.0514
                         'International Tables Vol C Tables 4.2.6.8 and 6.1.1.4'
    'O' 'O' 0.0106 0.0060
                         'International Tables Vol C Tables 4.2.6.8 and 6.1.1.4'
    'S' 'S' 0.1246 0.1234
                         'International Tables Vol C Tables 4.2.6.8 and 6.1.1.4'
_computing_data_collection
;
APEX5 (Bruker, 2023)
;
_computing_cell_refinement
;
SAINT (Bruker, 2008)
;
_computing_data_reduction     'SAINT (Bruker, 2008)'
_computing_structure_solution
;
<i>SHELXT2018/2</i> (Sheldrick, 2015a)
;
_computing_structure_refinement
;
<i>SHELXL2019/2</i> (Sheldrick, 2015b)
;
_computing_molecular_graphics
;
Mercury 2025.3.0 (Macrae <i>et al.</i>,  2020)
;
_computing_publication_material
;
Mercury 2025.3.0 (Macrae <i>et al.</i>,  2020)
;
loop_
    _atom_site_type_symbol
    _atom_site_label
    _atom_site_fract_x
    _atom_site_fract_y
    _atom_site_fract_z
    _atom_site_U_iso_or_equiv
    _atom_site_adp_type
    _atom_site_calc_flag
    _atom_site_occupancy
    _atom_site_disorder_assembly
    _atom_site_disorder_group
    S S1 0.26117(8) 0.76941(7) 0.66932(5) 0.01853(14) Uani d 1 . .
    S S2 0.77597(9) 0.28304(7) 0.77275(5) 0.02129(15) Uani d 1 . .
    Al Al1 0.500000 0.000000 0.500000 0.0166(2) Uani d 1 . .
    Al Al2 0.500000 0.500000 0.500000 0.0165(2) Uani d 1 . .
    O O1 0.0586(3) 0.7731(2) 0.69736(18) 0.0284(4) Uani d 1 . .
    O O2 0.2868(3) 0.9380(2) 0.58889(17) 0.0235(3) Uani d 1 . .
    O O3 0.3839(2) 0.24615(19) 0.47067(15) 0.0171(3) Uani d 1 . .
    H H3 0.2321(17) 0.2411(18) 0.424(2) 0.026 Uiso d 1 . .
    O O4 0.7021(3) 0.4503(2) 0.68421(16) 0.0247(4) Uani d 1 . .
    O O5 0.6994(3) 0.0937(2) 0.68568(16) 0.0242(3) Uani d 1 . .
    O O6 0.2883(2) 0.5812(2) 0.59119(16) 0.0229(3) Uani d 1 . .
    C C1 0.4736(4) 0.7916(4) 0.8366(2) 0.0319(5) Uani d 1 . .
    H H1A 0.610534 0.780972 0.819857 0.048 Uiso calc 1 . .
    H H1B 0.457894 0.688125 0.894139 0.048 Uiso calc 1 . .
    H H1C 0.468552 0.917766 0.887359 0.048 Uiso calc 1 . .
    O O7 0.740(3) 0.3028(15) 0.9115(14) 0.0442(18) Uani d 0.68(3) A 1
    C C2 1.070(2) 0.2877(18) 0.8079(14) 0.0376(19) Uani d 0.68(3) A 1
    H H2A 1.131846 0.175313 0.858649 0.056 Uiso calc 0.68(3) A 1
    H H2B 1.134113 0.406980 0.866437 0.056 Uiso calc 0.68(3) A 1
    H H2C 1.097876 0.283080 0.717226 0.056 Uiso calc 0.68(3) A 1
    C C2A 1.035(4) 0.287(4) 0.837(3) 0.0376(19) Uani d 0.32(3) A 2
    H H2AA 1.092830 0.265748 0.758451 0.056 Uiso calc 0.32(3) A 2
    H H2AB 1.081138 0.184014 0.901309 0.056 Uiso calc 0.32(3) A 2
    H H2AC 1.087015 0.412787 0.889476 0.056 Uiso calc 0.32(3) A 2
    O O7A 0.683(4) 0.294(4) 0.881(2) 0.0442(18) Uani d 0.32(3) A 2
loop_
    _atom_site_aniso_label
    _atom_site_aniso_U_11
    _atom_site_aniso_U_22
    _atom_site_aniso_U_33
    _atom_site_aniso_U_12
    _atom_site_aniso_U_13
    _atom_site_aniso_U_23
    S1 0.0180(3) 0.0142(2) 0.0248(3) -0.00089(18) 0.00896(19) 0.00137(19)
    S2 0.0278(3) 0.0128(2) 0.0201(3) -0.0013(2) 0.0036(2) 0.00119(18)
    Al1 0.0182(4) 0.0076(4) 0.0228(4) -0.0012(3) 0.0052(3) 0.0016(3)
    Al2 0.0181(4) 0.0077(4) 0.0228(4) -0.0012(3) 0.0057(3) 0.0011(3)
    O1 0.0230(8) 0.0260(8) 0.0422(9) 0.0011(6) 0.0183(7) 0.0042(7)
    O2 0.0246(8) 0.0143(7) 0.0356(8) 0.0023(6) 0.0145(7) 0.0064(6)
    O3 0.0154(7) 0.0090(6) 0.0255(7) 0.0000(5) 0.0044(6) 0.0021(5)
    O4 0.0286(8) 0.0114(7) 0.0276(8) -0.0017(6) 0.0002(6) 0.0026(6)
    O5 0.0277(8) 0.0116(7) 0.0266(7) -0.0010(6) -0.0002(6) 0.0015(6)
    O6 0.0239(8) 0.0132(7) 0.0337(8) -0.0031(6) 0.0132(6) -0.0008(6)
    C1 0.0322(13) 0.0359(13) 0.0244(11) -0.0011(10) 0.0053(9) 0.0013(9)
    O7 0.078(6) 0.0363(14) 0.018(4) -0.010(3) 0.017(3) -0.003(2)
    C2 0.017(4) 0.0316(15) 0.060(5) -0.003(2) 0.007(2) 0.002(3)
    C2A 0.017(4) 0.0316(15) 0.060(5) -0.003(2) 0.007(2) 0.002(3)
    O7A 0.078(6) 0.0363(14) 0.018(4) -0.010(3) 0.017(3) -0.003(2)
_geom_special_details
;
 All esds (except the esd in the dihedral angle between two l.s. planes)
 are estimated using the full covariance matrix.  The cell esds are taken
 into account individually in the estimation of esds in distances, angles
 and torsion angles; correlations between esds in cell parameters are only
 used when they are defined by crystal symmetry.  An approximate (isotropic)
 treatment of cell esds is used for estimating esds involving l.s. planes.
;
loop_
    _geom_bond_atom_site_label_1
    _geom_bond_atom_site_label_2
    _geom_bond_site_symmetry_2
    _geom_bond_distance
    _geom_bond_publ_flag
    S1 O1 . 1.4324(16) ?
    S1 O6 . 1.4749(15) ?
    S1 O2 . 1.4790(15) ?
    S1 C1 . 1.753(2) ?
    S2 O7A . 1.38(3) ?
    S2 O7 . 1.444(10) ?
    S2 O4 . 1.4691(15) ?
    S2 O5 . 1.4696(15) ?
    S2 C2A . 1.59(2) ?
    S2 C2 . 1.828(14) ?
    Al1 O3 . 1.8407(13) ?
    Al1 O3 2_656 1.8407(13) ?
    Al1 O5 . 1.9056(14) ?
    Al1 O5 2_656 1.9056(14) ?
    Al1 O2 2_666 1.9259(15) ?
    Al1 O2 1_545 1.9259(15) ?
    Al2 O3 . 1.8411(13) ?
    Al2 O3 2_666 1.8411(13) ?
    Al2 O4 2_666 1.9037(14) ?
    Al2 O4 . 1.9037(14) ?
    Al2 O6 . 1.9315(15) ?
    Al2 O6 2_666 1.9315(15) ?
    O3 H3 . 0.941(10) ?
    C1 H1A . 0.9600 ?
    C1 H1B . 0.9600 ?
    C1 H1C . 0.9600 ?
    C2 H2A . 0.9600 ?
    C2 H2B . 0.9600 ?
    C2 H2C . 0.9600 ?
    C2A H2AA . 0.9600 ?
    C2A H2AB . 0.9600 ?
    C2A H2AC . 0.9600 ?
loop_
    _geom_angle_atom_site_label_1
    _geom_angle_atom_site_label_2
    _geom_angle_atom_site_label_3
    _geom_angle_site_symmetry_1
    _geom_angle_site_symmetry_3
    _geom_angle
    _geom_angle_publ_flag
    O1 S1 O6 . . 112.13(9) ?
    O1 S1 O2 . . 111.68(10) ?
    O6 S1 O2 . . 110.27(9) ?
    O1 S1 C1 . . 108.41(11) ?
    O6 S1 C1 . . 107.00(11) ?
    O2 S1 C1 . . 107.08(11) ?
    O7A S2 O4 . . 108.2(11) ?
    O7 S2 O4 . . 114.4(5) ?
    O7A S2 O5 . . 106.5(9) ?
    O7 S2 O5 . . 115.1(5) ?
    O4 S2 O5 . . 110.97(9) ?
    O7A S2 C2A . . 112.1(11) ?
    O4 S2 C2A . . 110.1(11) ?
    O5 S2 C2A . . 108.8(10) ?
    O7 S2 C2 . . 107.9(5) ?
    O4 S2 C2 . . 103.3(4) ?
    O5 S2 C2 . . 103.9(4) ?
    O3 Al1 O3 . 2_656 180.0 ?
    O3 Al1 O5 . . 91.67(6) ?
    O3 Al1 O5 2_656 . 88.33(6) ?
    O3 Al1 O5 . 2_656 88.33(6) ?
    O3 Al1 O5 2_656 2_656 91.67(6) ?
    O5 Al1 O5 . 2_656 180.0 ?
    O3 Al1 O2 . 2_666 90.97(6) ?
    O3 Al1 O2 2_656 2_666 89.03(6) ?
    O5 Al1 O2 . 2_666 89.78(7) ?
    O5 Al1 O2 2_656 2_666 90.22(7) ?
    O3 Al1 O2 . 1_545 89.03(6) ?
    O3 Al1 O2 2_656 1_545 90.98(6) ?
    O5 Al1 O2 . 1_545 90.22(7) ?
    O5 Al1 O2 2_656 1_545 89.78(7) ?
    O2 Al1 O2 2_666 1_545 180.0 ?
    O3 Al2 O3 . 2_666 180.0 ?
    O3 Al2 O4 . 2_666 88.31(6) ?
    O3 Al2 O4 2_666 2_666 91.69(6) ?
    O3 Al2 O4 . . 91.69(6) ?
    O3 Al2 O4 2_666 . 88.31(6) ?
    O4 Al2 O4 2_666 . 180.0 ?
    O3 Al2 O6 . . 88.99(6) ?
    O3 Al2 O6 2_666 . 91.01(6) ?
    O4 Al2 O6 2_666 . 89.59(7) ?
    O4 Al2 O6 . . 90.41(7) ?
    O3 Al2 O6 . 2_666 91.01(6) ?
    O3 Al2 O6 2_666 2_666 88.99(6) ?
    O4 Al2 O6 2_666 2_666 90.41(7) ?
    O4 Al2 O6 . 2_666 89.59(7) ?
    O6 Al2 O6 . 2_666 180.0 ?
    S1 O2 Al1 . 1_565 132.00(10) ?
    Al1 O3 Al2 . . 134.34(8) ?
    Al1 O3 H3 . . 113.1(8) ?
    Al2 O3 H3 . . 112.3(8) ?
    S2 O4 Al2 . . 138.91(9) ?
    S2 O5 Al1 . . 138.67(9) ?
    S1 O6 Al2 . . 131.92(9) ?
    S1 C1 H1A . . 109.5 ?
    S1 C1 H1B . . 109.5 ?
    H1A C1 H1B . . 109.5 ?
    S1 C1 H1C . . 109.5 ?
    H1A C1 H1C . . 109.5 ?
    H1B C1 H1C . . 109.5 ?
    S2 C2 H2A . . 109.5 ?
    S2 C2 H2B . . 109.5 ?
    H2A C2 H2B . . 109.5 ?
    S2 C2 H2C . . 109.5 ?
    H2A C2 H2C . . 109.5 ?
    H2B C2 H2C . . 109.5 ?
    S2 C2A H2AA . . 109.5 ?
    S2 C2A H2AB . . 109.5 ?
    H2AA C2A H2AB . . 109.5 ?
    S2 C2A H2AC . . 109.5 ?
    H2AA C2A H2AC . . 109.5 ?
    H2AB C2A H2AC . . 109.5 ?
loop_
    _geom_hbond_atom_site_label_D
    _geom_hbond_atom_site_label_H
    _geom_hbond_atom_site_label_A
    _geom_hbond_site_symmetry_D
    _geom_hbond_site_symmetry_H
    _geom_hbond_site_symmetry_A
    _geom_hbond_distance_DH
    _geom_hbond_distance_HA
    _geom_hbond_distance_DA
    _geom_hbond_angle_DHA
    _geom_hbond_publ_flag
    C1 H1B O7 1_555 1_555 2_667_555 0.96 2.62 3.304(15) 129 y
    C2 H2B O7 1_555 1_555 1_555 0.96 2.72 3.641(16) 162 y
    O3 H3 O1 1_555 1_555 2_566 0.941(11) 1.870(11) 2.802(3) 170.5(19) y
_shelx_space_group_comment
;
The symmetry employed for this shelxl refinement is uniquely defined
by the following loop, which should always be used as a source of
symmetry information in preference to the above space-group names.
They are only intended as comments.
;
_shelx_estimated_absorpt_T_min     0.832
_shelx_estimated_absorpt_T_max     0.977
_shelx_hkl_file
;
   1   0   0 2211.18   90.29
  -2   0   0 4103.49  163.98
  -2   0   0 3930.01  165.68
  -2   0   0 4006.20  165.08
   2   0   0 4050.09  166.08
   2   0   0 4108.59  168.98
   2   0   0 4062.69  163.98
  -3   0   0  346.47   20.40
  -3   0   0  329.47   24.80
  -3   0   0  338.47   21.30
  -3   0   0  335.57   22.60
   3   0   0  323.17   24.00
   3   0   0  351.76   26.20
   3   0   0  389.26   22.90
   3   0   0  352.06   20.50
  -4   0   0 3751.22  160.08
  -4   0   0 3642.94  156.68
  -4   0   0 3687.43  164.68
  -4   0   0 3681.73  155.28
   4   0   0 3740.73  159.48
   4   0   0 3670.13  159.48
  -5   0   0  867.41   64.89
  -5   0   0  878.21   50.89
  -5   0   0  851.01   50.69
   5   0   0  928.81   60.59
   5   0   0  900.61   50.89
  -6   0   0  107.99   20.50
  -6   0   0  175.38   18.60
   6   0   0  146.49   23.20
   6   0   0  163.28   19.40
  -7   0   0   44.60   12.40
  -7   0   0   30.40   12.60
   7   0   0   34.20   12.50
   7   0   0   44.40   13.40
   7   0   0   49.00   11.90
  -8   0   0  119.19   25.60
   8   0   0  121.99   21.10
   8   0   0   98.89   22.70
   8  -1   0    2.60    7.60
   8  -1   0    9.70    7.80
  -8   1   0   13.50   12.90
  -8   1   0    5.00   10.10
   7  -1   0   43.30   11.30
   7  -1   0   54.19   14.50
  -7   1   0   57.89   14.20
  -7   1   0   58.29   18.00
   6  -1   0   56.99   12.70
   6  -1   0   69.99   12.60
   6  -1   0   53.19   13.20
  -6   1   0   46.80   13.00
  -6   1   0   72.39   17.40
   5  -1   0 1214.48   57.89
   5  -1   0 1219.98   62.99
   5  -1   0 1198.58   61.29
  -5   1   0 1219.68   66.59
   4  -1   0  112.09   10.90
   4  -1   0  121.39   15.20
   4  -1   0  123.59   12.60
   4  -1   0  183.68   29.20
   4  -1   0  126.09   13.10
   4  -1   0   98.79   16.00
   4  -1   0  122.89   14.20
  -4   1   0  113.19   12.60
  -4   1   0  206.28   27.10
  -4   1   0  129.49   17.70
  -4   1   0  144.19   16.90
   3  -1   0 3716.03  163.18
   3  -1   0 3700.03  164.28
   3  -1   0 3987.20  159.88
   3  -1   0 4020.90  159.88
   3  -1   0 3776.22  158.38
   3  -1   0 3855.81  158.38
   3  -1   0 3719.53  162.38
  -3   1   0 3895.11  159.08
  -3   1   0 3865.81  164.88
  -3   1   0 3669.43  162.48
  -3   1   0 3911.21  164.48
   2  -1   0   72.49    9.40
   2  -1   0   71.59    7.20
   2  -1   0   82.09   10.40
   2  -1   0   82.09   11.20
   2  -1   0   69.19    6.80
   2  -1   0   58.39    6.40
   2  -1   0   66.29    6.50
  -2   1   0   82.59   10.80
  -2   1   0   67.49    7.50
  -2   1   0   69.29    7.20
  -2   1   0   81.89    9.50
  -2   1   0   65.59    9.40
   1  -1   0 9715.33  419.16
   1  -1   0 9711.13  601.24
  -1   1   0 8984.20  608.44
  -1   1   0 9435.56  419.76
  -1   1   0 9999.00  420.36
   0  -1   0   41.80    4.70
   0  -1   0   35.80    5.00
   0  -1   0   31.00    4.50
   0  -1   0   31.40    4.60
   0  -1   0   41.80    5.40
   0  -1   0   41.90    3.90
   0  -1   0   36.20    6.20
   0  -1   0   37.60    4.40
   0   1   0   37.00    5.00
   0   1   0   43.20    6.00
   0   1   0   45.80    5.50
   0   1   0   30.90    4.40
   0   1   0   43.00    4.50
   0   1   0   35.70    4.70
   0   1   0   44.30    4.60
   1   1   0 6476.15  575.44
  -2  -1   0   73.39    7.60
  -2  -1   0   76.29    8.40
  -2  -1   0  103.69    9.90
  -2  -1   0   96.19   13.20
  -2  -1   0   71.49   10.30
  -2  -1   0   76.79    8.00
   2   1   0   70.89   10.30
   2   1   0   74.49    9.40
   2   1   0   97.39    8.70
   2   1   0   80.19    7.90
   2   1   0   98.99    8.20
   2   1   0   95.89   10.00
   2   1   0   91.49   10.00
  -3  -1   0 3878.81  164.58
  -3  -1   0 4016.30  170.78
  -3  -1   0 3955.30  162.58
  -3  -1   0 4028.70  163.48
  -3  -1   0 3941.51  167.78
   3   1   0 3948.60  161.58
   3   1   0 3881.91  169.58
   3   1   0 4046.50  168.28
   3   1   0 3864.21  171.68
  -4  -1   0   91.39   13.60
  -4  -1   0   82.59   15.10
  -4  -1   0   90.39   14.90
  -4  -1   0   71.39   11.20
   4   1   0   94.39   17.40
   4   1   0   91.59   14.70
   4   1   0   42.40   16.30
   4   1   0  100.19   16.90
  -5  -1   0 1004.40   54.19
  -5  -1   0  907.31   53.69
  -5  -1   0  952.20   69.99
  -5  -1   0 1008.20   54.29
   5   1   0 1032.70   57.89
   5   1   0  961.30   56.09
  -6  -1   0   66.19   13.60
  -6  -1   0   49.90   12.80
  -6  -1   0   51.79   15.20
   6   1   0   75.89   17.80
   6   1   0   46.80   12.90
  -7  -1   0    4.00    6.20
  -7  -1   0   28.20   12.30
   7   1   0   36.10   13.40
   7   1   0   13.80   11.10
  -8  -1   0  -14.40    7.40
  -8  -1   0   -3.20    5.90
   8   1   0   -1.70    5.90
   8  -2   0   36.30   13.80
  -8   2   0   64.09   26.00
  -8   2   0   30.90   14.30
   7  -2   0   14.40    8.80
   7  -2   0    9.30    7.70
  -7   2   0    9.90   10.80
  -7   2   0   15.50    9.90
   6  -2   0 1140.79   59.59
   6  -2   0 1097.59   61.39
   6  -2   0 1208.38   60.09
   6  -2   0 1165.08   62.29
  -6   2   0 1248.78   70.59
  -6   2   0 1105.99   63.19
   5  -2   0  832.12   46.60
   5  -2   0  836.22   58.19
  -5   2   0  811.92   52.49
  -5   2   0  888.81   49.10
  -5   2   0  953.60   57.09
   4  -2   0  113.99   11.00
   4  -2   0  127.19   23.90
   4  -2   0  100.59   16.90
   4  -2   0  108.79   12.10
   4  -2   0  111.89   11.80
   4  -2   0  149.88   13.00
   4  -2   0  131.49   15.90
  -4   2   0  139.59   19.30
  -4   2   0  115.29   18.50
  -4   2   0  131.09   14.30
   3  -2   0  339.57   18.90
   3  -2   0  285.47   22.70
   3  -2   0  296.27   19.10
   3  -2   0  304.17   19.70
   3  -2   0  302.77   22.40
   3  -2   0  269.57   21.60
  -3   2   0  310.67   23.50
  -3   2   0  328.47   24.60
  -3   2   0  292.97   18.80
   2  -2   0  655.53   28.40
   2  -2   0  587.04   33.20
   2  -2   0  605.14   32.10
   2  -2   0  611.94   30.70
   2  -2   0  617.84   30.60
  -2   2   0  600.24   28.20
  -2   2   0  627.54   29.30
  -2   2   0  552.74   31.70
  -2   2   0  550.44   32.90
   1  -2   0  764.62   38.90
   1  -2   0  809.62   37.80
   1  -2   0  796.92   39.50
   1  -2   0  825.22   38.30
   1  -2   0  792.32   38.00
   1  -2   0  858.81   39.30
   1  -2   0  848.12   37.20
   1  -2   0  840.52   38.50
  -1   2   0  785.22   39.00
  -1   2   0  828.02   37.70
  -1   2   0  787.72   37.60
   0  -2   0 3829.62  152.38
   0  -2   0 4025.00  153.88
   0  -2   0 3483.45  153.28
   0  -2   0 3796.42  156.28
   0  -2   0 3771.32  151.48
   0  -2   0 3913.21  154.58
   0  -2   0 3464.95  153.78
   0   2   0 3882.81  153.58
   0   2   0 3673.63  153.48
   0   2   0 3730.63  154.18
   0   2   0 3681.33  154.08
   0   2   0 3618.24  152.18
   0   2   0 3657.03  155.58
  -1  -2   0 1757.32   79.79
  -1  -2   0 1709.83   75.69
  -1  -2   0 1828.62   78.19
  -1  -2   0 1684.43   78.19
  -1  -2   0 1823.32   80.59
  -1  -2   0 1783.12   77.99
   1   2   0 1883.81   80.59
   1   2   0 1783.12   77.49
   1   2   0 1849.21   80.79
   1   2   0 1779.82   78.49
   1   2   0 1739.53   77.39
   1   2   0 1793.02   78.19
   1   2   0 1754.92   75.69
  -2  -2   0  742.33   38.50
  -2  -2   0  737.83   39.00
  -2  -2   0  731.03   37.60
  -2  -2   0  731.23   36.20
  -2  -2   0  708.03   40.30
  -2  -2   0  759.02   38.50
   2   2   0  830.82   41.40
   2   2   0  772.32   40.80
   2   2   0  675.73   37.60
   2   2   0  716.73   38.20
  -3  -2   0    7.30    5.70
  -3  -2   0    6.10    5.00
  -3  -2   0   10.50    5.40
  -3  -2   0    1.10    3.40
  -3  -2   0   14.40    5.90
   3   2   0    3.10    3.80
   3   2   0   11.60    8.10
   3   2   0    6.40    5.50
   3   2   0    8.30    5.30
   3   2   0   10.90    5.50
   3   2   0    8.40    4.30
   3   2   0    5.20    5.40
  -4  -2   0    3.10    5.20
  -4  -2   0   13.70    6.20
  -4  -2   0   29.90   10.50
  -4  -2   0   21.40    8.10
  -4  -2   0   10.30    5.20
  -4  -2   0   19.30    6.90
   4   2   0   18.30    7.90
   4   2   0   15.20    8.20
   4   2   0   16.90    8.10
   4   2   0   15.60   11.40
   4   2   0   15.60    5.60
   4   2   0   14.80    8.50
   4   2   0   24.20    8.00
   4   2   0   13.00    5.50
  -5  -2   0  571.24   37.00
  -5  -2   0  593.44   41.40
  -5  -2   0  595.74   36.20
  -5  -2   0  576.24   43.80
   5   2   0  671.23   41.40
   5   2   0  638.64   33.60
   5   2   0  608.54   37.70
   5   2   0  646.74   43.10
   5   2   0  570.44   31.90
   5   2   0  615.34   43.80
  -6  -2   0  653.13   50.89
  -6  -2   0  696.73   41.80
  -6  -2   0  698.73   43.40
  -6  -2   0  636.14   45.90
   6   2   0  679.53   47.70
   6   2   0  659.03   45.60
   6   2   0  643.54   42.00
   6   2   0  670.23   49.70
  -7  -2   0   47.80   13.00
  -7  -2   0   26.50   12.20
  -7  -2   0   52.49   14.90
   7   2   0   53.39   17.60
   7   2   0   44.30   15.90
   7  -3   0  143.99   22.80
   7  -3   0  187.88   26.50
  -7   3   0  191.38   32.20
   6  -3   0   42.60   14.40
   6  -3   0   51.99   12.00
   6  -3   0   85.39   22.00
  -6   3   0   95.69   21.00
   5  -3   0  910.71   51.49
   5  -3   0  867.21   46.00
   5  -3   0  824.72   47.40
  -5   3   0  849.72   54.69
  -5   3   0  867.41   54.59
   4  -3   0  250.47   20.20
   4  -3   0  259.27   18.10
   4  -3   0  261.37   22.90
  -4   3   0  289.47   25.70
  -4   3   0  259.07   25.30
   3  -3   0  409.36   27.90
   3  -3   0  399.46   29.00
   3  -3   0  354.16   29.30
   3  -3   0  404.26   22.20
   3  -3   0  404.46   27.30
   3  -3   0  461.75   26.90
  -3   3   0  408.36   27.80
  -3   3   0  460.45   30.70
  -3   3   0  420.76   23.70
  -3   3   0  412.26   22.50
   2  -3   0  601.24   31.00
   2  -3   0  601.64   33.50
   2  -3   0  581.14   32.00
   2  -3   0  601.54   29.40
   2  -3   0  561.34   32.70
   2  -3   0  514.15   33.00
   2  -3   0  522.25   30.40
   2  -3   0  569.74   30.90
  -2   3   0  559.74   33.80
  -2   3   0  569.14   30.10
  -2   3   0  594.24   29.60
  -2   3   0  556.44   30.10
  -2   3   0  560.34   32.70
  -2   3   0  575.14   29.10
  -2   3   0  572.54   30.60
   1  -3   0   37.90    8.00
   1  -3   0   16.80    5.90
   1  -3   0   23.80    7.10
   1  -3   0   22.70    6.50
   1  -3   0   24.00    6.00
   1  -3   0   13.70    6.50
   1  -3   0   22.10    7.30
  -1   3   0   17.30    5.80
  -1   3   0   29.80    6.60
  -1   3   0   21.60    6.00
  -1   3   0   17.90    6.00
  -1   3   0   22.00    5.90
  -1   3   0   18.20    5.00
  -1   3   0   20.60    7.00
   0  -3   0   -0.30    3.80
   0  -3   0    7.70    5.00
   0  -3   0   12.50    5.90
   0  -3   0    0.60    4.50
   0  -3   0   15.10    5.50
   0  -3   0   13.20    7.40
   0  -3   0    9.40    6.40
   0  -3   0    2.90    3.30
   0   3   0    4.90    4.20
   0   3   0   12.90    5.80
   0   3   0   13.70    5.10
   0   3   0    5.20    4.50
   0   3   0    7.60    4.60
   0   3   0    4.50    4.30
   0   3   0    1.30    4.80
  -1  -3   0  117.39   13.90
  -1  -3   0   91.29   13.60
  -1  -3   0  141.89   12.80
  -1  -3   0  112.99   17.00
  -1  -3   0  121.29   10.20
  -1  -3   0  118.69   13.70
  -1  -3   0   97.49   13.80
   1   3   0  103.19   12.60
   1   3   0  124.09   15.70
   1   3   0  117.99   13.40
   1   3   0  108.39   12.00
   1   3   0  124.29   13.20
   1   3   0   98.09   15.80
   1   3   0  101.09   10.20
  -2  -3   0 1868.01   87.49
  -2  -3   0 1876.81   90.69
  -2  -3   0 1857.51   85.69
  -2  -3   0 1916.11   86.49
  -2  -3   0 1928.21   90.49
  -2  -3   0 1878.51   88.69
   2   3   0 1863.01   88.19
   2   3   0 1924.41   91.69
   2   3   0 2000.70   92.59
   2   3   0 1974.70   86.09
   2   3   0 1891.51   87.09
   2   3   0 1880.11   87.49
   2   3   0 2010.40   87.19
  -3  -3   0  105.79   20.30
  -3  -3   0   99.99   15.90
  -3  -3   0  115.29   17.90
  -3  -3   0  120.29   13.10
  -3  -3   0  120.59   19.30
   3   3   0  121.49   19.80
   3   3   0  131.49   19.70
   3   3   0   98.89   16.60
   3   3   0   98.59   14.60
   3   3   0   90.89   15.00
   3   3   0  136.09   13.80
   3   3   0   92.79   15.80
  -4  -3   0  370.86   31.60
  -4  -3   0  403.76   26.70
  -4  -3   0  365.06   31.20
  -4  -3   0  372.96   28.40
  -4  -3   0  435.06   29.20
   4   3   0  366.16   32.60
   4   3   0  430.26   33.10
   4   3   0  433.96   32.10
   4   3   0  364.56   25.80
   4   3   0  412.86   27.60
   4   3   0  374.36   29.70
   4   3   0  429.86   32.10
  -5  -3   0  127.59   17.10
  -5  -3   0  139.39   16.20
  -5  -3   0  132.99   22.10
  -5  -3   0  157.38   17.70
  -5  -3   0  123.29   21.70
   5   3   0  180.98   28.30
   5   3   0  183.78   30.10
   5   3   0  138.99   22.20
   5   3   0  148.99   15.30
  -6  -3   0  118.09   18.60
  -6  -3   0   91.79   31.10
  -6  -3   0  131.19   19.30
  -6  -3   0  134.79   22.50
  -6  -3   0  122.99   26.00
   6   3   0   89.79   18.90
   6   3   0  116.89   24.60
   6   3   0  119.49   16.00
   6   3   0  129.19   24.20
   6   3   0  116.89   16.40
   6   3   0  145.99   26.50
  -7  -3   0    2.10    7.10
   7   3   0    6.50    8.30
   7   3   0   15.00   10.00
   7  -4   0   89.59   19.50
   7  -4   0  114.39   22.60
  -7   4   0  103.79   23.40
   6  -4   0  149.29   25.20
   6  -4   0  181.88   21.10
  -6   4   0  122.89   24.70
  -6   4   0  156.48   28.20
   5  -4   0   -0.60    3.90
   5  -4   0    5.70   14.10
   5  -4   0   -2.50    4.60
  -5   4   0    2.80   10.40
  -5   4   0   -8.50    5.60
   4  -4   0 1553.04   75.49
   4  -4   0 1400.76   64.29
   4  -4   0 1395.46   71.49
   4  -4   0 1493.15   79.99
  -4   4   0 1217.18   74.09
  -4   4   0 1451.35   66.89
  -4   4   0 1602.14   79.39
   3  -4   0    8.70    6.60
   3  -4   0    9.60    6.00
   3  -4   0   11.60   11.30
   3  -4   0    3.20    4.50
  -3   4   0    5.50    4.60
  -3   4   0   18.60    8.20
  -3   4   0   15.70    6.20
  -3   4   0   16.50    7.70
   2  -4   0    1.90    5.40
   2  -4   0    4.50    5.60
   2  -4   0    5.30    6.30
   2  -4   0    1.00    4.40
   2  -4   0    4.60    3.90
   2  -4   0    1.80    4.40
   2  -4   0    2.40    4.20
   2  -4   0    1.00    3.20
  -2   4   0    5.50    6.50
  -2   4   0    4.20    4.50
  -2   4   0    6.20    4.60
  -2   4   0    8.60    4.70
  -2   4   0    3.50    5.70
  -2   4   0    0.10    4.00
   1  -4   0  539.55   33.90
   1  -4   0  621.84   34.70
   1  -4   0  535.95   32.70
   1  -4   0  557.74   37.20
   1  -4   0  560.04   35.10
   1  -4   0  562.74   33.60
   1  -4   0  547.35   33.00
   1  -4   0  577.24   33.80
  -1   4   0  564.74   32.70
  -1   4   0  573.74   32.70
  -1   4   0  559.14   32.30
  -1   4   0  578.64   34.00
  -1   4   0  569.44   33.50
  -1   4   0  559.24   34.70
   0  -4   0 4696.23  203.28
   0  -4   0 5072.59  200.38
   0  -4   0 4520.55  207.08
   0  -4   0 4698.33  202.68
   0  -4   0 4859.21  204.28
   0  -4   0 5033.30  202.58
   0  -4   0 4691.83  197.98
   0  -4   0 4816.12  204.28
   0   4   0 4850.81  201.98
   0   4   0 4815.42  202.38
   0   4   0 4753.92  205.78
   0   4   0 4940.21  203.68
   0   4   0 4753.42  203.08
   0   4   0 4677.23  202.88
  -1  -4   0   50.49    7.20
  -1  -4   0   49.30   11.80
  -1  -4   0   61.49   13.60
  -1  -4   0   46.00   12.70
  -1  -4   0   60.19   13.10
  -1  -4   0   44.40   11.20
  -1  -4   0   53.99   11.00
  -1  -4   0   45.90    8.10
   1   4   0   37.20   10.30
   1   4   0   47.00   10.60
   1   4   0   69.79   10.60
   1   4   0   30.60   10.50
   1   4   0   39.20    9.50
   1   4   0   50.99   11.00
   1   4   0   39.00    9.60
  -2  -4   0    6.70    6.90
  -2  -4   0    1.80    5.70
  -2  -4   0   13.90    7.80
  -2  -4   0   15.20    7.60
  -2  -4   0    7.20    6.30
  -2  -4   0    6.40    4.20
   2   4   0   -1.00    3.50
   2   4   0   -1.90    6.40
   2   4   0    1.50    4.50
   2   4   0    0.90    5.00
   2   4   0    7.80    5.30
   2   4   0    7.00    5.70
  -3  -4   0  709.23   40.80
  -3  -4   0  653.73   40.80
  -3  -4   0  599.24   37.90
  -3  -4   0  587.34   40.60
  -3  -4   0  682.33   45.00
   3   4   0  664.23   39.50
   3   4   0  642.04   40.40
   3   4   0  730.13   43.20
   3   4   0  587.94   38.10
   3   4   0  635.94   44.60
   3   4   0  655.03   41.80
   3   4   0  595.14   40.90
  -4  -4   0  280.97   26.20
  -4  -4   0  262.77   21.80
  -4  -4   0  236.88   26.50
  -4  -4   0  234.88   23.60
  -4  -4   0  255.97   24.80
   4   4   0  232.48   21.70
   4   4   0  220.78   24.70
   4   4   0  301.37   27.10
   4   4   0  225.88   26.70
   4   4   0  266.97   23.50
   4   4   0  273.27   25.10
   4   4   0  280.57   28.70
  -5  -4   0   70.99   14.60
  -5  -4   0  115.59   25.80
  -5  -4   0   71.39   18.50
  -5  -4   0   47.70   15.50
   5   4   0   89.79   21.40
   5   4   0   77.99   18.70
   5   4   0   63.59   16.60
   5   4   0  101.99   16.30
   5   4   0   67.39   17.30
   5   4   0   85.39   15.70
  -6  -4   0    4.30    5.90
  -6  -4   0   13.00    8.70
   6   4   0    5.30   10.60
   6   4   0   -3.10    4.50
   6   4   0   -2.40    5.40
   6   4   0    5.80    6.70
   6   4   0   -5.80    4.10
  -7  -4   0  192.28   39.10
   7   4   0  203.68   37.20
   7   4   0  138.29   26.80
   7   4   0  184.58   19.00
   7   4   0  163.88   31.20
   7   4   0  207.78   21.00
   6  -5   0   43.00   14.20
   6  -5   0   66.49   18.90
  -6   5   0   48.10   16.50
  -6   5   0   67.49   19.90
   5  -5   0  716.13   48.10
   5  -5   0  584.94   42.50
  -5   5   0  606.84   48.00
   4  -5   0  144.49   23.30
   4  -5   0  206.48   25.70
   4  -5   0  155.08   22.90
   4  -5   0  154.28   19.70
  -4   5   0  151.68   24.00
  -4   5   0  155.98   16.10
   3  -5   0  967.30   50.89
   3  -5   0  907.91   54.19
   3  -5   0  992.70   51.59
   3  -5   0 1011.30   56.69
   3  -5   0  879.01   55.59
   3  -5   0  919.91   48.40
   3  -5   0 1009.00   55.19
  -3   5   0 1044.60   77.59
  -3   5   0  962.40   54.49
  -3   5   0 1007.50   51.09
  -3   5   0  955.40   48.80
  -3   5   0  952.10   48.40
  -3   5   0  942.01   50.79
  -3   5   0  964.50   50.29
   2  -5   0  159.68   21.10
   2  -5   0  151.78   19.80
   2  -5   0  175.08   18.80
   2  -5   0  116.09   17.10
   2  -5   0  141.59   15.20
   2  -5   0  173.88   23.60
  -2   5   0  180.38   17.60
  -2   5   0  146.49   15.80
  -2   5   0  110.69   17.00
  -2   5   0  128.99   15.20
  -2   5   0  173.58   16.00
   1  -5   0 1622.64   77.79
   1  -5   0 1601.94   78.49
   1  -5   0 1667.53   80.89
   1  -5   0 1514.15   83.19
   1  -5   0 1613.44   76.59
   1  -5   0 1661.53   77.69
   1  -5   0 1489.35   78.59
   1  -5   0 1516.95   77.59
  -1   5   0 1502.25   76.89
  -1   5   0 1551.84   76.19
  -1   5   0 1611.04   76.99
  -1   5   0 1567.54   79.29
  -1   5   0 1584.54   76.69
  -1   5   0 1613.84   78.59
   0  -5   0   79.19   16.00
   0  -5   0  102.49   14.40
   0  -5   0   85.09   15.80
   0  -5   0   83.69   18.50
   0  -5   0  109.69   18.60
   0  -5   0  104.59   16.70
   0  -5   0   77.29   15.10
   0  -5   0   88.19   13.10
   0   5   0   56.19   12.60
   0   5   0   84.69   15.30
   0   5   0   84.49   15.20
   0   5   0   85.09   17.90
   0   5   0   84.69   15.70
   0   5   0   96.19   15.20
  -1  -5   0 1064.99   58.69
  -1  -5   0 1089.19   64.19
  -1  -5   0 1057.99   52.39
  -1  -5   0 1017.40   59.39
  -1  -5   0 1001.00   62.09
  -1  -5   0  930.11   58.49
  -1  -5   0 1098.79   58.59
   1   5   0 1050.39   58.49
   1   5   0 1031.50   52.99
   1   5   0 1048.90   60.19
   1   5   0 1007.70   56.69
   1   5   0 1105.29   57.99
   1   5   0 1070.09   59.69
  -2  -5   0  176.28   21.00
  -2  -5   0  150.08   23.10
  -2  -5   0  151.78   21.90
  -2  -5   0  149.19   14.90
  -2  -5   0  173.98   22.40
  -2  -5   0  169.48   21.00
   2   5   0  157.18   22.30
   2   5   0  171.58   21.50
   2   5   0  187.18   23.50
   2   5   0  164.58   20.10
   2   5   0  150.38   20.50
   2   5   0  175.68   23.80
   2   5   0  170.58   19.10
  -3  -5   0  694.13   48.50
  -3  -5   0  695.63   44.10
  -3  -5   0  700.43   47.40
  -3  -5   0  658.63   42.10
  -3  -5   0  721.23   64.69
   3   5   0  643.04   43.10
   3   5   0  687.33   45.50
   3   5   0  681.33   46.70
   3   5   0  710.33   50.49
   3   5   0  726.63   45.70
   3   5   0  763.82   52.49
   3   5   0  718.03   45.80
  -4  -5   0  105.89   21.30
  -4  -5   0   47.80   13.80
  -4  -5   0  107.19   18.10
  -4  -5   0   79.39   18.70
   4   5   0   82.09   18.20
   4   5   0  114.49   25.20
   4   5   0   65.99   17.00
   4   5   0   71.89   16.20
   4   5   0   72.29   17.50
   4   5   0   76.89   16.10
  -5  -5   0  126.29   23.40
   5   5   0   96.19   21.80
   5   5   0  112.99   20.20
   5   5   0   86.49   17.80
   5   5   0   85.89   23.70
   5   5   0  120.29   27.70
   5   5   0  105.39   22.10
  -6  -5   0   78.19   17.30
   6   5   0  103.19   19.90
   6   5   0  103.79   18.40
   6   5   0   82.09   22.00
   6   5   0  141.39   31.90
   6   5   0   71.29   19.70
   6  -6   0  426.46   39.20
  -6   6   0  505.65   74.49
   5  -6   0   55.39   16.50
   5  -6   0  101.39   22.50
  -5   6   0   48.60   11.50
  -5   6   0   62.89   18.40
  -5   6   0   11.50   12.80
   4  -6   0  100.39   19.10
   4  -6   0   88.29   21.20
   4  -6   0  112.29   23.70
   4  -6   0  140.59   24.90
  -4   6   0   82.39   15.80
  -4   6   0   97.89   20.20
   3  -6   0 1340.47   74.69
   3  -6   0 1078.59   64.49
   3  -6   0 1023.20   65.29
   3  -6   0 1071.29   63.29
  -3   6   0 1044.40   57.69
  -3   6   0  986.80   60.39
   2  -6   0 1135.59   61.99
   2  -6   0 1178.08   71.09
   2  -6   0 1205.68   66.19
   2  -6   0 1225.48   68.69
   2  -6   0 1142.59   65.19
   2  -6   0 1184.28   65.09
  -2   6   0 1137.19   64.49
  -2   6   0 1244.18   64.09
  -2   6   0 1140.19   61.39
  -2   6   0 1166.98   62.29
  -2   6   0 1138.69   63.69
   1  -6   0    4.90    6.50
   1  -6   0    3.60    5.70
   1  -6   0   -4.40    5.00
   1  -6   0    6.40    7.00
   1  -6   0    3.50   10.10
   1  -6   0    3.20    6.80
   1  -6   0    1.60    5.70
   1  -6   0    3.80    6.20
  -1   6   0    1.00    5.40
  -1   6   0   -2.40    4.90
  -1   6   0   -0.10    5.80
  -1   6   0   -3.30    3.30
  -1   6   0    2.00    6.90
  -1   6   0   -2.20    4.80
   0  -6   0  758.32   45.30
   0  -6   0  566.04   43.60
   0  -6   0  697.93   47.70
   0  -6   0  607.54   43.40
   0  -6   0  704.83   39.80
   0  -6   0  565.24   47.00
   0  -6   0  606.14   43.40
   0  -6   0  675.03   40.70
   0   6   0  639.34   43.70
   0   6   0  562.04   44.70
   0   6   0  755.92   44.60
   0   6   0  656.73   44.50
   0   6   0  654.23   43.70
  -1  -6   0  283.97   29.20
  -1  -6   0  292.17   26.70
  -1  -6   0  260.27   28.90
  -1  -6   0  328.57   29.60
  -1  -6   0  273.77   28.30
   1   6   0  304.87   27.60
   1   6   0  323.67   30.00
   1   6   0  277.67   28.50
   1   6   0  313.57   28.90
   1   6   0  313.07   27.50
   1   6   0  309.07   32.10
  -2  -6   0 1180.18   73.39
  -2  -6   0 1246.38   76.69
  -2  -6   0 1270.87   76.29
  -2  -6   0 1292.27   73.59
   2   6   0 1285.27   71.29
   2   6   0 1337.67   86.19
   2   6   0 1294.17   72.89
   2   6   0 1431.66   78.89
   2   6   0 1284.87   68.69
  -3  -6   0  202.48   29.40
  -3  -6   0  161.38   18.60
  -3  -6   0  209.78   26.20
   3   6   0  166.98   25.00
   3   6   0  216.38   35.50
   3   6   0  209.28   34.60
   3   6   0  222.58   30.40
   3   6   0  185.28   22.10
  -4  -6   0   34.40   11.50
  -4  -6   0   61.79   16.50
  -4  -6   0   19.60   12.20
   4   6   0   50.79   19.60
   4   6   0   20.40   10.60
   4   6   0   34.70   15.20
   4   6   0   43.00   15.10
   4   6   0   45.40   14.90
  -5  -6   0   -6.80   15.00
   5   6   0   13.60   11.00
   5   6   0    0.90    7.70
   5   6   0    5.10    8.80
   5   6   0   -5.10   10.50
   5   6   0   -2.80    6.30
   5  -7   0  228.08   33.20
   5  -7   0  313.27   41.60
   4  -7   0    4.50   11.30
   4  -7   0   11.10   13.60
   4  -7   0    4.40    9.80
  -4   7   0   22.50   13.00
   3  -7   0  216.48   30.50
   3  -7   0  220.48   26.50
  -3   7   0  224.08   22.90
   2  -7   0   -2.90    7.10
   2  -7   0    3.70   13.80
   2  -7   0    1.60    8.00
  -2   7   0   -2.10    5.00
  -2   7   0    2.10    6.40
  -2   7   0   10.80    8.70
  -2   7   0    5.90    6.90
   1  -7   0  116.99   20.00
   1  -7   0  110.09   20.50
   1  -7   0  152.08   24.10
   1  -7   0  123.49   26.20
  -1   7   0   69.89   16.60
  -1   7   0   72.79   18.90
  -1   7   0  109.29   20.10
  -1   7   0  105.39   27.00
  -1   7   0   86.89   19.90
   0  -7   0   10.00    8.50
   0  -7   0    0.50    6.60
   0  -7   0    3.10    9.10
   0  -7   0   19.90   14.60
   0  -7   0    2.50    8.00
   0   7   0    6.40    5.00
   0   7   0    4.40    8.30
   0   7   0   21.00   11.70
   0   7   0    0.50    6.00
   0   7   0    9.60    8.70
   0   7   0   21.30    9.90
  -1  -7   0   -4.00    4.90
  -1  -7   0    2.50    9.50
  -1  -7   0    2.10    7.20
  -1  -7   0  -13.00    9.70
  -1  -7   0   -1.40    6.00
  -1  -7   0   12.20    8.70
   1   7   0   12.50    9.90
   1   7   0   13.30    9.70
   1   7   0    6.30    7.30
   1   7   0    0.10   10.00
   1   7   0   -0.70    4.90
  -2  -7   0   97.59   21.30
  -2  -7   0  117.99   23.40
  -2  -7   0  144.69   31.00
  -2  -7   0  142.09   25.30
  -2  -7   0  128.39   25.70
   2   7   0  153.48   25.30
   2   7   0  150.78   26.70
   2   7   0  109.19   20.40
   2   7   0   77.59   22.20
   2   7   0  136.19   29.30
   2   7   0  106.09   24.40
  -3  -7   0   40.50   16.00
  -3  -7   0    2.50    7.80
   3   7   0   17.70   11.30
   3   7   0    7.10   14.50
   3   7   0   16.00   11.50
   3   7   0   12.80   11.50
   3   7   0   30.60   13.80
  -4  -7   0   11.50   12.40
   4   7   0   14.80   12.30
   4   7   0   11.60   14.80
   4   7   0   15.30   10.20
   4   7   0    9.70    9.60
   4   7   0   -4.00    8.30
   3  -8   0   59.39   27.80
   3  -8   0   27.60   21.10
   3  -8   0   48.60   17.40
   2  -8   0   56.79   17.00
   2  -8   0   89.99   27.20
   2  -8   0   74.79   19.90
  -2   8   0   86.59   22.50
   1  -8   0   74.39   19.00
   1  -8   0  101.99   20.20
   1  -8   0   63.59   22.70
  -1   8   0   65.29   20.90
  -1   8   0   63.29   18.60
   0  -8   0   68.09   17.70
   0  -8   0  114.79   25.90
   0  -8   0   92.89   20.20
   0   8   0   82.99   23.10
   0   8   0  126.09   23.30
   0   8   0   67.49   18.10
   0   8   0   62.89   20.50
  -1  -8   0   75.79   22.80
  -1  -8   0   98.59   18.30
   1   8   0  126.09   29.00
   1   8   0  101.49   23.80
   1   8   0   68.19   17.20
   1   8   0   90.19   21.70
  -2  -8   0  279.57   35.60
   2   8   0  275.17   36.40
   2   8   0  247.88   35.50
   2   8   0  169.18   31.00
   2   8   0  312.17   46.60
  -3  -8   0  209.08   34.10
   3   8   0  141.59   32.10
   3   8   0  133.99   39.50
   3   8   0  101.79   24.60
   3   8   0  152.18   29.20
   0  -9   0   31.20   19.90
   0  -9   0   25.30   13.40
   0   9   0   18.20   14.90
   0   9  -1    0.00   11.50
   0  -9   1    6.60   10.90
   0  -9   1    8.40   18.50
   0  -9   1    5.20   10.40
   3   8  -1  298.37   74.59
   3   8  -1  285.47   40.40
   3   8  -1  246.38   29.70
   3   8  -1  296.67   37.40
   3   8  -1  300.37   40.80
  -3  -8   1  338.67   43.90
   2   8  -1   14.70   10.70
   2   8  -1    2.60    8.60
   2   8  -1   -3.10    8.90
   2   8  -1   12.40   11.50
   2   8  -1    7.00   13.70
  -2  -8   1   58.09   20.60
   1   8  -1   33.50   13.40
   1   8  -1   27.80   13.20
   1   8  -1   18.70   15.30
   1   8  -1   24.20   13.00
  -1  -8   1   68.79   19.90
  -1  -8   1   56.89   20.80
  -1  -8   1   24.40   12.80
  -1  -8   1   21.30   10.30
   0   8  -1  931.41   60.99
   0   8  -1  895.41   59.59
   0   8  -1  895.41   64.79
   0   8  -1  846.62   58.79
   0  -8   1  931.41   56.69
   0  -8   1  904.11   61.49
  -1   8  -1   25.60   13.70
  -1   8  -1   41.10   17.30
   1  -8   1   46.40   21.90
   1  -8   1   35.00   15.30
   1  -8   1   39.10   15.20
   2  -8   1   -2.20   15.10
   2  -8   1   -6.10    8.60
   2  -8   1   -2.70    8.50
   3  -8   1  239.78   35.70
   5   7  -1  396.86   47.30
   5   7  -1  345.87   43.40
   5   7  -1  456.35   39.90
   5   7  -1  456.75   50.89
   5   7  -1  427.46   49.50
   4   7  -1    4.50    9.20
   4   7  -1   21.30   16.50
   4   7  -1   20.30   11.90
   4   7  -1    4.00    8.40
   4   7  -1   -2.10    6.70
  -4  -7   1    2.40   11.80
   3   7  -1  520.35   44.90
   3   7  -1  595.14   53.29
   3   7  -1  603.44   51.39
   3   7  -1  606.74   44.50
   3   7  -1  606.84   45.90
  -3  -7   1  599.54   46.60
  -3  -7   1  534.55   48.00
  -3  -7   1  647.54   51.39
   2   7  -1   18.90   10.40
   2   7  -1    4.70   11.30
   2   7  -1   16.60   10.00
   2   7  -1   53.89   16.20
   2   7  -1    9.90    8.90
   2   7  -1   18.70   11.20
   2   7  -1   19.20   10.00
  -2  -7   1   14.50   10.60
  -2  -7   1   21.50   14.80
  -2  -7   1   15.30   12.70
  -2  -7   1    6.00    8.60
   1   7  -1  581.94   48.60
   1   7  -1  577.74   46.90
   1   7  -1  577.74   49.80
   1   7  -1  500.25   43.60
   1   7  -1  664.23   57.39
   1   7  -1  643.84   53.69
   1   7  -1  562.44   43.80
  -1  -7   1  740.23   51.79
  -1  -7   1  633.54   47.70
  -1  -7   1  755.02   47.90
  -1  -7   1  618.64   52.09
  -1  -7   1  628.54   39.70
  -1  -7   1  627.44   46.90
   0   7  -1   16.40   12.60
   0   7  -1    8.20    8.00
   0   7  -1   -1.00    6.40
   0   7  -1   -3.20    6.90
   0   7  -1    3.90    6.90
   0  -7   1   -3.10   12.20
   0  -7   1   -1.10    8.20
   0  -7   1   -1.50    6.50
   0  -7   1   -0.80    5.50
  -1   7  -1  468.95   35.90
  -1   7  -1  540.05   53.79
  -1   7  -1  516.55   39.60
  -1   7  -1  539.65   41.60
   1  -7   1  468.95   36.00
   1  -7   1  453.65   42.50
   1  -7   1  521.75   38.60
   1  -7   1  501.65   40.00
  -2   7  -1   40.30   12.50
  -2   7  -1   78.99   18.80
  -2   7  -1   37.80   11.30
  -2   7  -1   44.40   13.70
  -2   7  -1   38.70   11.60
   2  -7   1   83.79   20.10
   2  -7   1   61.19   16.20
   2  -7   1   69.69   21.10
  -3   7  -1  456.95   35.00
   3  -7   1  463.05   42.90
   3  -7   1  478.55   40.00
   3  -7   1  407.46   37.90
   4  -7   1   -1.70   11.00
   4  -7   1    4.10    8.60
   4  -7   1   11.20   11.70
  -5   7  -1  174.08   30.60
   5  -7   1  196.08   32.10
   5  -7   1  221.78   34.60
   6   6  -1  561.84   54.89
   6   6  -1  534.55   44.10
   6   6  -1  803.62  115.79
   6   6  -1  596.64   44.00
   6   6  -1  622.04   51.79
  -6  -6   1  557.54   49.30
  -6  -6   1  607.54   46.00
   5   6  -1   46.90   13.90
   5   6  -1   13.60   10.00
   5   6  -1   32.60   14.00
   5   6  -1   31.80   16.70
   5   6  -1   70.99   25.00
  -5  -6   1   33.00   13.20
  -5  -6   1   10.10   19.10
   4   6  -1  280.87   35.90
   4   6  -1  369.66   33.40
   4   6  -1  273.57   29.40
   4   6  -1  287.87   33.90
   4   6  -1  281.97   32.50
   4   6  -1  314.77   30.00
   4   6  -1  328.97   31.50
  -4  -6   1  306.97   31.90
  -4  -6   1  295.37   31.10
  -4  -6   1  306.87   29.10
  -4  -6   1  401.66   47.60
   3   6  -1  816.12   52.89
   3   6  -1  820.02   59.39
   3   6  -1  789.92   50.89
   3   6  -1  806.52   52.89
   3   6  -1  753.92   55.69
  -3  -6   1  729.23   55.19
  -3  -6   1  750.72   52.59
  -3  -6   1  752.42   46.10
   2   6  -1 2223.88  111.99
   2   6  -1 2204.18  114.69
   2   6  -1 2246.38  110.39
  -2  -6   1 2371.16  112.89
  -2  -6   1 2181.18  101.39
  -2  -6   1 2196.88  111.19
  -2  -6   1 2191.58  115.59
  -2  -6   1 2230.78  114.29
  -2  -6   1 2371.36  114.19
   1   6  -1   14.60    8.90
   1   6  -1   22.00   12.00
   1   6  -1    5.50    6.80
   1   6  -1   24.30   11.20
   1   6  -1   31.70   11.60
   1   6  -1   26.40   11.20
  -1  -6   1   37.90   12.40
  -1  -6   1    6.10    7.10
  -1  -6   1   47.60   12.80
  -1  -6   1   22.90   11.30
  -1  -6   1   33.80    9.40
   0   6  -1 2501.05  122.69
   0   6  -1 2501.45  117.59
   0   6  -1 2596.14  118.49
   0   6  -1 2530.15  118.59
   0   6  -1 2409.76  117.39
   0   6  -1 2276.67  114.49
   0   6  -1 2425.86  110.49
   0   6  -1 2463.75  116.59
   0   6  -1 2541.55  119.99
   0  -6   1 2419.56  113.79
   0  -6   1 2596.04  122.09
   0  -6   1 2355.56  116.99
   0  -6   1 2515.85  111.19
   0  -6   1 2408.06  119.19
   0  -6   1 2537.75  125.99
   0  -6   1 2596.74  118.79
  -1   6  -1  129.69   17.00
  -1   6  -1  166.48   17.70
  -1   6  -1  156.98   18.30
  -1   6  -1  153.78   13.90
  -1   6  -1  151.28   22.30
  -1   6  -1  131.59   19.40
  -1   6  -1  157.18   22.60
   1  -6   1  171.88   24.00
   1  -6   1  147.39   26.40
   1  -6   1  139.99   19.70
   1  -6   1  152.08   17.50
   1  -6   1  181.08   22.50
   1  -6   1  134.29   23.70
   1  -6   1  138.29   21.00
  -2   6  -1 2147.59  102.39
  -2   6  -1 2032.60  101.79
  -2   6  -1 2022.90  100.09
  -2   6  -1 2250.57  109.79
  -2   6  -1 2253.57  104.19
   2  -6   1 2339.77  118.89
   2  -6   1 2070.89  109.39
   2  -6   1 2116.69  106.29
   2  -6   1 2178.38  105.49
   2  -6   1 1991.40   96.69
   2  -6   1 2097.39  102.69
  -3   6  -1  379.06   32.30
  -3   6  -1  312.47   33.30
  -3   6  -1  306.27   26.40
   3  -6   1  335.87   31.40
   3  -6   1  326.17   33.40
   3  -6   1  299.17   29.30
   3  -6   1  344.77   32.70
  -4   6  -1    9.50   10.40
  -4   6  -1   29.20    9.00
  -4   6  -1   63.79   17.00
   4  -6   1   30.70   13.40
   4  -6   1   64.49   19.10
   4  -6   1   47.20   16.50
   4  -6   1   54.09   15.50
  -5   6  -1   -9.90    7.40
   5  -6   1   -0.40   10.30
   5  -6   1   -4.90    7.60
  -6   6  -1  256.77   38.80
   6  -6   1  178.78   29.70
   6  -6   1  339.47   44.70
   6   5  -1   67.59   20.80
   6   5  -1   60.89   15.80
   6   5  -1   65.29   22.50
   6   5  -1   97.59   25.30
   6   5  -1  103.69   19.80
  -6  -5   1   71.09   19.50
  -6  -5   1   49.80   13.50
   5   5  -1  711.63   51.09
   5   5  -1  733.93   46.00
   5   5  -1  691.13   46.80
   5   5  -1  755.92   56.59
   5   5  -1  668.93   48.20
   5   5  -1  704.43   54.89
  -5  -5   1  681.13   49.99
  -5  -5   1  614.14   45.80
  -5  -5   1  698.73   55.79
  -5  -5   1  714.63   49.20
   4   5  -1  182.78   24.30
   4   5  -1  132.99   40.80
   4   5  -1  102.39   20.50
   4   5  -1  137.89   24.40
   4   5  -1  128.59   22.20
  -4  -5   1   99.99   19.50
  -4  -5   1  160.68   24.80
  -4  -5   1  162.48   22.70
  -4  -5   1  119.19   21.60
   3   5  -1 1430.26   82.19
   3   5  -1 1462.75   76.19
   3   5  -1 1408.96   79.99
   3   5  -1 1332.77   76.69
   3   5  -1 1337.47   73.69
   3   5  -1 1423.46   73.99
  -3  -5   1 1493.25   74.59
  -3  -5   1 1430.56   76.69
  -3  -5   1 1419.96   77.49
  -3  -5   1 1308.07   74.19
  -3  -5   1 1380.76   78.49
  -3  -5   1 1461.45   72.39
   2   5  -1  102.19   17.40
   2   5  -1  115.39   17.90
   2   5  -1   78.69   16.00
   2   5  -1  120.99   20.30
   2   5  -1  107.39   22.50
   2   5  -1   80.79   16.10
  -2  -5   1   85.69   13.20
  -2  -5   1  106.49   18.80
  -2  -5   1   86.99   17.20
  -2  -5   1  114.19   21.50
  -2  -5   1   88.99   17.70
  -2  -5   1  117.49   19.40
   1   5  -1 2512.85  116.09
   1   5  -1 2538.45  119.29
   1   5  -1 2587.84  117.59
   1   5  -1 2547.65  118.39
   1   5  -1 2643.34  119.19
  -1  -5   1 2561.54  122.99
  -1  -5   1 2323.47  134.39
  -1  -5   1 2457.25  118.29
  -1  -5   1 2487.35  119.09
  -1  -5   1 2533.75  108.99
  -1  -5   1 2494.05  110.69
  -1  -5   1 2544.15  117.79
   0   5  -1   50.89   12.10
   0   5  -1   37.70   12.50
   0   5  -1   41.40   11.50
   0   5  -1   42.40   10.50
   0   5  -1   41.10   11.20
   0   5  -1   34.20    9.70
   0   5  -1   57.59   11.70
   0  -5   1   29.20    8.90
   0  -5   1   37.00   10.70
   0  -5   1   34.90    8.10
   0  -5   1   36.00   11.80
   0  -5   1   15.50    9.10
   0  -5   1   34.50    9.00
   0  -5   1   38.50   10.80
   0  -5   1   28.00    9.00
  -1   5  -1 1820.92   85.39
  -1   5  -1 1844.82   88.89
  -1   5  -1 1812.92   87.09
  -1   5  -1 1973.80   91.59
  -1   5  -1 1919.11   90.39
  -1   5  -1 1797.22   86.09
  -1   5  -1 1802.42   81.09
  -1   5  -1 1851.31   87.19
  -1   5  -1 1761.32   85.59
   1  -5   1 1912.31   91.29
   1  -5   1 1850.51   86.59
   1  -5   1 1779.62   87.79
   1  -5   1 1959.60   95.29
   1  -5   1 1857.11   89.39
   1  -5   1 1796.62   85.89
  -2   5  -1   79.69   14.80
  -2   5  -1   71.39   13.10
  -2   5  -1   35.80    8.60
  -2   5  -1   54.69   12.40
  -2   5  -1   55.39   11.90
  -2   5  -1   56.39    8.50
  -2   5  -1   88.49   15.50
  -2   5  -1   48.60    9.70
   2  -5   1   66.89   13.60
   2  -5   1   83.79   17.20
   2  -5   1   58.99   15.40
   2  -5   1   60.09    9.90
   2  -5   1   72.99   14.10
   2  -5   1   64.89   12.70
   2  -5   1   57.09   13.40
   2  -5   1   57.19   11.10
  -3   5  -1 1022.90   53.09
  -3   5  -1  924.81   48.10
  -3   5  -1  968.30   50.99
  -3   5  -1  946.91   52.39
  -3   5  -1  945.61   48.60
  -3   5  -1 1047.00   53.79
  -3   5  -1 1025.00   58.39
   3  -5   1  952.20   53.39
   3  -5   1  945.21   56.39
   3  -5   1  968.90   57.39
   3  -5   1  948.31   55.39
   3  -5   1 1056.09   57.09
  -4   5  -1   62.59   16.70
  -4   5  -1   64.19   14.30
  -4   5  -1   30.90   12.30
   4  -5   1   59.49   14.00
   4  -5   1   69.99   17.90
   4  -5   1   46.50   13.30
   4  -5   1  105.39   18.80
  -5   5  -1  183.98   24.80
  -5   5  -1  178.58   28.40
   5  -5   1  196.28   28.30
   5  -5   1  214.38   24.10
  -6   5  -1   58.19   18.60
   6  -5   1   62.09   19.90
   6  -5   1  102.69   21.20
   7   4  -1  169.38   33.20
   7   4  -1  101.49   24.80
   7   4  -1  122.89   17.90
  -7  -4   1  124.39   28.10
  -7  -4   1  124.89   20.70
   6   4  -1  186.78   32.10
   6   4  -1  168.48   18.70
   6   4  -1  160.48   29.50
   6   4  -1  167.88   23.20
   6   4  -1  171.28   30.90
   6   4  -1  167.28   27.60
  -6  -4   1  207.78   34.50
  -6  -4   1  101.89   19.20
  -6  -4   1  184.18   28.80
   5   4  -1   -0.30    4.60
   5   4  -1    4.50    6.30
   5   4  -1    2.80    6.60
   5   4  -1   -1.90    4.60
   5   4  -1    0.10    7.80
   5   4  -1    1.70    5.40
   5   4  -1   -4.00    6.70
  -5  -4   1   -3.20    4.90
  -5  -4   1   -3.30    4.40
   4   4  -1 1657.63   82.39
   4   4  -1 1442.26   76.89
   4   4  -1 1527.15   76.09
   4   4  -1 1653.83   87.09
   4   4  -1 1432.66   79.09
   4   4  -1 1547.45   84.69
   4   4  -1 1472.55   77.89
  -4  -4   1 1646.74   81.69
  -4  -4   1 1532.75   83.69
  -4  -4   1 1523.75   72.69
  -4  -4   1 1533.75   78.89
  -4  -4   1 1562.74   76.49
  -4  -4   1 1456.25   77.39
   3   4  -1   12.00    8.10
   3   4  -1   19.90   10.50
   3   4  -1    3.60    6.10
   3   4  -1   11.10    7.60
   3   4  -1   -0.10    5.70
   3   4  -1    9.30    6.20
  -3  -4   1   11.90    6.10
  -3  -4   1   15.30    7.50
  -3  -4   1   11.60    8.60
  -3  -4   1   18.70    9.10
  -3  -4   1    9.80    6.20
  -3  -4   1    0.80    6.40
   2   4  -1   14.90    6.80
   2   4  -1   14.80    6.50
   2   4  -1    3.20    5.00
   2   4  -1    7.90    7.10
  -2  -4   1    7.40    7.20
  -2  -4   1    7.40    5.00
  -2  -4   1   37.10   10.00
  -2  -4   1    3.70    5.60
  -2  -4   1    0.30    4.80
   1   4  -1  581.44   36.90
   1   4  -1  635.74   37.90
   1   4  -1  633.14   40.40
   1   4  -1  624.54   36.80
   1   4  -1  640.84   36.30
  -1  -4   1  582.24   36.20
  -1  -4   1  597.14   31.60
  -1  -4   1  562.94   36.60
  -1  -4   1  617.94   38.00
  -1  -4   1  537.75   36.00
  -1  -4   1  587.44   34.60
  -1  -4   1  581.44   39.10
  -1  -4   1  583.94   35.30
   0   4  -1 4425.76  186.18
   0   4  -1 4441.46  187.28
   0   4  -1 4382.46  186.88
   0   4  -1 4415.46  190.88
   0   4  -1 4457.05  186.08
   0   4  -1 4515.35  188.38
   0  -4   1 4617.14  192.38
   0  -4   1 4056.59  186.78
   0  -4   1 4452.15  186.88
   0  -4   1 4461.55  188.58
   0  -4   1 4434.96  184.28
   0  -4   1 4304.17  186.58
   0  -4   1 4414.06  182.08
   0  -4   1 4258.57  185.78
  -1   4  -1   70.59   11.10
  -1   4  -1   73.49   10.90
  -1   4  -1   65.69   11.60
  -1   4  -1   83.39   13.50
  -1   4  -1   70.89   11.40
  -1   4  -1   85.49   12.20
  -1   4  -1   81.69   12.00
  -1   4  -1   88.79   15.50
  -1   4  -1   60.29   10.10
  -1   4  -1   81.19    8.40
   1  -4   1   61.59   11.10
   1  -4   1   57.99   11.90
   1  -4   1   84.39   13.20
   1  -4   1   63.79   11.30
   1  -4   1   78.49   11.60
   1  -4   1   52.79   12.10
  -2   4  -1   11.20    4.50
  -2   4  -1   18.50    6.80
  -2   4  -1    2.20    4.80
  -2   4  -1   10.40    5.50
  -2   4  -1    9.40    6.50
   2  -4   1    7.50    6.00
   2  -4   1   10.80    6.60
   2  -4   1    5.50    4.50
   2  -4   1   17.40    7.60
   2  -4   1   13.00    5.90
  -3   4  -1  571.74   31.50
  -3   4  -1  535.75   31.40
  -3   4  -1  555.54   37.40
  -3   4  -1  506.25   28.50
  -3   4  -1  525.85   28.10
   3  -4   1  542.75   34.80
   3  -4   1  559.34   29.40
   3  -4   1  534.55   35.10
   3  -4   1  485.15   33.80
   3  -4   1  543.85   35.80
  -4   4  -1  179.98   20.80
  -4   4  -1  147.79   22.40
  -4   4  -1  149.88   14.40
  -4   4  -1  128.49   14.10
   4  -4   1  142.99   14.30
   4  -4   1  182.08   18.90
   4  -4   1  177.98   23.60
  -5   4  -1   62.59   17.80
  -5   4  -1   92.39   20.70
   5  -4   1   81.59   14.20
   5  -4   1   75.69   16.70
  -6   4  -1   -4.50    7.80
   6  -4   1    5.80    9.50
   6  -4   1    0.40    6.30
   7  -4   1  209.58   30.80
   7  -4   1  187.58   30.50
   7   3  -1  264.47   40.40
   7   3  -1  240.68   38.10
  -7  -3   1  304.37   34.70
  -7  -3   1  196.88   22.90
   6   3  -1   35.30   13.20
   6   3  -1   52.19   11.10
   6   3  -1   80.19   17.60
   6   3  -1   58.39   18.20
   6   3  -1   51.89   11.40
   6   3  -1   63.09   17.60
  -6  -3   1   49.40   15.60
  -6  -3   1   29.70    9.70
  -6  -3   1   56.29   17.50
  -6  -3   1   51.59   11.90
   5   3  -1  864.41   55.99
   5   3  -1  812.02   48.30
   5   3  -1  811.32   48.90
   5   3  -1  846.12   44.50
   5   3  -1  782.62   51.49
   5   3  -1  752.52   51.19
   5   3  -1  792.32   45.00
  -5  -3   1  857.61   53.29
  -5  -3   1  803.12   46.20
  -5  -3   1  646.84   54.69
  -5  -3   1  880.81   55.29
  -5  -3   1  841.52   45.60
   4   3  -1  186.38   25.20
   4   3  -1  173.18   24.60
   4   3  -1  177.38   22.40
   4   3  -1  181.78   25.60
   4   3  -1  136.69   21.20
   4   3  -1  127.89   14.80
   4   3  -1  141.29   23.00
   4   3  -1  166.78   25.30
  -4  -3   1  126.79   19.30
  -4  -3   1  133.09   15.20
  -4  -3   1  138.59   21.00
  -4  -3   1  137.99   19.10
   3   3  -1  282.67   20.70
   3   3  -1  264.27   21.00
   3   3  -1  238.38   23.10
   3   3  -1  292.97   21.60
   3   3  -1  258.17   23.80
   3   3  -1  249.58   21.60
   3   3  -1  257.37   21.70
  -3  -3   1  222.58   19.80
  -3  -3   1  272.47   23.80
  -3  -3   1  316.77   22.50
  -3  -3   1  248.08   21.00
  -3  -3   1  277.67   19.90
  -3  -3   1  227.78   20.70
   2   3  -1  353.96   27.10
   2   3  -1  365.36   24.00
   2   3  -1  351.56   24.70
   2   3  -1  354.26   23.50
   2   3  -1  335.87   25.60
   2   3  -1  336.87   24.20
  -2  -3   1  311.87   24.70
  -2  -3   1  339.27   23.80
  -2  -3   1  351.16   24.00
  -2  -3   1  366.16   23.40
  -2  -3   1  310.47   24.50
  -2  -3   1  354.16   24.60
   1   3  -1   25.40    7.40
   1   3  -1   34.90    8.00
   1   3  -1   31.00    9.50
   1   3  -1   37.90    8.90
  -1  -3   1   59.19   10.90
  -1  -3   1   21.10    5.60
  -1  -3   1   30.00    8.20
  -1  -3   1   27.70    7.20
  -1  -3   1   25.60    7.10
  -1  -3   1   39.20   10.40
   0   3  -1   -1.50    3.30
   0   3  -1   -5.00    4.10
   0   3  -1    4.00    4.40
   0   3  -1    1.00    3.40
   0   3  -1    0.00    3.80
   0   3  -1    1.00    3.50
   0   3  -1    3.10    3.30
   0   3  -1    1.50    3.60
   0  -3   1    3.00    9.20
   0  -3   1    3.00    4.80
   0  -3   1    2.00    3.40
   0  -3   1    0.40    3.30
   0  -3   1    2.00    3.40
   0  -3   1    2.40    3.40
   0  -3   1   -2.90    3.30
  -1   3  -1  660.03   35.40
  -1   3  -1  633.44   33.60
  -1   3  -1  694.53   34.60
  -1   3  -1  665.73   35.30
  -1   3  -1  699.03   32.10
  -1   3  -1  628.84   36.20
  -1   3  -1  633.44   33.40
  -1   3  -1  673.23   34.60
  -1   3  -1  716.13   32.80
  -1   3  -1  676.03   36.10
   1  -3   1  678.03   35.50
   1  -3   1  689.53   36.10
   1  -3   1  650.93   37.50
   1  -3   1  625.44   35.50
   1  -3   1  696.33   35.60
   1  -3   1  645.84   32.50
   1  -3   1  697.03   36.00
  -2   3  -1 1670.43   73.59
  -2   3  -1 1657.93   78.19
  -2   3  -1 1648.54   74.29
  -2   3  -1 1534.25   71.19
  -2   3  -1 1648.64   74.79
  -2   3  -1 1664.13   71.69
  -2   3  -1 1747.33   72.29
  -2   3  -1 1713.13   74.49
   2  -3   1 1658.43   71.99
   2  -3   1 1735.13   76.39
   2  -3   1 1666.93   77.09
   2  -3   1 1651.53   74.49
   2  -3   1 1636.24   76.19
   2  -3   1 1644.64   78.09
   2  -3   1 1607.44   75.09
  -3   3  -1    9.30    4.60
  -3   3  -1    9.90    8.20
  -3   3  -1   18.30    5.90
  -3   3  -1    5.40    6.00
   3  -3   1   15.50    6.70
   3  -3   1    5.80    4.90
   3  -3   1    6.00    5.10
   3  -3   1   14.70    5.10
   3  -3   1   11.50    5.80
  -4   3  -1  165.48   23.40
  -4   3  -1  158.28   15.30
  -4   3  -1  175.58   20.00
   4  -3   1  155.68   18.30
   4  -3   1  149.69   14.60
   4  -3   1  160.08   18.90
  -5   3  -1    2.40    7.70
   5  -3   1    3.80    5.50
   5  -3   1    8.70    5.40
  -6   3  -1   60.19   17.00
   6  -3   1   56.19   13.90
   6  -3   1   58.29   15.30
   6  -3   1   42.70   12.50
  -7   3  -1    3.80    9.90
   7  -3   1   33.90   14.20
   7  -3   1   19.30    9.90
   8   2  -1  118.59   25.90
   8   2  -1   94.69   24.50
  -8  -2   1  108.79   24.40
   7   2  -1   18.40   10.70
   7   2  -1   14.20   11.10
  -7  -2   1   19.30   12.40
  -7  -2   1   14.30    8.50
  -7  -2   1   12.00    9.50
  -7  -2   1   14.00    9.80
   6   2  -1 1164.58   70.09
   6   2  -1 1101.79   67.19
  -6  -2   1 1130.09   60.49
  -6  -2   1 1180.38   72.99
  -6  -2   1 1121.39   59.79
  -6  -2   1 1109.59   65.29
   5   2  -1 1140.79   65.39
   5   2  -1 1138.89   67.59
   5   2  -1 1182.78   62.89
  -5  -2   1 1192.68   59.29
  -5  -2   1 1222.68   65.39
  -5  -2   1 1149.48   58.69
   4   2  -1   59.89   14.30
   4   2  -1   68.99   14.70
   4   2  -1   53.49    9.80
   4   2  -1   54.89   12.40
   4   2  -1   61.89   13.40
   4   2  -1   81.29   12.10
   4   2  -1   75.69   19.10
   4   2  -1   57.39   11.00
  -4  -2   1   58.19   18.40
  -4  -2   1   71.89   11.80
  -4  -2   1   86.99   12.60
  -4  -2   1   97.39   13.50
  -4  -2   1   82.39   17.00
   3   2  -1  980.20   57.49
   3   2  -1 1042.80   55.39
   3   2  -1 1124.09   52.29
   3   2  -1 1069.99   54.89
   3   2  -1 1045.70   56.79
   3   2  -1 1071.89   50.99
  -3  -2   1 1138.79   56.49
  -3  -2   1 1073.69   55.79
  -3  -2   1 1057.79   51.99
  -3  -2   1 1134.99   52.09
   2   2  -1  122.89   13.40
   2   2  -1  124.69   11.90
   2   2  -1  121.89   12.20
   2   2  -1  126.79   12.20
   2   2  -1  127.89   11.70
   2   2  -1  118.89   12.50
   2   2  -1  146.29   14.40
  -2  -2   1  139.89   13.60
  -2  -2   1  130.79   12.40
  -2  -2   1  127.49   11.90
  -2  -2   1  127.39   12.50
  -2  -2   1  117.69   12.10
  -2  -2   1  132.69   12.60
   1   2  -1  570.24   30.30
   1   2  -1  550.84   30.70
   1   2  -1  598.34   31.60
   1   2  -1  583.74   29.80
   1   2  -1  577.64   31.10
   1   2  -1  599.54   32.80
  -1  -2   1  570.74   30.60
  -1  -2   1  619.84   32.20
  -1  -2   1  545.45   30.00
  -1  -2   1  620.84   30.10
  -1  -2   1  588.74   30.90
  -1  -2   1  579.44   31.20
   0   2  -1   24.70    5.90
   0   2  -1   25.30    6.20
   0   2  -1   20.40    5.70
   0   2  -1   19.80    4.80
   0   2  -1   19.70    4.80
   0   2  -1   17.80    6.60
   0   2  -1   16.10    5.10
   0   2  -1   21.20    4.80
   0   2  -1   19.30    4.90
   0  -2   1   16.90    4.80
   0  -2   1   13.30    5.60
   0  -2   1   17.70    4.10
   0  -2   1   22.30    6.40
   0  -2   1   19.60    6.00
   0  -2   1   19.80    4.80
  -1   2  -1 1132.39   49.00
  -1   2  -1 1100.19   50.19
  -1   2  -1 1129.99   49.99
  -1   2  -1 1126.29   49.30
  -1   2  -1 1176.08   49.00
  -1   2  -1 1130.59   49.00
  -1   2  -1 1075.49   51.39
  -1   2  -1 1116.99   48.90
   1  -2   1 1136.99   49.10
   1  -2   1 1130.29   50.29
   1  -2   1  993.60   51.39
   1  -2   1 1131.89   50.29
   1  -2   1 1178.18   51.09
   1  -2   1 1080.59   51.49
  -2   2  -1  238.88   15.00
  -2   2  -1  237.18   15.30
  -2   2  -1  244.28   17.40
  -2   2  -1  231.58   18.50
   2  -2   1  248.68   18.30
   2  -2   1  249.68   18.60
   2  -2   1  242.88   15.40
   2  -2   1  220.88   17.70
   2  -2   1  236.38   16.10
   2  -2   1  262.67   15.30
  -3   2  -1   24.60    6.70
  -3   2  -1   15.10    5.70
  -3   2  -1   38.20   11.30
  -3   2  -1   35.10    9.20
   3  -2   1   46.80   10.40
   3  -2   1   18.80    5.80
   3  -2   1   26.50    7.80
   3  -2   1   33.30    7.10
   3  -2   1   18.20    5.60
   3  -2   1   20.70    7.90
  -4   2  -1 1030.70   52.69
  -4   2  -1 1016.40   52.89
  -4   2  -1  992.70   56.79
   4  -2   1 1022.70   51.59
   4  -2   1 1033.40   50.39
   4  -2   1  997.10   54.99
   4  -2   1  957.00   56.89
  -5   2  -1  190.08   20.30
  -5   2  -1  239.38   25.40
   5  -2   1  196.58   19.20
   5  -2   1  212.18   22.80
   5  -2   1  223.48   19.00
  -6   2  -1  110.29   22.40
  -6   2  -1   93.09   18.80
   6  -2   1  101.99   17.60
   6  -2   1   87.19   15.00
  -7   2  -1   -9.70    7.30
  -7   2  -1   -4.50    6.40
   7  -2   1    2.00    7.50
   7  -2   1   -8.10    5.20
   7  -2   1    1.40    6.50
   8   1  -1    5.50    9.10
  -8  -1   1   -9.50    6.90
  -8  -1   1    1.60    6.00
   7   1  -1  130.39   27.10
   7   1  -1  115.49   23.20
  -7  -1   1  120.89   34.10
  -7  -1   1  146.89   23.60
   6   1  -1   15.80    9.00
   6   1  -1   24.50    9.60
  -6  -1   1   12.70    8.90
  -6  -1   1   27.90   10.60
  -6  -1   1   18.00    8.60
   5   1  -1  825.12   48.20
   5   1  -1  776.42   48.20
  -5  -1   1  743.13   43.50
  -5  -1   1  733.83   41.10
  -5  -1   1  746.13   44.60
  -5  -1   1  747.93   50.49
   4   1  -1  158.08   22.00
   4   1  -1  222.78   20.20
   4   1  -1  212.28   21.00
   4   1  -1  199.58   18.60
  -4  -1   1  192.28   20.40
  -4  -1   1  197.98   16.60
  -4  -1   1  212.48   18.50
  -4  -1   1  201.78   15.80
   3   1  -1  948.31   54.29
   3   1  -1  874.61   47.60
   3   1  -1  800.02   48.30
  -3  -1   1  921.61   48.40
  -3  -1   1  896.71   45.80
  -3  -1   1  919.41   42.30
  -3  -1   1  911.71   42.70
   2   1  -1  198.18   13.00
   2   1  -1  220.48   15.90
   2   1  -1  208.98   15.80
   2   1  -1  214.18   17.20
   2   1  -1  208.58   13.90
   2   1  -1  204.48   13.20
  -2  -1   1  188.68   14.80
  -2  -1   1  190.68   15.30
  -2  -1   1  221.48   13.30
  -2  -1   1  187.08   12.60
   1   1  -1 1783.42   75.39
   1   1  -1 1832.82   75.19
   1   1  -1 1833.52   75.89
   1   1  -1 1813.02   75.89
   1   1  -1 1788.72   76.89
   1   1  -1 1872.81   76.49
   1   1  -1 1810.72   74.99
  -1  -1   1 1793.22   75.49
  -1  -1   1 1725.93   75.29
  -1  -1   1 1835.32   74.79
  -1  -1   1 1798.22   76.49
  -1  -1   1 1827.52   75.49
  -1  -1   1 1716.83   76.39
   0   1  -1   47.70    5.00
   0   1  -1   49.50    4.60
   0   1  -1   46.90    5.50
   0   1  -1   56.29    5.40
   0   1  -1   38.60    6.30
   0   1  -1   51.19    5.10
   0   1  -1   48.20    5.50
   0   1  -1   59.79    5.40
   0  -1   1   52.79    6.20
   0  -1   1   53.59    5.50
   0  -1   1   49.80    5.90
   0  -1   1   51.09    5.30
   0  -1   1   53.59    5.50
   0  -1   1   51.19    4.60
  -1   1  -1    6.70    3.90
  -1   1  -1   17.50    4.00
  -1   1  -1   17.20    2.80
  -1   1  -1   13.20    3.90
  -1   1  -1    9.40    4.40
  -1   1  -1   14.40    2.60
  -1   1  -1   19.10    3.90
   1  -1   1   11.60    4.30
   1  -1   1   15.20    3.60
   1  -1   1   19.10    4.30
   1  -1   1   12.50    3.10
   1  -1   1   12.40    3.30
   1  -1   1   21.20    4.20
   1  -1   1   13.10    3.60
   1  -1   1    9.70    2.60
  -2   1  -1 1473.25   67.59
  -2   1  -1 1442.16   65.19
  -2   1  -1 1465.45   66.69
  -2   1  -1 1510.25   64.59
   2  -1   1 1484.25   68.39
   2  -1   1 1461.35   63.19
   2  -1   1 1490.85   63.79
   2  -1   1 1545.45   65.19
   2  -1   1 1371.46   66.69
  -3   1  -1  276.17   19.90
  -3   1  -1  275.17   21.70
  -3   1  -1  302.17   19.20
   3  -1   1  306.27   20.20
   3  -1   1  300.97   17.70
   3  -1   1  278.17   22.40
   3  -1   1  296.87   17.80
   3  -1   1  265.17   18.00
   3  -1   1  225.08   21.00
  -4   1  -1  237.68   18.70
  -4   1  -1  216.68   19.50
  -4   1  -1  213.58   21.30
   4  -1   1  245.68   17.40
   4  -1   1  227.38   17.60
   4  -1   1  211.88   18.70
   4  -1   1  215.78   21.70
   4  -1   1  218.98   16.50
  -5   1  -1    4.90    6.10
  -5   1  -1    6.00    9.10
   5  -1   1    2.80    4.70
   5  -1   1    0.80    4.10
  -6   1  -1   90.69   17.00
  -6   1  -1  107.89   21.20
   6  -1   1  137.89   20.50
   6  -1   1   88.39   15.80
   6  -1   1   94.79   19.30
  -7   1  -1   58.49   14.70
  -7   1  -1   67.19   20.60
   7  -1   1   33.00   12.70
   7  -1   1   62.89   13.90
   8   0  -1  333.27   27.10
   8   0  -1  339.97   34.30
  -8   0   1  362.46   36.40
  -8   0   1  311.37   30.20
   7   0  -1    3.00    6.30
   7   0  -1    2.00    5.10
   7   0  -1    6.50    6.50
  -7   0   1   -2.90    8.00
  -7   0   1   -4.70    4.30
  -7   0   1   25.00   16.40
   6   0  -1   33.30   11.30
   6   0  -1   30.00   11.20
  -6   0   1   37.80   14.00
  -6   0   1   42.20   19.00
  -6   0   1   46.70   11.30
   5   0  -1   37.20   11.90
   5   0  -1   46.10   11.50
  -5   0   1   53.59   12.00
  -5   0   1   59.19   10.70
  -5   0   1   77.79   17.80
   4   0  -1 1453.15   70.39
   4   0  -1 1420.86   72.49
   4   0  -1 1706.93   75.39
   4   0  -1 1623.14   75.19
  -4   0   1 1557.14   73.99
  -4   0   1 1571.04   70.29
  -4   0   1 1598.64   79.09
   3   0  -1 1558.44   73.29
   3   0  -1 1559.94   70.39
   3   0  -1 1561.04   69.69
   3   0  -1 1500.75   69.79
   3   0  -1 1490.35   66.79
  -3   0   1 1539.95   66.99
  -3   0   1 1530.45   74.29
  -3   0   1 1520.55   69.49
   2   0  -1    6.60    3.90
   2   0  -1    9.80    5.00
   2   0  -1   -1.00    3.80
   2   0  -1    9.50    4.00
  -2   0   1    9.00    7.50
  -2   0   1    8.80    3.10
  -2   0   1    7.10    4.10
  -2   0   1    7.70    4.20
   1   0  -1 3965.90  184.78
   1   0  -1 4112.09  285.47
  -1   0   1 4170.98  183.48
  -1   0   1 4362.06  297.97
   0   0  -1 7066.69  446.26
   0   0  -1 7832.82  319.97
   0   0   1 8962.10  531.65
   0   0   1 6353.16  310.97
  -1   0  -1  753.02   32.50
  -1   0  -1  727.63   34.00
  -1   0  -1  744.53   32.60
  -1   0  -1  748.13   33.30
  -1   0  -1  807.42   35.40
   1   0   1  768.22   34.30
   1   0   1  794.02   35.20
   1   0   1  754.42   33.20
   1   0   1  794.32   32.30
   1   0   1  762.62   32.40
   1   0   1  790.52   34.20
  -2   0  -1  919.81   41.50
  -2   0  -1  869.51   42.30
  -2   0  -1  927.91   44.60
  -2   0  -1  849.22   43.50
   2   0   1  921.31   46.20
   2   0   1  929.91   39.00
   2   0   1  840.02   45.10
   2   0   1  949.90   43.10
   2   0   1  975.70   38.90
   2   0   1  944.31   44.00
   2   0   1  909.31   41.40
  -3   0  -1  154.58   14.90
  -3   0  -1  160.08   12.90
  -3   0  -1  159.18   15.30
  -3   0  -1  149.79   13.10
   3   0   1  157.58   12.70
   3   0   1  144.29   15.90
   3   0   1  130.79   15.00
   3   0   1  159.98   14.50
   3   0   1  159.18   13.80
  -4   0  -1   18.10    6.60
  -4   0  -1   22.40    8.20
  -4   0  -1   11.30    5.20
   4   0   1   17.00   14.20
   4   0   1   30.80   10.50
   4   0   1   23.40    8.20
   4   0   1   20.70    6.30
   4   0   1   18.50    7.10
  -5   0  -1 1199.58   58.09
  -5   0  -1 1115.79   62.69
  -5   0  -1 1107.99   57.59
   5   0   1 1066.39   59.89
   5   0   1 1130.59   62.19
  -6   0  -1  136.69   23.30
  -6   0  -1  154.48   18.20
   6   0   1  139.49   21.30
   6   0   1  145.89   23.40
  -7   0  -1   10.20   11.20
  -7   0  -1   10.10    7.70
   7   0   1   -0.60    5.40
   7   0   1   -0.40    6.50
   8  -1  -1    5.00    8.00
   8  -1  -1    1.50    5.80
  -8   1   1   -3.60    8.70
  -8   1   1   -9.60    4.70
   7  -1  -1   67.99   15.80
   7  -1  -1   94.29   19.10
  -7   1   1   47.50   13.90
  -7   1   1  115.79   23.10
   6  -1  -1    7.20    6.80
   6  -1  -1    1.70    4.40
   6  -1  -1    7.80    6.20
  -6   1   1   14.80    8.00
  -6   1   1   -2.10    3.90
  -6   1   1   12.00    9.60
   5  -1  -1  306.87   24.20
   5  -1  -1  310.47   24.30
   5  -1  -1  312.77   20.50
  -5   1   1  328.87   29.40
  -5   1   1  319.17   31.40
  -5   1   1  337.07   23.90
  -5   1   1  316.27   26.50
   4  -1  -1  201.98   16.10
   4  -1  -1  194.08   19.30
   4  -1  -1  191.58   18.10
   4  -1  -1  200.08   16.20
   4  -1  -1  179.38   13.10
   4  -1  -1  188.88   15.00
   4  -1  -1  175.48   20.70
  -4   1   1  177.78   20.80
  -4   1   1  191.28   18.10
  -4   1   1  179.68   19.20
  -4   1   1  153.98   14.30
   3  -1  -1  302.47   19.10
   3  -1  -1  311.27   19.30
   3  -1  -1  339.07   19.70
   3  -1  -1  293.87   18.30
   3  -1  -1  322.67   23.10
   3  -1  -1  287.17   21.30
   3  -1  -1  330.37   17.30
   3  -1  -1  317.37   22.50
  -3   1   1  303.37   21.70
  -3   1   1  360.26   25.90
  -3   1   1  284.07   22.00
  -3   1   1  326.07   19.40
   2  -1  -1   -0.50    2.00
   2  -1  -1    2.40    3.40
   2  -1  -1    2.30    2.40
   2  -1  -1    0.90    3.00
   2  -1  -1    2.30    2.30
   2  -1  -1    0.80    3.20
   2  -1  -1   -1.80    2.80
  -2   1   1    1.40    2.40
  -2   1   1    2.70    3.70
  -2   1   1   -0.90    2.70
  -2   1   1    4.20    3.90
   1  -1  -1    9.00    4.00
   1  -1  -1    5.70    3.70
   1  -1  -1   12.60    3.30
   1  -1  -1    7.90    2.90
  -1   1   1   18.10    5.60
  -1   1   1    8.70    2.90
  -1   1   1    8.90    2.90
  -1   1   1   12.40    4.10
   0  -1  -1   73.29    5.80
   0  -1  -1   67.09    6.50
   0  -1  -1   69.79    7.80
   0  -1  -1   78.09    7.10
   0  -1  -1   60.99    7.40
   0  -1  -1   82.29    8.00
   0   1   1   72.29    7.20
   0   1   1   75.59    5.60
   0   1   1   75.49    7.90
   0   1   1   66.09    6.40
   0   1   1   87.39    8.10
   0   1   1   67.09    7.10
   0   1   1   70.79    6.60
   0   1   1   70.69    6.60
  -1  -1  -1  281.77   18.70
  -1  -1  -1  296.87   16.80
  -1  -1  -1  343.97   17.50
  -1  -1  -1  311.27   15.80
  -1  -1  -1  304.87   19.00
  -1  -1  -1  321.17   18.30
  -1  -1  -1  317.77   17.70
   1   1   1  315.27   18.00
   1   1   1  297.07   18.80
   1   1   1  326.57   19.40
   1   1   1  305.27   16.60
   1   1   1  305.07   17.50
   1   1   1  317.97   16.00
   1   1   1  289.17   16.60
   1   1   1  331.07   18.20
  -2  -1  -1  859.61   43.10
  -2  -1  -1  863.21   39.30
  -2  -1  -1  821.42   39.90
  -2  -1  -1  919.91   43.40
  -2  -1  -1  813.62   39.30
  -2  -1  -1  833.52   37.40
  -2  -1  -1  806.52   42.90
   2   1   1  860.31   38.80
   2   1   1  877.11   43.40
   2   1   1  852.11   42.20
   2   1   1  849.81   38.30
   2   1   1  892.31   43.40
   2   1   1  780.12   38.80
   2   1   1  850.01   42.50
   2   1   1  806.22   37.60
  -3  -1  -1    1.70    3.90
  -3  -1  -1   -1.80    3.80
  -3  -1  -1   -0.90    3.10
  -3  -1  -1    1.50    2.90
  -3  -1  -1   -1.60    3.40
  -3  -1  -1    3.90    4.20
   3   1   1    7.50    4.80
   3   1   1   -0.20    3.10
   3   1   1    5.00    4.60
   3   1   1    7.80    5.50
   3   1   1   -1.10    2.60
   3   1   1    4.90    3.00
   3   1   1   -3.20    2.50
  -4  -1  -1  390.66   27.50
  -4  -1  -1  418.96   28.80
  -4  -1  -1  374.76   24.70
   4   1   1  384.86   23.70
   4   1   1  350.66   27.90
   4   1   1  371.96   31.50
   4   1   1  404.96   30.90
   4   1   1  396.96   29.40
  -5  -1  -1   30.20    8.20
  -5  -1  -1   48.40   11.90
  -5  -1  -1   34.00   10.50
   5   1   1   30.20   10.50
   5   1   1   53.49   14.40
  -6  -1  -1  171.18   20.30
  -6  -1  -1  170.18   18.40
  -6  -1  -1  180.48   26.00
   6   1   1  154.28   24.90
   6   1   1  176.38   22.00
  -7  -1  -1  135.99   24.90
  -7  -1  -1   95.39   17.50
   7   1   1  142.89   26.50
   7   1   1  103.09   23.00
  -8   2   1   81.19   20.90
  -8   2   1   79.79   22.20
   7  -2  -1   83.79   15.30
   7  -2  -1   70.89   15.40
  -7   2   1   77.99   20.40
  -7   2   1   61.79   16.90
   6  -2  -1  440.46   28.50
   6  -2  -1  394.76   29.10
   6  -2  -1  399.46   29.40
   6  -2  -1  399.86   30.10
  -6   2   1  424.46   31.90
  -6   2   1  456.75   37.30
  -6   2   1  436.56   40.60
   5  -2  -1 1055.49   55.09
   5  -2  -1 1120.09   56.09
   5  -2  -1 1043.40   56.49
   5  -2  -1 1110.49   53.89
  -5   2   1 1083.29   63.29
  -5   2   1 1106.29   71.89
  -5   2   1 1118.39   63.59
  -5   2   1 1182.38   66.09
   4  -2  -1   97.19   10.50
   4  -2  -1   94.19   19.00
   4  -2  -1   88.89   10.00
   4  -2  -1   80.79   11.20
   4  -2  -1   85.79   14.80
   4  -2  -1   96.39   15.80
   4  -2  -1  101.19   14.10
   4  -2  -1   73.29   11.60
  -4   2   1   76.79   15.10
  -4   2   1   76.09   17.00
  -4   2   1   68.49   11.40
  -4   2   1   69.29   13.10
   3  -2  -1  777.12   37.10
   3  -2  -1  774.32   39.70
   3  -2  -1  715.53   40.70
   3  -2  -1  714.03   42.70
   3  -2  -1  749.33   37.70
   3  -2  -1  807.12   35.80
   3  -2  -1  697.63   41.40
  -3   2   1  747.73   42.20
  -3   2   1  773.42   35.30
  -3   2   1  766.52   41.20
   2  -2  -1    4.80    3.80
   2  -2  -1    6.90    4.60
   2  -2  -1    4.70    4.30
   2  -2  -1   -0.80    2.40
  -2   2   1    0.50    3.20
  -2   2   1    2.10    4.10
  -2   2   1    6.00    4.80
  -2   2   1    1.70    2.40
   1  -2  -1 1048.50   48.60
   1  -2  -1 1049.59   48.40
   1  -2  -1 1031.00   47.50
   1  -2  -1 1094.69   48.40
   1  -2  -1 1059.69   49.00
   1  -2  -1 1028.00   48.00
   1  -2  -1  983.20   48.90
  -1   2   1 1079.29   47.20
  -1   2   1 1084.79   47.50
  -1   2   1 1090.99   47.30
  -1   2   1 1048.40   48.50
   0  -2  -1 4308.67  174.98
   0  -2  -1 4191.58  173.58
   0  -2  -1 4217.98  176.98
   0  -2  -1 4366.36  176.58
   0  -2  -1 4067.89  174.08
   0  -2  -1 4285.67  172.78
   0  -2  -1 4076.59  174.58
   0   2   1 4292.67  173.78
   0   2   1 4265.87  174.38
   0   2   1 4478.75  171.78
   0   2   1 4252.47  174.88
   0   2   1 4320.47  173.88
   0   2   1 4109.39  172.88
   0   2   1 4218.08  176.08
  -1  -2  -1    3.10    5.00
  -1  -2  -1    6.60    5.20
  -1  -2  -1    3.00    4.20
  -1  -2  -1   13.60    5.20
  -1  -2  -1    2.40    2.90
  -1  -2  -1    9.10    5.80
  -1  -2  -1    6.60    3.60
   1   2   1   14.40    5.00
   1   2   1    6.00    4.00
   1   2   1    4.40    3.70
   1   2   1    7.40    3.90
   1   2   1    9.70    5.80
   1   2   1    6.90    5.20
   1   2   1    2.20    3.70
   1   2   1    5.50    3.10
   1   2   1    9.70    4.70
  -2  -2  -1    9.80    5.10
  -2  -2  -1    6.80    5.70
  -2  -2  -1   12.80    5.70
  -2  -2  -1   13.30    5.70
  -2  -2  -1   10.00    4.90
  -2  -2  -1    9.50    7.00
   2   2   1    9.50    5.30
   2   2   1   11.10    6.10
   2   2   1   11.70    4.90
   2   2   1   17.10    5.30
   2   2   1   21.00    6.00
   2   2   1   13.60    5.50
  -3  -2  -1  258.47   22.40
  -3  -2  -1  290.67   20.70
  -3  -2  -1  289.97   19.50
  -3  -2  -1  318.67   24.70
  -3  -2  -1  322.97   22.00
   3   2   1  287.67   23.90
   3   2   1  316.27   23.70
   3   2   1  276.87   23.10
   3   2   1  262.37   22.40
   3   2   1  253.77   18.20
   3   2   1  295.07   19.50
   3   2   1  268.47   20.90
  -4  -2  -1 2945.71  128.59
  -4  -2  -1 2985.20  134.89
  -4  -2  -1 2986.70  127.29
  -4  -2  -1 2983.70  128.29
  -4  -2  -1 2802.92  135.29
  -4  -2  -1 2807.12  128.29
   4   2   1 3003.20  124.29
   4   2   1 2949.70  135.89
   4   2   1 2722.93  134.29
   4   2   1 3074.59  134.59
   4   2   1 2911.51  132.79
   4   2   1 2872.91  124.79
  -5  -2  -1   23.00    7.80
  -5  -2  -1   33.70    9.70
  -5  -2  -1   24.10    9.40
  -5  -2  -1   39.10   10.70
  -5  -2  -1   44.20   12.00
   5   2   1   36.90    8.00
   5   2   1   31.30    7.30
   5   2   1   43.60   13.30
   5   2   1   46.80   13.50
   5   2   1   58.79   15.20
  -6  -2  -1   -1.40    5.00
  -6  -2  -1    5.90    8.10
  -6  -2  -1    4.70   11.10
   6   2   1   -0.40    6.80
   6   2   1    2.40    7.20
   6   2   1   -0.70    7.50
   6   2   1   -0.90    6.40
  -7  -2  -1  136.49   24.50
  -7  -2  -1   56.09   14.40
   7   2   1   65.89   18.50
   7   2   1   87.99   21.10
   7  -3  -1   20.40    9.20
   7  -3  -1   37.50   12.70
  -7   3   1   28.50   14.90
   6  -3  -1   19.60    8.60
   6  -3  -1   20.10    7.40
   6  -3  -1   23.20    8.30
   6  -3  -1   50.79   14.60
  -6   3   1   47.60   15.40
  -6   3   1   19.60   15.10
   5  -3  -1   79.29   13.70
   5  -3  -1   74.49   11.80
   5  -3  -1   77.09   15.40
  -5   3   1   78.69   17.00
  -5   3   1   70.89   20.00
   4  -3  -1    2.50    4.40
   4  -3  -1   13.40    4.70
   4  -3  -1    7.90    7.60
   4  -3  -1    8.20    5.90
  -4   3   1    6.20    6.90
  -4   3   1    2.10    7.60
   3  -3  -1    3.60    5.80
   3  -3  -1   11.00    6.70
   3  -3  -1   17.40    6.00
   3  -3  -1   26.10    9.70
   3  -3  -1    9.10    4.70
  -3   3   1    7.30    5.60
  -3   3   1   13.30    7.60
  -3   3   1   11.10    4.70
   2  -3  -1  563.64   29.40
   2  -3  -1  559.84   33.70
   2  -3  -1  572.74   33.00
   2  -3  -1  613.34   31.90
   2  -3  -1  544.65   32.60
   2  -3  -1  594.74   31.60
   2  -3  -1  569.94   31.30
  -2   3   1  568.14   30.00
  -2   3   1  613.54   30.30
  -2   3   1  543.85   29.70
  -2   3   1  559.04   33.30
  -2   3   1  565.64   35.00
   1  -3  -1 1682.33   78.69
   1  -3  -1 1830.22   79.29
   1  -3  -1 1761.72   78.89
   1  -3  -1 1693.23   80.89
   1  -3  -1 1774.52   78.29
   1  -3  -1 1659.03   77.99
   1  -3  -1 1743.43   77.99
   1  -3  -1 1730.13   77.59
  -1   3   1 1737.33   77.09
  -1   3   1 1715.13   77.29
  -1   3   1 1764.72   77.69
  -1   3   1 1760.32   77.19
  -1   3   1 1708.33   78.09
  -1   3   1 1775.12   78.39
   0  -3  -1 1062.69   51.69
   0  -3  -1 1020.40   53.69
   0  -3  -1 1027.10   51.39
   0  -3  -1  963.90   50.09
   0  -3  -1  984.60   51.69
   0  -3  -1 1000.80   48.10
   0   3   1 1064.49   46.30
   0   3   1 1067.49   50.59
   0   3   1 1051.29   51.79
   0   3   1  984.40   49.10
   0   3   1 1028.80   50.89
   0   3   1  995.30   49.40
   0   3   1  990.10   48.40
  -1  -3  -1 2557.84  109.89
  -1  -3  -1 2579.84  114.19
  -1  -3  -1 2683.63  119.09
  -1  -3  -1 2491.45  115.29
  -1  -3  -1 2658.33  117.79
  -1  -3  -1 2765.12  111.49
  -1  -3  -1 2546.35  114.49
   1   3   1 2599.94  112.39
   1   3   1 2554.64  115.19
   1   3   1 2673.53  118.09
   1   3   1 2602.54  118.09
   1   3   1 2514.25  110.29
   1   3   1 2538.45  113.99
   1   3   1 2734.13  113.89
   1   3   1 2650.03  113.89
   1   3   1 2614.14  108.89
  -2  -3  -1   62.49   10.50
  -2  -3  -1   70.49   14.50
  -2  -3  -1   89.89   14.40
  -2  -3  -1   81.89   13.30
  -2  -3  -1   63.69   12.40
  -2  -3  -1   81.49   12.30
   2   3   1   70.29   11.40
   2   3   1   53.69   11.00
   2   3   1   51.89   10.40
   2   3   1   46.30   10.50
   2   3   1   97.89   14.70
   2   3   1   82.69   12.20
   2   3   1   65.69   14.10
   2   3   1   86.59   14.50
  -3  -3  -1 1094.59   59.49
  -3  -3  -1  974.60   53.79
  -3  -3  -1 1002.20   54.89
  -3  -3  -1 1040.50   55.59
  -3  -3  -1 1047.10   56.19
   3   3   1 1040.50   59.29
   3   3   1  992.60   55.59
   3   3   1 1035.70   52.69
   3   3   1 1006.10   55.09
   3   3   1 1036.50   58.59
   3   3   1  994.40   51.49
  -4  -3  -1   94.39   16.70
  -4  -3  -1  123.79   16.10
  -4  -3  -1   80.19   17.20
  -4  -3  -1  138.19   19.60
  -4  -3  -1  102.09   15.40
  -4  -3  -1  133.99   23.10
   4   3   1  150.58   17.90
   4   3   1  147.49   18.20
   4   3   1  104.09   18.80
   4   3   1   87.79   18.30
   4   3   1  148.59   24.60
   4   3   1  125.29   19.70
  -5  -3  -1  301.77   24.70
  -5  -3  -1  287.37   30.00
  -5  -3  -1  312.57   25.70
   5   3   1  290.37   29.70
   5   3   1  364.76   27.50
   5   3   1  344.67   32.80
   5   3   1  317.67   23.70
   5   3   1  299.77   28.50
   5   3   1  288.57   28.70
  -6  -3  -1   41.20   14.30
  -6  -3  -1   72.89   18.00
  -6  -3  -1   56.89   14.70
  -6  -3  -1   30.20   10.50
   6   3   1   41.40   10.30
   6   3   1   67.59   17.20
   6   3   1   41.40   14.40
   6   3   1   45.00    9.90
   6   3   1   12.10   10.80
  -7  -3  -1  105.79   19.00
   7   3   1   73.79   21.40
   7   3   1   68.89   21.20
   7  -4  -1   36.10   13.10
   7  -4  -1   15.80   12.80
  -7   4   1   41.10   21.30
   6  -4  -1   28.80   13.10
   6  -4  -1   17.10   10.60
  -6   4   1   12.50   13.50
  -6   4   1   14.70   12.30
   5  -4  -1   11.00    6.50
   5  -4  -1    5.80    7.50
  -5   4   1    7.20    8.30
  -5   4   1   -4.30    8.50
   4  -4  -1  138.49   19.90
   4  -4  -1  112.99   12.40
   4  -4  -1  110.29   17.30
   4  -4  -1  120.29   18.10
  -4   4   1  120.29   21.50
  -4   4   1  117.99   20.20
  -4   4   1  130.59   12.80
   3  -4  -1  141.19   15.50
   3  -4  -1  147.89   16.80
   3  -4  -1  187.78   17.30
   3  -4  -1  171.38   15.30
   3  -4  -1  165.08   15.20
   3  -4  -1  172.08   17.90
   3  -4  -1  159.18   21.50
   3  -4  -1  172.18   24.50
   3  -4  -1  155.48   14.80
  -3   4   1  154.78   14.10
  -3   4   1  170.18   18.70
  -3   4   1  160.28   14.10
  -3   4   1  190.88   19.50
   2  -4  -1  845.92   48.70
   2  -4  -1  894.81   47.20
   2  -4  -1  843.82   45.50
   2  -4  -1  815.72   45.40
   2  -4  -1  820.42   45.40
   2  -4  -1  876.91   45.20
   2  -4  -1  887.01   47.00
  -2   4   1  842.32   43.80
  -2   4   1  862.71   44.10
   1  -4  -1  111.99   16.20
   1  -4  -1   96.59   17.60
   1  -4  -1  112.29   13.20
   1  -4  -1   97.89   15.20
   1  -4  -1  111.09   13.50
   1  -4  -1  122.39   16.70
   1  -4  -1  103.49   13.80
   1  -4  -1  114.29   14.60
  -1   4   1  139.19   14.90
  -1   4   1  120.39   13.10
  -1   4   1  115.49   13.20
  -1   4   1  109.39   14.60
  -1   4   1  124.69   15.60
  -1   4   1  107.29   13.00
   0  -4  -1   70.79   11.60
   0  -4  -1   74.59   11.10
   0  -4  -1  123.79   15.40
   0  -4  -1   87.89   12.30
   0  -4  -1   62.09   14.70
   0  -4  -1   87.69   13.80
   0  -4  -1   80.49   15.50
   0  -4  -1   51.89   11.80
   0   4   1   70.49   11.40
   0   4   1   90.99   15.00
   0   4   1   71.99    8.40
   0   4   1   80.79   13.40
   0   4   1   70.99   14.30
   0   4   1   80.99   12.50
   0   4   1   98.49   13.40
   0   4   1   79.69   13.50
  -1  -4  -1 1741.93   83.99
  -1  -4  -1 1723.53   87.09
  -1  -4  -1 1766.92   79.09
  -1  -4  -1 1818.02   86.29
  -1  -4  -1 1770.82   84.79
  -1  -4  -1 1703.33   89.09
   1   4   1 1718.03   83.19
   1   4   1 1762.42   87.29
   1   4   1 1764.02   82.99
   1   4   1 1873.11   89.29
   1   4   1 1825.52   84.49
   1   4   1 1642.44   85.19
   1   4   1 1749.53   79.89
   1   4   1 1868.01   81.39
  -2  -4  -1  836.72   44.10
  -2  -4  -1  849.91   49.00
  -2  -4  -1  853.41   47.50
  -2  -4  -1  920.81   53.29
  -2  -4  -1  812.62   49.40
  -2  -4  -1  866.11   53.19
   2   4   1  770.22   46.90
   2   4   1  874.61   47.20
   2   4   1  865.81   47.70
   2   4   1  964.50   54.89
   2   4   1  836.82   49.60
   2   4   1  812.82   43.70
  -3  -4  -1    4.30    7.10
  -3  -4  -1    2.70    4.20
  -3  -4  -1    1.10    5.30
  -3  -4  -1   -1.80    4.40
  -3  -4  -1    2.10    6.50
  -3  -4  -1    1.50    4.50
   3   4   1    5.70    6.20
   3   4   1    0.80    6.20
   3   4   1    1.90    5.10
   3   4   1    0.50    4.80
   3   4   1    7.40    5.70
   3   4   1    8.30    8.10
   3   4   1   -4.10    3.30
   3   4   1   -1.20    4.90
  -4  -4  -1  362.16   34.10
  -4  -4  -1  396.96   31.70
  -4  -4  -1  396.66   32.10
  -4  -4  -1  335.57   30.60
   4   4   1  397.56   33.50
   4   4   1  336.47   30.60
   4   4   1  308.77   28.90
   4   4   1  383.86   28.00
   4   4   1  371.36   34.90
   4   4   1  428.06   29.90
   4   4   1  361.16   34.30
  -5  -4  -1  428.76   34.90
  -5  -4  -1  401.36   43.70
  -5  -4  -1  479.55   32.40
  -5  -4  -1  460.85   35.30
   5   4   1  376.66   34.90
   5   4   1  457.35   40.00
   5   4   1  423.16   30.80
   5   4   1  355.16   32.90
   5   4   1  394.36   38.60
   5   4   1  330.37   34.20
   5   4   1  388.96   29.10
  -6  -4  -1  292.37   27.90
   6   4   1  393.56   37.00
   6   4   1  383.36   28.60
   6   4   1  345.07   35.80
   6   4   1  330.57   36.50
   6   4   1  352.26   38.50
   6   4   1  326.57   26.50
   7  -5  -1   23.80   13.00
  -7   5   1  -23.40   19.80
  -7   5   1    0.70   10.00
   6  -5  -1   -2.70   10.90
   6  -5  -1    2.60    8.20
  -6   5   1   20.80   12.40
  -6   5   1    3.00   12.50
   5  -5  -1   -4.50    6.90
   5  -5  -1   13.70    9.30
  -5   5   1   -8.40    6.20
  -5   5   1   -0.20    4.80
  -5   5   1   12.00   11.80
   4  -5  -1    2.40    4.20
   4  -5  -1    5.00    6.50
  -4   5   1   -2.60    3.60
  -4   5   1    5.10    7.50
   3  -5  -1    3.00    3.90
   3  -5  -1    2.60    7.80
   3  -5  -1    1.00    5.20
   3  -5  -1    3.10    6.50
   3  -5  -1    5.60    5.10
   3  -5  -1    7.60    7.00
   3  -5  -1    0.40    3.80
  -3   5   1    0.90    4.20
  -3   5   1   -0.30    4.80
  -3   5   1   -1.10    3.90
  -3   5   1   -0.40    4.30
  -3   5   1   -3.40    5.70
  -3   5   1   -1.00    4.60
   2  -5  -1  100.49   20.00
   2  -5  -1  149.88   20.40
   2  -5  -1  101.59   16.30
   2  -5  -1  119.19   17.90
   2  -5  -1  108.59   17.20
   2  -5  -1  173.28   24.00
   2  -5  -1  105.59   16.60
   2  -5  -1  157.98   20.30
  -2   5   1  128.39   16.90
  -2   5   1  121.99   17.10
  -2   5   1  155.88   16.00
   1  -5  -1  565.64   35.50
   1  -5  -1  457.95   38.00
   1  -5  -1  546.15   36.50
   1  -5  -1  502.45   34.90
   1  -5  -1  543.15   35.40
   1  -5  -1  481.55   35.50
   1  -5  -1  618.44   39.50
  -1   5   1  555.94   36.40
  -1   5   1  520.05   34.70
  -1   5   1  531.05   34.20
  -1   5   1  553.24   34.50
  -1   5   1  530.65   34.40
   0  -5  -1  386.06   30.50
   0  -5  -1  366.26   28.80
   0  -5  -1  387.96   26.20
   0  -5  -1  381.76   25.60
   0  -5  -1  383.66   28.20
   0  -5  -1  337.77   29.10
   0  -5  -1  344.17   32.30
   0   5   1  389.06   23.20
   0   5   1  394.46   29.10
   0   5   1  358.26   30.20
   0   5   1  366.06   27.60
   0   5   1  309.37   27.70
   0   5   1  330.17   25.60
   0   5   1  419.76   28.80
   0   5   1  381.26   29.80
  -1  -5  -1  291.37   28.80
  -1  -5  -1  384.76   30.10
  -1  -5  -1  372.26   25.10
  -1  -5  -1  429.06   35.20
  -1  -5  -1  339.07   29.90
  -1  -5  -1  330.97   28.70
   1   5   1  352.56   31.70
   1   5   1  393.46   29.50
   1   5   1  315.47   28.30
   1   5   1  374.46   28.30
   1   5   1  360.86   27.80
   1   5   1  358.16   25.00
   1   5   1  384.06   39.00
  -2  -5  -1   58.69   15.00
  -2  -5  -1   59.19   10.40
  -2  -5  -1   20.50   10.20
  -2  -5  -1   27.80   12.70
  -2  -5  -1   70.69   17.10
  -2  -5  -1   65.99   16.00
   2   5   1   53.29   12.40
   2   5   1   61.29   13.50
   2   5   1   48.80   13.50
   2   5   1   50.99   13.40
   2   5   1   34.10   13.80
   2   5   1   33.70   10.80
   2   5   1   46.40   12.10
  -3  -5  -1  275.67   29.00
  -3  -5  -1  236.38   26.20
  -3  -5  -1  237.68   24.50
   3   5   1  258.37   41.30
   3   5   1  226.28   23.70
   3   5   1  233.38   24.30
   3   5   1  230.08   28.40
   3   5   1  188.68   28.40
   3   5   1  222.08   23.30
  -4  -5  -1  384.26   34.30
  -4  -5  -1  275.37   34.30
  -4  -5  -1  322.77   35.40
  -4  -5  -1  351.46   29.30
   4   5   1  348.27   35.70
   4   5   1  383.16   30.00
   4   5   1  391.06   31.50
   4   5   1  339.27   33.60
   4   5   1  380.36   33.10
   4   5   1  319.47   35.30
   4   5   1  363.16   37.10
  -5  -5  -1  116.09   20.20
   5   5   1  120.39   20.10
   5   5   1   76.39   16.70
   5   5   1   83.99   23.50
   5   5   1  100.19   21.50
   5   5   1   94.99   23.80
  -6  -5  -1  284.57   28.90
   6   5   1  308.27   38.20
   6   5   1  310.47   39.70
   6   5   1  341.17   33.30
   6   5   1  324.37   49.40
   6  -6  -1   41.20   15.60
   6  -6  -1   35.20   17.10
  -6   6   1    8.00   14.70
   5  -6  -1  325.87   31.40
   5  -6  -1  309.87   33.10
  -5   6   1  330.67   28.80
   4  -6  -1  285.07   30.10
   4  -6  -1  344.07   32.60
   4  -6  -1  310.37   31.30
   4  -6  -1  274.37   31.70
  -4   6   1  335.77   31.40
   3  -6  -1   69.59   16.20
   3  -6  -1   29.40   16.30
   3  -6  -1   40.60   13.10
   3  -6  -1   21.00   13.00
   3  -6  -1   45.40   11.90
  -3   6   1   47.80   11.40
  -3   6   1   54.09   12.10
  -3   6   1   61.79   17.20
   2  -6  -1   -0.30    7.30
   2  -6  -1    4.10    6.50
   2  -6  -1   -0.50    3.80
   2  -6  -1    1.80   10.70
   2  -6  -1   24.60    8.70
   2  -6  -1   17.10    8.50
   2  -6  -1   14.80    7.70
  -2   6   1   -7.20    4.60
  -2   6   1   -2.30    5.20
  -2   6   1   10.30    8.00
  -2   6   1   11.40    6.90
   1  -6  -1  331.77   27.90
   1  -6  -1  391.96   30.50
   1  -6  -1  351.96   31.00
   1  -6  -1  326.37   33.90
   1  -6  -1  320.37   32.00
   1  -6  -1  332.87   28.00
   1  -6  -1  325.27   29.10
  -1   6   1  281.67   27.00
  -1   6   1  415.56   38.00
  -1   6   1  312.07   27.40
  -1   6   1  303.07   26.90
  -1   6   1  381.66   29.40
   0  -6  -1 1049.20   54.89
   0  -6  -1  990.90   57.89
   0  -6  -1 1043.10   62.29
   0  -6  -1 1111.39   56.59
   0  -6  -1 1011.70   61.49
   0  -6  -1  975.00   59.59
   0  -6  -1  967.70   61.19
   0  -6  -1  944.01   65.39
   0   6   1 1007.80   59.19
   0   6   1 1033.50   60.79
   0   6   1  964.50   76.29
   0   6   1 1072.89   51.19
   0   6   1 1046.80   62.69
   0   6   1 1018.30   60.09
   0   6   1  951.80   57.39
  -1  -6  -1   59.39   16.20
  -1  -6  -1   40.90   13.50
  -1  -6  -1   78.79   17.30
  -1  -6  -1   47.70   11.30
  -1  -6  -1   43.70   14.20
   1   6   1   72.59   14.50
   1   6   1   67.79   18.80
   1   6   1   55.49   11.60
   1   6   1   77.19   16.60
   1   6   1   66.29   16.50
   1   6   1   41.70   13.60
   1   6   1   58.19   13.60
   1   6   1   50.99   14.50
  -2  -6  -1   -0.40    6.60
  -2  -6  -1    5.00    6.90
  -2  -6  -1   34.20   12.80
  -2  -6  -1   19.30    8.60
  -2  -6  -1   31.00   13.60
   2   6   1   17.80    8.60
   2   6   1   40.90   12.20
   2   6   1   27.60   12.00
   2   6   1    3.10    7.70
   2   6   1    1.30    9.20
   2   6   1   12.50   11.60
  -3  -6  -1  770.32   58.99
  -3  -6  -1  849.02   53.29
  -3  -6  -1  819.02   55.99
  -3  -6  -1  866.91   58.89
   3   6   1  736.73   57.99
   3   6   1  858.91   57.69
   3   6   1  815.52   68.69
   3   6   1  747.83   53.69
   3   6   1 1001.70   58.19
   3   6   1  926.91   63.29
   3   6   1  870.41   53.49
  -4  -6  -1  868.61   52.89
  -4  -6  -1  828.02   65.69
   4   6   1  870.81   64.79
   4   6   1  892.91   54.39
   4   6   1  803.12   62.49
   4   6   1  820.12   54.49
   4   6   1  806.62   55.99
   5   6   1   57.29   22.20
   5   6   1   47.20   17.10
   5   6   1   42.70   15.40
   5   6   1   23.10   12.80
   5   6   1   33.00   16.60
   5  -7  -1   51.49   18.20
   5  -7  -1   19.30   15.00
  -5   7   1   -1.10   10.10
   4  -7  -1    9.90   16.90
   4  -7  -1    7.40    8.80
   4  -7  -1   15.00   13.30
  -4   7   1    6.70    9.20
  -4   7   1    5.10    8.30
   3  -7  -1   18.50   15.50
   3  -7  -1   25.40   12.30
   3  -7  -1   29.00   12.80
  -3   7   1   26.00   14.40
  -3   7   1    7.60    8.10
   2  -7  -1  155.18   23.40
   2  -7  -1  132.39   22.60
   2  -7  -1  185.58   27.20
   2  -7  -1  150.48   28.40
  -2   7   1   96.09   18.20
  -2   7   1  188.18   24.20
  -2   7   1  162.08   29.50
   1  -7  -1  459.35   41.80
   1  -7  -1  513.05   39.20
   1  -7  -1  501.65   39.20
   1  -7  -1  500.35   40.00
   1  -7  -1  419.56   50.99
   1  -7  -1  444.16   36.10
  -1   7   1  463.45   37.10
  -1   7   1  410.56   35.10
  -1   7   1  474.15   37.00
  -1   7   1  450.85   37.90
   0  -7  -1  383.46   29.90
   0  -7  -1  307.97   29.80
   0  -7  -1  256.87   30.30
   0  -7  -1  331.67   37.10
   0  -7  -1  342.37   35.50
   0  -7  -1  377.26   33.80
   0   7   1  312.37   30.90
   0   7   1  313.57   30.10
   0   7   1  260.67   31.10
   0   7   1  300.37   22.40
  -1  -7  -1  303.77   33.70
  -1  -7  -1  263.87   45.40
  -1  -7  -1  282.27   35.20
  -1  -7  -1  292.47   27.00
  -1  -7  -1  251.57   35.00
   1   7   1  294.87   31.80
   1   7   1  305.07   25.10
   1   7   1  303.97   30.80
   1   7   1  334.17   30.80
   1   7   1  280.47   28.70
   1   7   1  270.57   31.00
   1   7   1  315.77   34.90
  -2  -7  -1  128.99   25.40
  -2  -7  -1  126.19   17.70
  -2  -7  -1   75.09   19.90
  -2  -7  -1  102.69   30.70
  -2  -7  -1  128.89   26.20
   2   7   1  100.69   25.20
   2   7   1  148.99   24.80
   2   7   1  135.09   21.10
   2   7   1  106.19   22.40
   2   7   1  159.88   26.30
  -3  -7  -1  203.18   34.70
  -3  -7  -1  241.38   32.70
   3   7   1  171.48   32.30
   3   7   1  206.88   30.90
   3   7   1  225.88   39.70
   3   7   1  272.57   34.50
   3   7   1  217.18   25.40
  -4  -7  -1  196.48   28.60
   4   7   1  245.48   34.10
   4   7   1  153.48   46.00
   4   7   1  185.98   29.50
   4  -8  -1   11.10   13.20
   4  -8  -1    2.60    9.80
   4  -8  -1   30.60   20.20
   3  -8  -1  178.18   27.80
   3  -8  -1  199.48   36.50
  -3   8   1  165.58   31.20
   2  -8  -1  357.26   36.30
   2  -8  -1  367.66   42.20
   2  -8  -1  411.96   38.00
   1  -8  -1   31.40   12.80
   1  -8  -1    1.00   16.80
   1  -8  -1   15.10   12.40
  -1   8   1   18.00   11.40
  -1   8   1   13.00   12.60
   0  -8  -1   28.40   12.00
   0  -8  -1    9.20   15.80
   0  -8  -1    5.80    7.90
   0   8   1   31.10   15.80
   0   8   1   16.00   12.10
   0   8   1   24.30   12.00
  -1  -8  -1  727.33   56.49
  -1  -8  -1  751.32   48.00
   1   8   1  647.84   50.69
   1   8   1  790.82   60.79
   1   8   1  712.63   56.29
  -2  -8  -1  326.57   38.60
   2   8   1  334.67   42.50
   2   8   1  359.16   35.80
   2   8   1  313.57   37.70
  -3  -8  -1   74.09   30.90
   3   8   1   79.99   22.80
   3   8   1  119.39   25.50
   3   8   1   91.19   22.40
   3   8   1  150.38   37.20
   0   9  -2    3.00   13.60
   0  -9   2    6.60   12.20
   0  -9   2   10.30   11.50
   0  -9   2   15.00   21.60
   3   8  -2   34.60   14.30
   3   8  -2   21.70   13.60
   3   8  -2   37.50   18.10
   3   8  -2   43.60   18.30
  -3  -8   2   50.79   19.50
   2   8  -2  131.89   27.10
   2   8  -2  112.79   30.30
   2   8  -2   65.09   19.50
   2   8  -2   82.59   21.60
  -2  -8   2   84.59   23.70
   1   8  -2   46.70   15.40
   1   8  -2   74.59   19.90
   1   8  -2   82.19   19.70
   1   8  -2  118.59   30.50
  -1  -8   2   73.09   22.80
  -1  -8   2   86.19   20.60
  -1  -8   2  104.09   18.90
   0   8  -2   29.00   12.90
   0   8  -2   40.60   20.40
   0   8  -2   25.00   13.10
   0   8  -2   28.80   13.00
   0  -8   2   24.90   17.00
   0  -8   2   35.20   15.50
   0  -8   2   41.10   14.60
  -1   8  -2   93.99   31.40
  -1   8  -2  124.99   25.50
   1  -8   2  120.29   24.20
   1  -8   2  113.49   21.60
   1  -8   2  116.09   29.40
   2  -8   2  214.18   32.70
   2  -8   2  198.48   30.90
   2  -8   2  294.77   44.00
   3  -8   2   89.69   28.30
   3  -8   2  105.09   23.90
   3  -8   2   84.09   29.00
   5   7  -2   99.69   32.40
   5   7  -2  136.19   34.30
   5   7  -2  112.39   26.90
   5   7  -2  176.98   29.80
   5   7  -2  120.69   26.50
   4   7  -2   -4.20    7.10
   4   7  -2    3.90   11.90
   4   7  -2    1.00    9.30
   4   7  -2   -0.50    7.80
   4   7  -2    4.10    8.90
  -4  -7   2   -2.40    9.50
  -4  -7   2   19.70   13.40
   3   7  -2   52.49   18.20
   3   7  -2   34.00   12.30
   3   7  -2   79.19   19.60
   3   7  -2   32.20   13.80
   3   7  -2  100.49   28.70
  -3  -7   2   44.70   17.00
  -3  -7   2   55.39   18.50
  -3  -7   2   40.60   16.90
  -3  -7   2   46.30   14.90
   2   7  -2    8.60   12.90
   2   7  -2    0.80    6.50
   2   7  -2    0.60    5.80
   2   7  -2    0.40    7.80
   2   7  -2   24.10   11.70
   2   7  -2    3.70    7.60
   2   7  -2    7.80    9.90
   2   7  -2    2.60    7.40
  -2  -7   2    1.10   10.90
  -2  -7   2   -0.30    6.50
  -2  -7   2   -1.30    9.10
  -2  -7   2   -5.10    6.20
  -2  -7   2    9.80    7.30
   1   7  -2   -1.70    6.20
   1   7  -2   14.60   12.30
   1   7  -2   12.90    9.70
   1   7  -2    7.40    8.90
   1   7  -2   10.60   10.90
   1   7  -2   13.70   13.90
  -1  -7   2    3.70    7.00
  -1  -7   2   11.90   10.10
  -1  -7   2    9.10   13.20
  -1  -7   2   10.10   11.50
  -1  -7   2    5.10    7.50
  -1  -7   2   11.00    7.80
   0   7  -2    7.60    8.00
   0   7  -2   12.80    9.00
   0   7  -2    2.00    6.20
   0   7  -2   21.90    9.20
   0   7  -2   24.40   12.90
   0   7  -2   16.40   11.20
   0   7  -2    5.80    7.70
   0   7  -2    7.00    7.80
   0  -7   2   10.40    7.80
   0  -7   2   -6.00   11.10
   0  -7   2    8.10   10.00
   0  -7   2   16.40    9.90
   0  -7   2   13.90   13.80
  -1   7  -2   83.59   16.30
  -1   7  -2   54.39   23.40
  -1   7  -2   58.69   16.10
  -1   7  -2   41.00   15.80
  -1   7  -2   58.09   13.50
  -1   7  -2   44.10   11.60
  -1   7  -2   68.09   14.00
   1  -7   2  117.19   27.10
   1  -7   2  100.89   19.50
   1  -7   2   78.49   17.70
   1  -7   2   60.49   22.40
  -2   7  -2   31.70   14.10
  -2   7  -2   28.90   17.70
  -2   7  -2   22.30   10.00
  -2   7  -2   10.30    8.90
   2  -7   2   23.40   12.20
   2  -7   2   17.20   12.40
   2  -7   2   40.20   13.50
   2  -7   2   28.00   15.40
  -3   7  -2   23.90   12.40
   3  -7   2   38.30   15.00
   3  -7   2   10.20   11.10
   3  -7   2   45.30   17.50
   3  -7   2   42.00   18.40
  -4   7  -2   13.80   11.40
   4  -7   2   47.50   17.60
   4  -7   2   68.39   22.50
   4  -7   2   31.80   14.50
   6   6  -2  278.67   44.20
   6   6  -2  208.78   31.90
   6   6  -2  227.48   40.40
   6   6  -2  273.27   42.30
   6   6  -2  277.57   46.10
  -6  -6   2  194.98   28.00
  -6  -6   2  198.78   38.70
   5   6  -2  292.17   31.00
   5   6  -2  242.88   27.30
   5   6  -2  207.28   37.40
   5   6  -2  272.27   44.00
   5   6  -2  240.88   37.10
  -5  -6   2  377.56   38.10
  -5  -6   2  230.18   28.00
   4   6  -2   70.59   16.70
   4   6  -2   58.69   21.50
   4   6  -2   35.20   13.00
   4   6  -2   33.60   14.00
   4   6  -2   57.09   16.20
   4   6  -2   44.70   17.20
   4   6  -2   27.80    9.80
  -4  -6   2   37.00   13.90
  -4  -6   2   41.90   14.60
  -4  -6   2   34.90   13.20
   3   6  -2  463.85   35.10
   3   6  -2  493.55   50.19
   3   6  -2  549.95   46.40
   3   6  -2  436.96   35.60
   3   6  -2  534.05   40.00
   3   6  -2  445.76   39.90
   3   6  -2  523.85   38.20
  -3  -6   2  321.37   37.10
  -3  -6   2  399.06   37.20
  -3  -6   2  332.97   38.20
  -3  -6   2  503.95   39.00
  -3  -6   2  463.95   33.10
   2   6  -2  177.38   24.80
   2   6  -2  136.89   23.00
   2   6  -2  179.68   26.20
   2   6  -2  149.19   21.70
   2   6  -2  182.58   28.00
   2   6  -2  161.88   23.20
  -2  -6   2  134.79   18.90
  -2  -6   2  185.48   27.50
  -2  -6   2  153.68   27.70
  -2  -6   2  169.68   26.70
  -2  -6   2  203.18   23.00
  -2  -6   2  174.28   25.60
   1   6  -2  103.19   23.80
   1   6  -2   94.89   19.60
   1   6  -2   63.89   13.90
   1   6  -2   58.89   13.60
   1   6  -2   45.50   13.60
   1   6  -2   94.09   18.30
   1   6  -2   68.59   16.00
  -1  -6   2   68.69   18.80
  -1  -6   2   70.39   11.80
  -1  -6   2   70.99   13.10
  -1  -6   2   58.39   14.00
  -1  -6   2   36.80   12.10
   0   6  -2  199.28   27.10
   0   6  -2  167.08   17.60
   0   6  -2  214.08   26.90
   0   6  -2  202.88   21.60
   0   6  -2  203.68   22.40
   0   6  -2  212.08   21.60
   0   6  -2  205.48   27.10
   0   6  -2  215.78   22.60
   0  -6   2  209.98   27.10
   0  -6   2  230.58   21.90
   0  -6   2  208.38   23.40
   0  -6   2  228.08   24.60
   0  -6   2  214.98   23.30
   0  -6   2  219.28   26.70
   0  -6   2  223.38   19.20
  -1   6  -2   38.70    8.90
  -1   6  -2   20.80    8.80
  -1   6  -2   42.60   10.30
  -1   6  -2   27.10   14.60
  -1   6  -2   53.59   13.90
  -1   6  -2   17.50   10.10
  -1   6  -2   25.80    9.10
  -1   6  -2   38.10   11.30
   1  -6   2   50.39   15.30
   1  -6   2   32.70    9.20
   1  -6   2   31.50   11.00
   1  -6   2   29.80    9.60
   1  -6   2   17.90   11.70
   1  -6   2   41.70   12.50
  -2   6  -2  194.48   37.90
  -2   6  -2  202.08   18.90
  -2   6  -2  283.17   25.80
  -2   6  -2  191.08   16.50
  -2   6  -2  225.58   24.10
   2  -6   2  224.78   25.50
   2  -6   2  252.57   27.40
   2  -6   2  225.88   30.80
   2  -6   2  230.28   25.50
  -3   6  -2  340.57   32.30
  -3   6  -2  401.16   40.80
  -3   6  -2  339.87   29.90
   3  -6   2  418.76   34.60
   3  -6   2  342.27   34.40
   3  -6   2  357.36   33.40
   3  -6   2  377.96   33.00
  -4   6  -2  510.55   42.60
   4  -6   2  491.95   43.00
   4  -6   2  513.55   41.20
   4  -6   2  517.45   42.70
   4  -6   2  576.14   43.90
  -5   6  -2    1.20    9.60
   5  -6   2   14.90   11.90
   5  -6   2   30.60   14.90
   7   5  -2   -0.80    8.70
   7   5  -2   12.40    9.40
   7   5  -2    2.70    7.30
   7   5  -2    8.70   12.60
  -7  -5   2   12.60   11.00
  -7  -5   2   11.20    8.60
   6   5  -2   -1.30    7.00
   6   5  -2    5.10   11.30
   6   5  -2    5.50    7.90
   6   5  -2   -0.90    7.60
   6   5  -2    6.00    7.80
  -6  -5   2    1.70    8.80
  -6  -5   2   -5.30    5.50
   5   5  -2   31.00   14.50
   5   5  -2   44.10   14.50
   5   5  -2   51.29   18.60
   5   5  -2   20.40   11.90
   5   5  -2   35.20   12.30
   5   5  -2   45.90   17.90
  -5  -5   2   27.00   11.40
  -5  -5   2   48.70   14.70
  -5  -5   2    8.70   14.00
  -5  -5   2   23.90   11.20
   4   5  -2    8.30    7.90
   4   5  -2   25.40   10.70
   4   5  -2   11.30    9.60
   4   5  -2   39.30   13.80
   4   5  -2   11.70   10.10
   4   5  -2   18.60    8.50
   4   5  -2   17.40    9.90
  -4  -5   2   13.90    8.60
  -4  -5   2   31.70   12.00
  -4  -5   2    7.30    7.20
  -4  -5   2   38.10   12.70
   3   5  -2   18.10    9.20
   3   5  -2   14.80    9.60
   3   5  -2   15.00    8.10
   3   5  -2   30.70   10.70
   3   5  -2   20.10   11.90
   3   5  -2   33.70   11.50
   3   5  -2   30.40    9.90
  -3  -5   2   25.20    9.90
  -3  -5   2   17.70    8.60
  -3  -5   2   11.50    7.00
  -3  -5   2   20.10   11.30
  -3  -5   2   22.60   10.80
  -3  -5   2   15.00    8.50
   2   5  -2   14.50    9.10
   2   5  -2   18.30    8.50
   2   5  -2   19.10    8.70
   2   5  -2   28.20   10.10
   2   5  -2    6.00    6.50
   2   5  -2   26.40    8.90
   2   5  -2   16.10    8.60
  -2  -5   2   30.00    9.90
  -2  -5   2   20.70    9.10
  -2  -5   2   15.90    7.90
  -2  -5   2   26.50    8.70
  -2  -5   2   19.90   10.30
  -2  -5   2   15.90   10.30
   1   5  -2  206.28   20.60
   1   5  -2  222.58   22.20
   1   5  -2  221.78   20.80
   1   5  -2  167.18   20.10
   1   5  -2  215.08   20.30
   1   5  -2  259.67   24.20
   1   5  -2  225.18   21.80
  -1  -5   2  223.18   18.40
  -1  -5   2  226.68   22.20
  -1  -5   2  280.47   29.90
  -1  -5   2  196.08   23.00
  -1  -5   2  208.78   21.10
  -1  -5   2  238.88   27.70
   0   5  -2  150.78   17.00
   0   5  -2  109.69   17.80
   0   5  -2  103.19   15.60
   0   5  -2  140.99   20.70
   0   5  -2   93.69   14.20
   0   5  -2  131.39   17.50
   0   5  -2  112.39   16.80
   0   5  -2  124.29   22.00
   0   5  -2   96.69   14.30
   0  -5   2  111.29   13.80
   0  -5   2  123.49   21.50
   0  -5   2  138.99   19.40
   0  -5   2  118.59   29.70
   0  -5   2  129.99   17.20
   0  -5   2  122.79   13.00
  -1   5  -2  160.18   17.60
  -1   5  -2  206.28   18.00
  -1   5  -2  172.38   23.10
  -1   5  -2  196.88   16.00
  -1   5  -2  220.68   22.80
  -1   5  -2  191.58   20.00
  -1   5  -2  196.98   18.40
  -1   5  -2  201.68   18.30
  -1   5  -2  211.28   19.00
  -1   5  -2  189.38   16.50
   1  -5   2  165.18   21.00
   1  -5   2  168.58   21.50
   1  -5   2  207.58   16.60
   1  -5   2  192.48   19.90
   1  -5   2  181.78   18.20
  -2   5  -2    0.30    4.80
  -2   5  -2   -0.40    5.30
  -2   5  -2   -4.90    3.70
  -2   5  -2    3.30    6.70
  -2   5  -2   -1.30    4.10
  -2   5  -2    4.70    4.70
  -2   5  -2   -4.20    2.80
   2  -5   2    1.60    6.10
   2  -5   2    0.10    5.10
   2  -5   2    5.20    6.70
   2  -5   2   -3.10    5.20
   2  -5   2    3.20    6.10
  -3   5  -2  102.59   11.40
  -3   5  -2   82.99   13.00
  -3   5  -2  106.49   17.10
  -3   5  -2   76.99   17.20
  -3   5  -2   68.19   12.60
  -3   5  -2   89.99   15.80
   3  -5   2  117.59   19.00
   3  -5   2   91.49   18.60
   3  -5   2  131.79   29.80
   3  -5   2   92.29   17.50
   3  -5   2   82.99   15.90
  -4   5  -2  275.67   29.40
  -4   5  -2  230.78   23.60
   4  -5   2  245.68   24.40
   4  -5   2  287.37   26.80
   4  -5   2  256.17   26.80
   4  -5   2  308.67   29.20
   4  -5   2  221.18   20.00
  -5   5  -2   85.19   19.70
   5  -5   2   82.19   19.60
   5  -5   2   84.99   20.80
  -6   5  -2  221.88   36.40
   6  -5   2  217.18   31.60
   6  -5   2  210.38   33.60
   7   4  -2   51.99   14.50
   7   4  -2   46.90   12.20
   7   4  -2   20.60   13.80
   7   4  -2   37.80   14.60
   7   4  -2   37.60   16.70
  -7  -4   2   54.79   19.20
  -7  -4   2   38.20   13.10
   6   4  -2   45.80   14.30
   6   4  -2   45.20   13.30
   6   4  -2   53.99   13.60
   6   4  -2   58.79   16.90
   6   4  -2   42.60   15.80
  -6  -4   2   47.70   12.50
  -6  -4   2   40.40   15.30
  -6  -4   2   44.60   14.50
   5   4  -2    8.10    7.20
   5   4  -2    7.70    6.80
   5   4  -2    3.30    7.30
   5   4  -2    5.90    9.20
   5   4  -2   11.80    8.50
   5   4  -2    6.40    6.60
  -5  -4   2   12.90    8.30
   4   4  -2   84.89   16.30
   4   4  -2   96.19   17.90
   4   4  -2   98.69   20.40
   4   4  -2   69.29   16.30
   4   4  -2   49.30   12.10
   4   4  -2   49.40   13.50
   4   4  -2   49.00   15.90
  -4  -4   2   93.09   16.20
  -4  -4   2   96.79   16.60
  -4  -4   2   56.49   12.80
  -4  -4   2   75.69   14.60
  -4  -4   2   91.99   17.40
  -4  -4   2   83.69   18.70
   3   4  -2  204.98   19.50
   3   4  -2  232.38   34.60
   3   4  -2  227.28   24.60
   3   4  -2  183.78   19.90
   3   4  -2  229.98   20.50
   3   4  -2  172.58   20.30
  -3  -4   2  251.97   21.90
  -3  -4   2  205.78   20.10
  -3  -4   2  224.28   21.50
  -3  -4   2  190.08   19.70
  -3  -4   2  195.38   21.20
  -3  -4   2  215.18   19.80
   2   4  -2  883.41   67.19
   2   4  -2 1085.79   61.09
   2   4  -2 1102.19   57.49
   2   4  -2 1001.20   54.49
   2   4  -2 1062.79   55.99
   2   4  -2 1017.20   55.09
   2   4  -2 1072.29   58.49
  -2  -4   2 1058.89   56.49
  -2  -4   2 1058.99   54.29
  -2  -4   2 1070.19   53.69
  -2  -4   2  978.20   55.29
  -2  -4   2 1094.19   58.19
  -2  -4   2 1028.90   56.99
   1   4  -2  111.69   14.00
   1   4  -2  123.99   14.00
   1   4  -2  101.09   15.80
   1   4  -2  137.39   14.20
   1   4  -2  127.99   20.10
   1   4  -2  133.89   21.20
   1   4  -2  109.79   14.50
   1   4  -2  145.69   15.10
  -1  -4   2  108.09   17.80
  -1  -4   2  120.19   13.90
  -1  -4   2  138.89   16.70
  -1  -4   2  122.09   14.20
  -1  -4   2  108.99   15.70
  -1  -4   2  108.09   11.70
   0   4  -2  132.19   13.10
   0   4  -2  100.39   17.80
   0   4  -2  118.79   13.30
   0   4  -2  104.49   13.40
   0   4  -2  119.79   12.10
   0   4  -2  132.19   13.50
   0   4  -2  106.29   16.30
   0   4  -2  117.79   11.40
   0   4  -2  106.49   12.60
   0   4  -2   92.19   15.10
   0  -4   2   98.59   17.50
   0  -4   2   81.39   13.40
   0  -4   2  117.69   11.30
   0  -4   2   99.99   11.60
   0  -4   2   96.19   13.10
   0  -4   2  115.29   16.70
   0  -4   2  114.49   17.10
  -1   4  -2 1794.02   78.99
  -1   4  -2 1863.61   80.19
  -1   4  -2 1894.71   85.59
  -1   4  -2 1817.72   86.59
  -1   4  -2 1817.12   85.29
  -1   4  -2 1852.31   81.99
  -1   4  -2 1773.02   82.79
  -1   4  -2 1765.52   81.19
  -1   4  -2 1732.23   83.79
  -1   4  -2 1774.62   81.49
   1  -4   2 1780.12   82.49
   1  -4   2 1760.72   84.39
   1  -4   2 1652.73   86.19
   1  -4   2 1782.52   78.59
   1  -4   2 1897.81   85.79
  -2   4  -2  899.01   47.10
  -2   4  -2  800.22   43.30
  -2   4  -2  814.72   41.80
  -2   4  -2  859.21   41.60
  -2   4  -2  849.91   42.10
  -2   4  -2  835.22   41.60
  -2   4  -2  850.21   45.60
  -2   4  -2  831.92   47.70
   2  -4   2  750.82   44.10
   2  -4   2  851.81   48.40
   2  -4   2  927.51   52.99
   2  -4   2  912.11   47.80
   2  -4   2  857.31   46.70
   2  -4   2  809.32   42.90
  -3   4  -2   -2.40    3.50
  -3   4  -2   -5.10    3.50
  -3   4  -2    4.10    3.50
  -3   4  -2    1.00    4.90
  -3   4  -2   -1.40    2.50
  -3   4  -2   -4.40    5.80
  -3   4  -2    1.00    7.20
  -3   4  -2    1.20    4.50
   3  -4   2   -4.50    3.90
   3  -4   2    0.30    4.90
   3  -4   2    6.10    4.90
   3  -4   2   -0.50    5.60
   3  -4   2   -1.80    3.70
  -4   4  -2  327.97   27.40
  -4   4  -2  364.26   32.30
  -4   4  -2  330.07   24.90
   4  -4   2  355.56   25.70
   4  -4   2  379.26   29.00
  -5   4  -2  336.67   30.70
  -5   4  -2  446.46   38.30
   5  -4   2  380.66   31.30
   5  -4   2  351.26   27.50
  -6   4  -2  375.76   38.50
   6  -4   2  321.47   34.00
   6  -4   2  344.57   32.10
   8   3  -2   -3.20    4.90
  -8  -3   2    3.80    8.70
  -8  -3   2    2.30    7.40
   7   3  -2   12.60    9.90
   7   3  -2   20.60   12.40
   7   3  -2   -1.80    4.70
   7   3  -2   14.60   10.10
  -7  -3   2   -6.80    7.10
  -7  -3   2    4.20    7.10
   6   3  -2   19.10    8.00
   6   3  -2   23.20   10.20
   6   3  -2   10.00    8.00
   6   3  -2    7.80    8.10
   6   3  -2   30.50   14.50
   6   3  -2   11.20    8.50
   6   3  -2   20.50    8.00
  -6  -3   2    4.50    7.50
  -6  -3   2   10.80    7.90
  -6  -3   2   14.40    9.00
   5   3  -2    8.40    5.70
   5   3  -2   28.10    8.90
   5   3  -2   14.90    6.80
   5   3  -2   19.00   10.90
   5   3  -2    7.00    6.40
   5   3  -2   12.10    8.60
   5   3  -2   17.40    9.80
   5   3  -2   23.10    8.20
  -5  -3   2   20.20    7.00
  -5  -3   2   10.90    6.60
  -5  -3   2   27.20   12.20
  -5  -3   2    9.30    8.10
   4   3  -2   -0.10    4.90
   4   3  -2   13.00    6.80
   4   3  -2   15.20    6.40
   4   3  -2    3.60    6.40
   4   3  -2    5.00    6.50
   4   3  -2   15.70   11.50
  -4  -3   2   -1.60    3.70
  -4  -3   2   11.10    6.20
  -4  -3   2   12.70    7.50
   3   3  -2   -1.10    3.00
   3   3  -2   -2.40    5.00
   3   3  -2   -1.20    3.70
   3   3  -2    4.50    4.90
   3   3  -2    1.30    3.50
   3   3  -2   -5.50    5.70
   3   3  -2   -0.50    3.20
   3   3  -2    2.20    5.80
  -3  -3   2    2.90    4.20
  -3  -3   2    0.20    3.60
  -3  -3   2   -1.30    3.70
  -3  -3   2    0.70    4.00
  -3  -3   2   -3.80    2.30
  -3  -3   2    6.00    6.00
   2   3  -2  620.54   34.10
   2   3  -2  610.34   36.20
   2   3  -2  581.24   34.50
   2   3  -2  601.14   33.40
   2   3  -2  568.04   35.20
   2   3  -2  603.14   34.20
   2   3  -2  630.74   37.60
   2   3  -2  611.04   38.20
  -2  -3   2  591.24   34.70
  -2  -3   2  606.94   35.40
  -2  -3   2  583.44   35.00
  -2  -3   2  588.24   34.50
  -2  -3   2  600.94   33.40
  -2  -3   2  644.14   36.70
   1   3  -2 2408.36  103.69
   1   3  -2 2312.37  104.09
   1   3  -2 2585.44  109.99
   1   3  -2 2347.77  105.49
   1   3  -2 2363.66  106.29
   1   3  -2 2379.36  105.79
   1   3  -2 2452.85  104.39
   1   3  -2 2390.66  105.79
  -1  -3   2 2521.85  106.59
  -1  -3   2 2241.78  104.49
  -1  -3   2 2385.96  104.29
  -1  -3   2 2260.47  104.69
  -1  -3   2 2364.36  107.09
   0   3  -2 1729.43   72.29
   0   3  -2 1595.84   72.19
   0   3  -2 1566.84   71.09
   0   3  -2 1605.34   74.49
   0   3  -2 1600.24   72.59
   0   3  -2 1635.14   70.09
   0   3  -2 1623.04   71.59
   0   3  -2 1597.74   71.99
   0   3  -2 1598.44   73.69
   0  -3   2 1600.84   74.19
   0  -3   2 1618.24   69.69
   0  -3   2 1519.85   70.49
   0  -3   2 1662.23   73.29
   0  -3   2 1463.65   74.69
   0  -3   2 1531.95   72.89
  -1   3  -2 1794.32   76.69
  -1   3  -2 1789.92   79.59
  -1   3  -2 1778.12   77.19
  -1   3  -2 1633.64   76.69
  -1   3  -2 1729.13   77.09
  -1   3  -2 1712.73   80.99
  -1   3  -2 1756.92   77.89
  -1   3  -2 1782.62   79.39
  -1   3  -2 1833.12   80.39
   1  -3   2 1790.92   80.29
   1  -3   2 1769.52   79.19
   1  -3   2 1621.74   80.79
   1  -3   2 1753.92   78.99
   1  -3   2 1793.92   77.99
   1  -3   2 1784.42   79.69
  -2   3  -2   57.09    8.90
  -2   3  -2   59.29    9.20
  -2   3  -2   51.79    7.10
  -2   3  -2   41.10    6.60
  -2   3  -2   62.79   11.70
  -2   3  -2   48.80    8.80
   2  -3   2   54.19   10.80
   2  -3   2   48.60   10.00
   2  -3   2   66.19    9.90
   2  -3   2   46.20    8.60
   2  -3   2   62.59   11.10
   2  -3   2   62.89    9.80
   2  -3   2   58.09   10.40
  -3   3  -2  911.81   45.00
  -3   3  -2  948.71   47.50
  -3   3  -2 1050.99   54.09
  -3   3  -2  861.01   45.80
   3  -3   2  868.11   46.40
   3  -3   2  886.81   47.60
   3  -3   2  922.21   45.60
   3  -3   2  855.21   46.40
   3  -3   2  850.21   46.20
   3  -3   2  981.00   45.80
   3  -3   2  851.81   50.89
  -4   3  -2  260.47   22.40
  -4   3  -2  305.17   28.40
   4  -3   2  280.77   22.60
   4  -3   2  302.37   24.60
   4  -3   2  308.47   23.90
  -5   3  -2  265.77   24.70
  -5   3  -2  306.47   31.30
   5  -3   2  324.57   26.30
   5  -3   2  324.87   44.00
  -6   3  -2  171.08   29.30
   6  -3   2  174.88   20.70
   6  -3   2  186.28   21.70
  -7   3  -2   75.99   21.80
   7  -3   2  122.29   24.50
   7  -3   2   93.39   19.50
   8   2  -2   11.20   10.20
   8   2  -2    3.40    9.20
  -8  -2   2   -4.20    4.40
  -8  -2   2    1.20    8.90
   7   2  -2   93.09   21.30
   7   2  -2  128.59   24.60
  -7  -2   2   95.79   17.80
  -7  -2   2  105.89   26.30
  -7  -2   2   59.19   23.80
   6   2  -2   15.90   10.40
   6   2  -2   18.50    9.50
   6   2  -2    3.10    5.60
  -6  -2   2   17.90    7.00
  -6  -2   2   25.50   12.20
  -6  -2   2   30.30   11.80
  -6  -2   2   20.60    8.70
   5   2  -2  750.22   49.30
   5   2  -2  842.52   48.10
   5   2  -2  778.52   44.80
   5   2  -2  806.72   52.29
  -5  -2   2  863.01   50.09
  -5  -2   2  834.12   43.20
  -5  -2   2  850.61   44.10
  -5  -2   2  809.82   56.39
   4   2  -2  909.01   52.09
   4   2  -2  860.51   45.60
   4   2  -2  930.61   44.10
   4   2  -2  792.42   54.09
   4   2  -2  915.71   48.10
   4   2  -2  839.82   44.20
   4   2  -2  748.13   51.99
   4   2  -2  910.01   44.10
   4   2  -2  824.22   42.30
  -4  -2   2  794.32   52.39
  -4  -2   2  822.32   43.10
  -4  -2   2 1020.20   44.90
  -4  -2   2  814.72   50.19
   3   2  -2  114.19   14.30
   3   2  -2   98.79   12.70
   3   2  -2  126.99   15.00
   3   2  -2  101.49   10.90
   3   2  -2   97.89   12.10
   3   2  -2  113.39   11.80
   3   2  -2  105.89   11.40
   3   2  -2  115.79   10.90
   3   2  -2  122.89   15.30
  -3  -2   2  115.79   11.30
  -3  -2   2  117.29   13.30
  -3  -2   2   82.19   13.40
   2   2  -2    1.60    3.50
   2   2  -2    6.20    3.80
   2   2  -2   -1.60    3.00
   2   2  -2    4.40    4.00
   2   2  -2    5.90    3.60
   2   2  -2    4.60    4.50
   2   2  -2    0.90    6.60
   2   2  -2    2.30    4.20
   2   2  -2   -0.40    2.70
  -2  -2   2   -0.20    3.40
  -2  -2   2    2.30    4.80
  -2  -2   2   -2.80    2.60
  -2  -2   2   -0.20    2.80
  -2  -2   2    4.10    4.40
   1   2  -2 1281.27   57.49
   1   2  -2 1289.67   58.99
   1   2  -2 1225.68   56.79
   1   2  -2 1357.36   60.89
   1   2  -2 1336.17   59.09
   1   2  -2 1251.27   56.69
   1   2  -2 1334.77   58.59
   1   2  -2 1313.37   58.89
  -1  -2   2 1196.48   57.69
  -1  -2   2 1164.48   57.39
  -1  -2   2 1266.17   58.89
  -1  -2   2 1239.88   58.59
  -1  -2   2 1320.17   57.29
   0   2  -2 5713.73  231.68
   0   2  -2 5701.33  231.18
   0   2  -2 5457.35  231.48
   0   2  -2 5808.12  232.68
   0   2  -2 5881.31  235.58
   0   2  -2 5689.73  233.48
   0   2  -2 5815.92  232.48
   0   2  -2 5785.82  231.08
   0  -2   2 5926.21  232.98
   0  -2   2 5999.60  232.38
   0  -2   2 5104.59  229.78
   0  -2   2 5578.74  234.08
   0  -2   2 5861.11  233.68
   0  -2   2 5931.91  232.68
  -1   2  -2  867.31   39.30
  -1   2  -2  806.52   40.70
  -1   2  -2  845.82   37.30
  -1   2  -2  775.82   37.90
  -1   2  -2  817.42   39.40
  -1   2  -2  825.92   40.90
  -1   2  -2  804.52   37.80
  -1   2  -2  828.32   37.00
   1  -2   2  823.12   38.70
   1  -2   2  720.83   39.60
   1  -2   2  836.12   39.30
   1  -2   2  776.62   38.40
   1  -2   2  867.21   39.70
   1  -2   2  809.42   38.10
   1  -2   2  804.02   39.30
  -2   2  -2   10.00    3.00
  -2   2  -2    3.80    3.50
  -2   2  -2    7.20    5.60
  -2   2  -2    9.50    3.00
  -2   2  -2   10.20    4.10
   2  -2   2    3.20    3.60
   2  -2   2    5.70    3.70
   2  -2   2    4.10    4.00
   2  -2   2   11.90    4.50
   2  -2   2    7.60    3.80
   2  -2   2    9.90    3.90
   2  -2   2   11.90    4.80
   2  -2   2   12.60    4.60
  -3   2  -2 1835.02   82.49
  -3   2  -2 1781.22   82.49
  -3   2  -2 1838.22   86.89
   3  -2   2 1807.22   81.39
   3  -2   2 1736.43   81.59
   3  -2   2 1839.42   82.29
   3  -2   2 1733.93   80.29
  -4   2  -2 2469.95  112.59
  -4   2  -2 2221.18  117.69
  -4   2  -2 2660.43  119.59
   4  -2   2 2435.66  113.99
   4  -2   2 2566.54  113.09
   4  -2   2 2569.74  110.79
  -5   2  -2    8.30    8.80
  -5   2  -2    1.20    5.60
  -5   2  -2    0.50    4.40
   5  -2   2    1.20    4.70
   5  -2   2   -0.30    4.30
   5  -2   2    0.00    5.70
  -6   2  -2   32.90   11.80
  -6   2  -2   28.40   13.80
   6  -2   2   13.50    8.20
  -7   2  -2  265.87   29.80
  -7   2  -2  330.07   37.50
   7  -2   2  294.17   30.30
   7  -2   2  315.37   29.00
   8   1  -2   17.40   10.70
   8   1  -2    6.60    9.20
  -8  -1   2    5.90    6.50
  -8  -1   2    9.10   10.30
  -8  -1   2    5.10    9.90
   7   1  -2   49.60   16.40
   7   1  -2   24.20   11.30
  -7  -1   2   26.50   11.50
  -7  -1   2   24.60   12.30
  -7  -1   2   16.30    7.90
   6   1  -2   43.80   13.30
   6   1  -2   33.00   11.70
  -6  -1   2   62.79   14.00
  -6  -1   2   52.19   15.00
  -6  -1   2   62.39   12.80
   5   1  -2  105.09   19.20
   5   1  -2  110.69   18.70
  -5  -1   2  110.29   15.90
  -5  -1   2  151.98   24.90
  -5  -1   2  107.49   15.10
   4   1  -2   98.79   12.90
   4   1  -2  121.29   18.40
   4   1  -2   90.89   15.20
  -4  -1   2  110.99   13.90
  -4  -1   2  105.59   15.80
  -4  -1   2   97.19   16.40
  -4  -1   2   95.99   10.30
   3   1  -2    6.80    4.60
   3   1  -2    8.50    9.00
   3   1  -2   19.60    7.10
  -3  -1   2   21.80    5.20
  -3  -1   2   15.20    9.80
  -3  -1   2   26.80    7.80
  -3  -1   2   18.20    6.30
  -3  -1   2   16.20    5.00
   2   1  -2 2207.48   91.89
   2   1  -2 2198.48   97.99
   2   1  -2 2245.78   92.99
   2   1  -2 2246.08   96.29
   2   1  -2 2249.18   91.29
   2   1  -2 2135.49   92.99
   2   1  -2 2032.40   91.39
   2   1  -2 2261.87   92.69
   2   1  -2 2238.98   92.69
  -2  -1   2 2275.87   95.59
  -2  -1   2 2153.38   96.99
  -2  -1   2 2238.98   96.89
   1   1  -2 6632.34  635.04
   1   1  -2 5701.03  309.17
   1   1  -2 6047.89  309.77
  -1  -1   2 6286.57  653.33
  -1  -1   2 5774.52  304.77
  -1  -1   2 6180.08  305.07
   0   1  -2 4032.40  162.88
   0   1  -2 4108.59  162.98
   0   1  -2 3978.40  165.18
   0   1  -2 4161.38  162.88
   0  -1   2 4053.69  163.08
   0  -1   2 3885.21  164.48
   0  -1   2 4153.78  163.58
  -1   1  -2 1067.59   45.80
  -1   1  -2 1029.60   46.60
  -1   1  -2 1059.19   44.70
  -1   1  -2  994.30   46.30
  -1   1  -2 1107.69   48.30
  -1   1  -2 1020.90   47.30
  -1   1  -2 1071.29   44.70
   1  -1   2 1063.79   46.90
   1  -1   2 1085.69   45.40
   1  -1   2 1105.89   48.60
   1  -1   2 1043.90   46.20
   1  -1   2 1032.70   45.50
   1  -1   2 1083.09   45.20
   1  -1   2 1067.19   46.00
   1  -1   2  968.10   46.60
  -2   1  -2  448.16   25.80
  -2   1  -2  425.86   21.10
  -2   1  -2  408.46   23.80
  -2   1  -2  439.16   21.20
  -2   1  -2  416.56   26.80
   2  -1   2  457.15   21.50
   2  -1   2  468.45   21.50
   2  -1   2  405.66   23.00
   2  -1   2  425.66   23.40
   2  -1   2  439.36   25.50
   2  -1   2  458.55   23.70
   2  -1   2  487.55   29.20
  -3   1  -2  849.22   43.40
  -3   1  -2  754.22   44.20
  -3   1  -2  789.22   40.20
   3  -1   2  751.52   38.50
   3  -1   2  830.02   42.50
   3  -1   2  792.12   39.60
   3  -1   2  770.42   44.00
   3  -1   2  711.03   45.10
  -4   1  -2  471.25   25.90
  -4   1  -2  498.15   34.40
  -4   1  -2  465.85   32.10
  -4   1  -2  528.45   30.60
   4  -1   2  436.26   30.40
   4  -1   2  499.45   28.70
   4  -1   2  358.16   32.10
  -5   1  -2  216.88   21.10
  -5   1  -2  220.28   29.50
   5  -1   2  213.28   21.50
   5  -1   2  217.78   18.90
   5  -1   2  234.88   19.90
  -6   1  -2  484.05   35.20
  -6   1  -2  452.75   39.80
   6  -1   2  465.15   36.30
   6  -1   2  441.66   31.60
  -7   1  -2   82.69   22.30
   7  -1   2   81.49   18.10
   7  -1   2   63.59   15.00
   8   0  -2  154.68   25.90
   8   0  -2  172.08   23.90
  -8   0   2  207.98   23.40
  -8   0   2  249.28   35.50
   7   0  -2  135.99   14.90
   7   0  -2  225.08   32.10
   7   0  -2  165.18   25.50
  -7   0   2  159.08   24.60
  -7   0   2  160.28   18.90
  -7   0   2  151.58   27.40
   6   0  -2  338.17   28.20
   6   0  -2  278.47   28.20
  -6   0   2  353.56   33.70
  -6   0   2  315.77   27.80
  -6   0   2  322.47   24.50
   5   0  -2  128.19   18.50
   5   0  -2  162.38   20.40
   5   0  -2   95.59   15.40
   5   0  -2  131.39   16.50
  -5   0   2  164.38   28.90
  -5   0   2  136.99   18.90
  -5   0   2  121.39   13.10
  -5   0   2  127.79   20.20
   4   0  -2    0.10    4.50
   4   0  -2   -0.70    4.40
   4   0  -2    0.20    3.20
   4   0  -2   -0.50    2.50
   4   0  -2    4.00    4.40
  -4   0   2    4.20    9.40
  -4   0   2    0.50    4.00
  -4   0   2    0.30    3.20
  -4   0   2    6.40    5.20
   3   0  -2 3379.76  148.29
   3   0  -2 3575.74  146.39
   3   0  -2 3344.27  148.89
   3   0  -2 3335.47  143.99
   3   0  -2 3443.16  141.29
  -3   0   2 3417.96  143.99
  -3   0   2 3575.54  149.09
   2   0  -2 2580.74  104.19
   2   0  -2 2592.94  110.49
   2   0  -2 2508.45  106.89
  -2   0   2 2552.44  109.69
   1   0  -2    6.60    3.20
   1   0  -2    7.10    3.80
   1   0  -2   10.80    2.60
   1   0  -2   10.40    2.60
   1   0  -2   12.50    3.70
   1   0  -2   14.90    3.90
   1   0  -2   18.30    5.60
  -1   0   2   13.60    3.50
  -1   0   2    9.90    3.10
  -1   0   2   10.60    4.40
  -1   0   2    9.10    2.40
   0   0  -2 1510.95   64.59
   0   0  -2 1546.35   63.79
   0   0  -2 1599.24   63.19
   0   0  -2 1464.65   63.39
   0   0  -2 1570.04   64.79
   0   0  -2 1544.85   62.69
   0   0   2 1510.05   62.49
   0   0   2 1563.34   64.89
   0   0   2 1467.25   63.49
   0   0   2 1503.65   62.49
   0   0   2 1490.95   64.39
   0   0   2 1484.65   63.59
   1   0   2 8416.46  335.47
  -2   0  -2 1653.53   70.69
  -2   0  -2 1601.94   73.39
  -2   0  -2 1723.23   72.19
  -2   0  -2 1657.73   70.49
   2   0   2 1752.32   73.99
   2   0   2 1620.74   73.09
   2   0   2 1686.73   69.79
   2   0   2 1574.54   70.79
   2   0   2 1665.93   71.79
   2   0   2 1763.52   79.99
  -3   0  -2  437.86   25.10
  -3   0  -2  458.45   23.90
  -3   0  -2  453.05   26.60
  -3   0  -2  449.46   23.40
  -3   0  -2  411.06   28.20
  -3   0  -2  418.56   28.70
   3   0   2  397.96   30.00
   3   0   2  456.35   30.80
   3   0   2  453.05   21.90
   3   0   2  466.25   27.20
   3   0   2  441.96   21.90
   3   0   2  366.06   24.00
   3   0   2  401.36   27.50
  -4   0  -2  327.37   22.80
  -4   0  -2  311.37   23.00
  -4   0  -2  348.07   27.30
  -4   0  -2  330.47   26.90
   4   0   2  348.37   24.70
   4   0   2  306.67   25.20
  -5   0  -2  616.24   41.80
  -5   0  -2  584.94   35.70
  -5   0  -2  578.54   36.00
   5   0   2  536.45   37.00
   5   0   2  586.84   39.70
  -6   0  -2  373.46   30.60
  -6   0  -2  443.56   37.60
   6   0   2  377.56   28.30
   6   0   2  415.66   32.70
   6   0   2  412.56   28.70
   6   0   2  440.66   35.40
  -7   0  -2   50.69   14.90
  -7   0  -2   55.79   19.20
   7   0   2   72.39   18.60
   7   0   2   35.00   11.50
   8  -1  -2   13.10    9.90
  -8   1   2   28.60   12.10
  -8   1   2   20.40   12.70
   7  -1  -2  112.29   21.40
   7  -1  -2   95.09   15.30
   7  -1  -2  140.69   22.50
  -7   1   2   76.79   19.50
  -7   1   2  100.39   18.80
  -7   1   2  140.69   25.60
   6  -1  -2  106.69   18.10
   6  -1  -2   99.99   11.20
  -6   1   2   87.29   24.40
  -6   1   2   76.39   14.90
  -6   1   2   60.69   15.70
  -6   1   2  106.59   22.00
   5  -1  -2  305.37   23.00
   5  -1  -2  289.97   18.60
   5  -1  -2  291.77   25.30
   5  -1  -2  296.07   23.70
  -5   1   2  322.37   30.50
  -5   1   2  307.77   25.60
  -5   1   2  279.27   21.50
  -5   1   2  285.87   27.40
   4  -1  -2  369.46   24.10
   4  -1  -2  320.27   26.00
   4  -1  -2  337.47   21.20
   4  -1  -2  364.56   19.20
   4  -1  -2  379.36   31.70
   4  -1  -2  344.97   25.20
  -4   1   2  261.57   26.90
  -4   1   2  349.77   21.80
  -4   1   2  329.87   26.20
  -4   1   2  330.27   24.60
   3  -1  -2    1.80    3.50
   3  -1  -2    3.90    2.60
   3  -1  -2    2.50    3.50
   3  -1  -2    6.50    4.70
   3  -1  -2    1.90    4.30
   3  -1  -2    8.40    3.50
  -3   1   2    6.50    3.90
  -3   1   2    5.60    4.30
  -3   1   2    1.90    3.50
  -3   1   2   -0.10    4.40
   2  -1  -2 2401.16   97.59
   2  -1  -2 2397.76  100.19
   2  -1  -2 2219.08   97.49
   2  -1  -2 2341.97  103.29
   2  -1  -2 2328.47  100.09
   2  -1  -2 2297.87   94.59
  -2   1   2 2347.47  102.59
  -2   1   2 2332.27   97.79
  -2   1   2 2336.47   99.89
   1  -1  -2 6246.98  245.08
   1  -1  -2 6229.48  245.68
   1  -1  -2 5884.81  243.18
  -1   1   2 6069.59  244.98
  -1   1   2 6191.38  245.88
   0  -1  -2 4505.05  184.38
   0  -1  -2 4510.05  183.98
   0  -1  -2 4591.34  184.58
   0  -1  -2 4517.05  184.18
   0   1   2 4675.93  183.68
   0   1   2 4600.84  183.78
   0   1   2 4603.34  184.88
   0   1   2 4503.25  184.08
  -1  -1  -2  821.22   39.40
  -1  -1  -2  743.43   37.10
  -1  -1  -2  805.42   40.50
  -1  -1  -2  850.01   41.10
  -1  -1  -2  822.02   37.70
  -1  -1  -2  814.42   37.10
  -1  -1  -2  761.52   37.60
   1   1   2  875.21   39.50
   1   1   2  832.32   38.30
   1   1   2  787.42   36.80
   1   1   2  767.42   36.50
   1   1   2  819.82   40.50
   1   1   2  829.52   37.20
   1   1   2  770.02   39.60
  -2  -1  -2 1083.69   48.30
  -2  -1  -2 1132.79   54.09
  -2  -1  -2 1040.20   49.60
  -2  -1  -2 1095.19   49.20
  -2  -1  -2 1075.09   50.29
  -2  -1  -2 1065.09   52.59
  -2  -1  -2 1062.99   53.59
   2   1   2 1049.49   53.59
   2   1   2 1100.19   54.49
   2   1   2 1090.29   53.29
   2   1   2 1047.00   48.70
   2   1   2 1087.59   52.79
   2   1   2 1081.99   48.20
   2   1   2 1096.89   48.50
  -3  -1  -2  620.74   33.60
  -3  -1  -2  603.64   33.60
  -3  -1  -2  679.73   38.40
  -3  -1  -2  664.03   39.10
  -3  -1  -2  616.84   34.20
   3   1   2  606.34   31.40
   3   1   2  679.03   37.40
   3   1   2  664.23   38.60
   3   1   2  593.44   39.00
   3   1   2  682.93   38.70
   3   1   2  631.14   32.60
   3   1   2  671.93   31.50
  -4  -1  -2  363.06   27.80
  -4  -1  -2  394.56   25.30
  -4  -1  -2  377.76   28.00
  -4  -1  -2  327.37   23.40
  -4  -1  -2  351.96   24.20
   4   1   2  360.76   20.70
   4   1   2  361.96   28.60
   4   1   2  370.76   26.90
   4   1   2  327.47   27.30
   4   1   2  387.76   21.30
   4   1   2  406.26   34.30
  -5  -1  -2  183.28   18.80
  -5  -1  -2  194.68   20.60
   5   1   2  192.68   21.70
   5   1   2  172.88   25.40
   5   1   2  173.28   19.50
  -6  -1  -2  491.25   34.70
  -6  -1  -2  506.95   37.30
  -6  -1  -2  478.95   39.50
   6   1   2  497.85   35.80
   6   1   2  550.44   41.50
   6   1   2  493.65   39.30
  -7  -1  -2   57.89   15.50
  -7  -1  -2   86.29   24.90
   7   1   2   58.29   16.70
  -8   2   2   80.59   22.90
  -8   2   2  109.09   22.40
   7  -2  -2   10.00   10.50
   7  -2  -2    8.00    6.20
   7  -2  -2    9.40    6.50
  -7   2   2   10.80   15.30
  -7   2   2   23.50   12.70
  -7   2   2   32.00   11.60
   6  -2  -2   65.89   12.30
   6  -2  -2   65.39   16.60
   6  -2  -2  128.89   20.30
   6  -2  -2   73.59   14.10
  -6   2   2   96.49   20.30
  -6   2   2   62.19   20.00
  -6   2   2   86.39   18.70
  -6   2   2   80.59   15.60
   5  -2  -2  606.84   35.80
   5  -2  -2  572.44   32.10
   5  -2  -2  575.44   33.20
   5  -2  -2  582.54   35.30
  -5   2   2  556.44   40.30
  -5   2   2  579.34   44.30
  -5   2   2  608.64   35.90
  -5   2   2  574.54   39.80
   4  -2  -2 1828.12   94.29
   4  -2  -2 1932.01   86.79
   4  -2  -2 1891.91   91.39
   4  -2  -2 2195.18   92.29
   4  -2  -2 1815.52   85.39
   4  -2  -2 1955.10   83.19
   4  -2  -2 1775.42   90.29
  -4   2   2 1876.51   90.69
  -4   2   2 1855.01   90.99
   3  -2  -2    3.80    3.20
   3  -2  -2   -3.40    3.70
   3  -2  -2   -1.30    2.10
   3  -2  -2   -0.80    3.80
   3  -2  -2   -2.00    2.60
  -3   2   2    2.70    4.10
  -3   2   2    1.70    3.40
  -3   2   2    3.70    2.60
  -3   2   2   -0.60    4.80
   2  -2  -2    1.70    2.70
   2  -2  -2   -4.50    2.20
   2  -2  -2   -3.30    2.30
   2  -2  -2    4.80    4.40
   2  -2  -2    0.80    3.50
   2  -2  -2   -1.60    2.10
  -2   2   2   -1.90    3.80
  -2   2   2   -0.40    4.20
  -2   2   2    1.30    2.90
  -2   2   2    1.20    2.60
  -2   2   2    0.20    2.30
   1  -2  -2  311.67   19.20
   1  -2  -2  315.47   20.60
   1  -2  -2  348.87   20.40
   1  -2  -2  324.07   18.90
   1  -2  -2  315.47   18.10
   1  -2  -2  334.87   21.10
   1  -2  -2  313.67   19.30
  -1   2   2  320.07   18.80
  -1   2   2  294.67   19.30
  -1   2   2  334.07   18.30
  -1   2   2  331.07   19.50
  -1   2   2  319.87   18.10
  -1   2   2  292.67   17.70
   0  -2  -2 1804.22   77.39
   0  -2  -2 1735.83   80.09
   0  -2  -2 1750.72   77.69
   0  -2  -2 1809.02   75.99
   0  -2  -2 1664.23   74.99
   0  -2  -2 1676.63   76.79
   0  -2  -2 1822.52   80.39
   0   2   2 1746.33   78.89
   0   2   2 1693.03   75.79
   0   2   2 1811.52   76.29
   0   2   2 1825.52   79.89
   0   2   2 1830.82   74.89
   0   2   2 1717.43   77.69
   0   2   2 1772.72   76.39
  -1  -2  -2 1139.99   56.49
  -1  -2  -2 1090.59   53.29
  -1  -2  -2 1078.09   52.59
  -1  -2  -2 1128.49   56.39
  -1  -2  -2 1102.49   52.09
  -1  -2  -2 1108.79   52.89
  -1  -2  -2 1143.39   50.29
   1   2   2 1143.89   51.99
   1   2   2 1162.28   54.29
   1   2   2 1088.59   53.29
   1   2   2 1079.39   50.59
   1   2   2 1126.49   52.49
  -2  -2  -2  176.18   15.30
  -2  -2  -2  189.08   13.50
  -2  -2  -2  157.88   15.00
  -2  -2  -2  144.79   15.10
  -2  -2  -2  163.28   16.90
  -2  -2  -2  154.88   16.80
   2   2   2  176.88   15.50
   2   2   2  194.18   13.50
   2   2   2  158.98   13.20
   2   2   2  159.48   15.20
   2   2   2  178.08   15.70
   2   2   2  163.18   13.70
   2   2   2  160.48   16.60
   2   2   2  167.28   17.10
  -3  -2  -2 2619.44  123.79
  -3  -2  -2 2804.52  118.89
  -3  -2  -2 2813.62  129.39
  -3  -2  -2 2797.12  124.69
  -3  -2  -2 2976.70  121.99
  -3  -2  -2 2858.61  125.89
   3   2   2 2840.22  127.49
   3   2   2 2672.73  123.39
   3   2   2 2809.52  128.19
   3   2   2 3020.20  128.89
   3   2   2 2824.32  120.79
   3   2   2 2846.52  120.29
   3   2   2 2878.91  130.19
  -4  -2  -2  993.30   54.59
  -4  -2  -2 1140.19   54.79
  -4  -2  -2 1123.19   56.99
  -4  -2  -2  977.10   59.09
  -4  -2  -2 1032.60   54.29
   4   2   2 1032.40   60.59
   4   2   2 1045.60   58.69
   4   2   2 1054.39   50.19
   4   2   2 1007.30   50.39
   4   2   2 1027.60   54.89
   4   2   2 1009.30   58.39
  -5  -2  -2    0.80    6.00
  -5  -2  -2    8.70    7.10
  -5  -2  -2    8.10    6.10
  -5  -2  -2    9.50    6.80
   5   2   2    2.10    4.80
   5   2   2   10.90    8.70
   5   2   2   -0.10    7.20
   5   2   2    1.30    5.20
   5   2   2    1.10    5.40
   5   2   2    9.30    5.90
  -6  -2  -2   -2.80    7.40
   6   2   2   -0.70    4.70
   6   2   2    7.70    8.50
   6   2   2   10.80    9.30
   6   2   2   -2.90    6.00
  -7  -2  -2  327.67   29.90
  -7  -2  -2  349.87   37.20
   7   2   2  335.67   38.80
  -8   3   2   17.70   20.40
   7  -3  -2  433.16   31.30
   7  -3  -2  373.86   32.10
  -7   3   2  413.76   42.70
  -7   3   2  389.26   38.30
   6  -3  -2    8.60    6.10
   6  -3  -2   -2.30    3.30
   6  -3  -2    3.90    5.50
   6  -3  -2   -7.60    6.10
  -6   3   2  -14.10    9.70
  -6   3   2   -2.80    7.10
   5  -3  -2  706.93   38.00
   5  -3  -2  775.62   42.00
   5  -3  -2  809.92   46.20
   5  -3  -2  729.93   42.10
  -5   3   2  842.12   50.99
  -5   3   2  792.62   54.09
  -5   3   2  783.92   48.50
   4  -3  -2   13.40    7.60
   4  -3  -2    7.80    5.40
   4  -3  -2   23.60    7.20
   4  -3  -2   15.10    6.90
  -4   3   2   24.80   10.50
  -4   3   2    9.70    7.60
  -4   3   2   24.30    6.10
  -4   3   2   13.90    7.60
   3  -3  -2    8.10    4.80
   3  -3  -2   15.50    5.80
   3  -3  -2   16.20    7.50
   3  -3  -2   11.20    6.40
   3  -3  -2   16.00    5.90
  -3   3   2   19.40    5.30
  -3   3   2   10.80    5.00
  -3   3   2   10.30    7.30
   2  -3  -2  104.99   14.40
   2  -3  -2  100.59   11.60
   2  -3  -2  115.69   13.30
   2  -3  -2   97.89   10.90
   2  -3  -2   72.79   11.80
   2  -3  -2   92.79   13.90
   2  -3  -2   71.09   10.70
   2  -3  -2  101.19   10.90
  -2   3   2   93.69   13.20
  -2   3   2   85.29   14.70
  -2   3   2  111.09   10.30
  -2   3   2  105.39   10.20
   1  -3  -2  980.20   52.69
   1  -3  -2  973.00   49.50
   1  -3  -2 1079.39   50.09
   1  -3  -2  985.60   51.89
   1  -3  -2 1046.50   52.09
  -1   3   2  976.70   48.40
  -1   3   2 1028.50   49.70
  -1   3   2 1043.20   49.90
  -1   3   2  995.50   49.90
  -1   3   2 1062.09   48.90
  -1   3   2 1012.80   48.80
   0  -3  -2  881.21   48.70
   0  -3  -2  888.31   45.40
   0  -3  -2  857.71   42.80
   0  -3  -2  866.71   44.80
   0  -3  -2  803.12   44.90
   0  -3  -2  852.01   47.50
   0   3   2  830.22   43.30
   0   3   2  848.52   43.10
   0   3   2  905.61   46.10
   0   3   2  876.21   43.90
   0   3   2  891.91   40.70
   0   3   2  904.31   47.30
   0   3   2  873.21   46.60
   0   3   2  858.91   43.90
  -1  -3  -2   27.00    8.90
  -1  -3  -2   22.30    8.00
  -1  -3  -2   40.00   11.70
  -1  -3  -2   44.60    8.20
  -1  -3  -2   35.50    8.70
  -1  -3  -2   44.30   10.50
   1   3   2   28.00    6.00
   1   3   2   38.00    8.30
   1   3   2   21.70    6.70
   1   3   2   48.30   11.10
   1   3   2   33.20    9.90
   1   3   2   33.20    9.50
   1   3   2   26.80    8.70
   1   3   2   51.59    9.40
  -2  -3  -2  574.34   39.60
  -2  -3  -2  576.24   34.20
  -2  -3  -2  581.54   31.50
  -2  -3  -2  609.24   37.40
  -2  -3  -2  565.04   40.90
  -2  -3  -2  612.94   40.00
   2   3   2  623.04   34.80
   2   3   2  680.63   40.90
   2   3   2  589.14   34.10
   2   3   2  651.73   40.80
   2   3   2  583.74   36.10
   2   3   2  597.94   37.20
   2   3   2  623.44   32.60
   2   3   2  660.83   35.80
  -3  -3  -2   23.00   10.00
  -3  -3  -2   23.30    8.00
  -3  -3  -2   38.70   12.00
  -3  -3  -2   23.90    9.10
   3   3   2   24.60    9.00
   3   3   2   19.60    8.20
   3   3   2   43.60    9.50
   3   3   2   39.60   12.30
   3   3   2   34.50   12.00
   3   3   2   21.40    9.70
   3   3   2   17.90    9.50
  -4  -3  -2  215.58   25.30
  -4  -3  -2  248.88   24.10
  -4  -3  -2  270.87   21.60
  -4  -3  -2  253.27   23.20
   4   3   2  237.08   25.80
   4   3   2  262.37   20.50
   4   3   2  295.87   26.30
   4   3   2  233.98   20.10
   4   3   2  281.47   26.10
   4   3   2  264.77   27.50
  -5  -3  -2   28.10    9.60
  -5  -3  -2   19.30    9.10
   5   3   2   30.60    9.00
   5   3   2   21.80   11.70
   5   3   2   19.70   10.90
   5   3   2   28.00    8.50
   5   3   2   17.60   11.40
   5   3   2   21.90   11.00
  -6  -3  -2  376.36   37.50
  -6  -3  -2  399.86   34.40
  -6  -3  -2  459.65   33.70
   6   3   2  384.26   26.70
   6   3   2  350.06   37.70
   6   3   2  406.86   38.10
   6   3   2  378.26   27.50
   6   3   2  493.85   40.20
  -7  -3  -2   24.10   15.40
  -7  -3  -2    6.70    8.60
   7   3   2   22.40   13.50
   7   3   2   14.60    7.20
   7   3   2   11.00    9.80
   7  -4  -2  194.78   29.00
  -7   4   2  153.48   28.10
  -7   4   2   70.09   28.60
   6  -4  -2  568.14   38.70
   6  -4  -2  669.93   44.40
  -6   4   2  524.85   48.10
  -6   4   2  730.43   50.29
   5  -4  -2    6.80    8.80
   5  -4  -2   -0.30    7.10
  -5   4   2   -1.00    8.50
   4  -4  -2  155.98   20.90
   4  -4  -2  155.38   16.60
   4  -4  -2  137.99   15.30
   4  -4  -2  136.39   16.20
  -4   4   2  159.88   20.40
  -4   4   2  171.68   17.10
   3  -4  -2 1184.38   57.99
   3  -4  -2 1191.78   59.19
   3  -4  -2 1059.79   59.19
   3  -4  -2 1130.59   55.69
   3  -4  -2 1190.38   57.29
   3  -4  -2 1118.09   54.69
   3  -4  -2 1041.40   56.09
  -3   4   2 1143.39   53.79
  -3   4   2 1163.68   54.59
  -3   4   2 1169.98   64.39
   2  -4  -2 1320.77   65.99
   2  -4  -2 1319.17   66.69
   2  -4  -2 1388.56   65.99
   2  -4  -2 1246.08   67.89
   2  -4  -2 1369.86   65.79
   2  -4  -2 1266.97   67.29
   2  -4  -2 1357.26   64.69
   2  -4  -2 1397.26   64.69
  -2   4   2 1346.97   62.79
  -2   4   2 1252.07   62.09
  -2   4   2 1360.06   62.69
  -2   4   2 1231.98   64.89
   1  -4  -2  177.98   18.80
   1  -4  -2  190.08   17.50
   1  -4  -2  221.78   19.80
   1  -4  -2  202.88   18.20
   1  -4  -2  221.18   18.30
   1  -4  -2  198.58   21.20
   1  -4  -2  208.58   20.00
   1  -4  -2  167.68   17.20
  -1   4   2  201.48   17.40
  -1   4   2  212.88   18.80
  -1   4   2  194.98   18.30
  -1   4   2  208.18   17.50
  -1   4   2  205.68   17.60
  -1   4   2  205.88   18.50
   0  -4  -2    5.20    5.30
   0  -4  -2   15.70    9.10
   0  -4  -2   12.10    7.90
   0  -4  -2    7.00    5.30
   0  -4  -2    9.80    5.50
   0  -4  -2   13.70    7.50
   0   4   2    5.90    4.80
   0   4   2   16.70    6.70
   0   4   2   18.30    5.00
   0   4   2   18.20    7.10
   0   4   2   21.80    7.30
   0   4   2    7.60    5.60
   0   4   2    8.80    6.80
   0   4   2    6.70    5.90
  -1  -4  -2 2503.95  116.19
  -1  -4  -2 2516.65  121.39
  -1  -4  -2 2537.05  111.59
  -1  -4  -2 2668.43  123.99
  -1  -4  -2 2631.34  119.59
  -1  -4  -2 2598.84  122.39
   1   4   2 2546.65  112.99
   1   4   2 2676.23  116.49
   1   4   2 2548.74  116.69
   1   4   2 2589.14  115.29
   1   4   2 2403.06  117.49
   1   4   2 2653.13  113.69
   1   4   2 2588.44  121.19
   1   4   2 2628.14  121.29
  -2  -4  -2  457.95   31.70
  -2  -4  -2  463.45   36.50
  -2  -4  -2  566.24   39.60
  -2  -4  -2  543.05   35.30
  -2  -4  -2  448.96   34.10
  -2  -4  -2  404.26   26.80
   2   4   2  500.35   29.60
   2   4   2  501.45   37.10
   2   4   2  493.85   32.20
   2   4   2  460.55   34.60
   2   4   2  466.25   28.50
   2   4   2  509.15   41.80
   2   4   2  481.85   44.30
   2   4   2  494.75   32.50
   2   4   2  422.56   31.60
  -3  -4  -2  180.58   26.30
  -3  -4  -2  144.59   25.80
  -3  -4  -2  157.68   25.90
   3   4   2  195.48   29.60
   3   4   2  150.68   19.60
   3   4   2  140.29   24.70
   3   4   2  134.39   22.50
   3   4   2  166.58   19.10
   3   4   2  156.38   26.20
   3   4   2  135.59   19.40
   3   4   2  165.58   25.00
  -4  -4  -2    4.30    9.70
  -4  -4  -2    7.80    9.60
  -4  -4  -2    2.10    5.70
  -4  -4  -2    6.40    5.90
   4   4   2   15.30    7.50
   4   4   2    4.50    8.50
   4   4   2   -4.60    5.70
   4   4   2   -0.60    5.50
   4   4   2    3.90    7.00
   4   4   2  -11.50    5.20
  -5  -4  -2  201.78   31.20
  -5  -4  -2  264.47   24.40
  -5  -4  -2  254.27   37.40
  -5  -4  -2  294.57   25.70
   5   4   2  168.38   27.30
   5   4   2  212.98   21.10
   5   4   2  279.57   23.80
   5   4   2  245.68   30.70
   5   4   2  233.18   29.70
  -6  -4  -2  139.59   22.60
   6   4   2  208.38   34.80
   6   4   2  130.09   27.10
   6   4   2  217.68   20.30
   6   4   2  103.89   22.30
   6   4   2  171.48   19.10
   7  -5  -2   54.19   18.30
  -7   5   2   30.10   15.60
   6  -5  -2   88.29   21.30
   6  -5  -2   51.79   13.80
  -6   5   2   15.30   13.20
   5  -5  -2  231.58   23.80
   5  -5  -2  255.17   27.60
  -5   5   2  223.88   27.50
   4  -5  -2  513.55   34.80
   4  -5  -2  496.15   37.70
   4  -5  -2  529.45   55.49
   4  -5  -2  553.64   36.70
   3  -5  -2   34.30    9.20
   3  -5  -2   40.40   12.00
   3  -5  -2   58.29   13.70
   3  -5  -2   52.89   15.20
   3  -5  -2   59.69   13.10
   3  -5  -2   48.40   14.10
   3  -5  -2   52.29   12.10
  -3   5   2   57.19   10.90
  -3   5   2   51.79   10.50
  -3   5   2   46.30   15.60
  -3   5   2   54.99   11.40
   2  -5  -2  975.60   55.29
   2  -5  -2  957.30   52.39
   2  -5  -2  950.70   52.69
   2  -5  -2  888.11   56.59
   2  -5  -2  920.71   51.69
   2  -5  -2  985.20   55.19
  -2   5   2  921.21   52.99
  -2   5   2  973.10   50.39
  -2   5   2  864.71   49.30
   1  -5  -2 1044.30   53.09
   1  -5  -2  906.91   54.69
   1  -5  -2  950.10   56.19
   1  -5  -2 1043.60   54.09
   1  -5  -2  977.20   59.69
   1  -5  -2  955.00   54.19
   1  -5  -2  975.60   53.59
  -1   5   2  980.90   52.79
  -1   5   2  897.81   52.19
  -1   5   2  923.41   51.39
  -1   5   2  901.11   52.99
  -1   5   2 1005.00   52.69
   0  -5  -2  969.50   59.69
   0  -5  -2 1044.70   59.09
   0  -5  -2 1081.79   54.09
   0  -5  -2 1003.90   57.39
   0  -5  -2  992.00   52.99
   0  -5  -2 1027.20   63.29
   0   5   2 1044.70   57.09
   0   5   2  913.01   53.39
   0   5   2  955.40   54.29
   0   5   2 1044.40   56.09
   0   5   2 1059.59   57.99
   0   5   2 1047.60   64.29
   0   5   2 1050.99   49.50
  -1  -5  -2  574.64   44.00
  -1  -5  -2  564.94   38.70
  -1  -5  -2  524.95   40.70
  -1  -5  -2  527.65   39.30
  -1  -5  -2  530.85   38.30
  -1  -5  -2  549.05   33.40
   1   5   2  563.44   41.40
   1   5   2  551.84   39.50
   1   5   2  567.54   34.00
   1   5   2  560.84   34.80
   1   5   2  541.25   37.00
   1   5   2  574.04   41.20
   1   5   2  552.24   37.20
   1   5   2  579.34   37.50
  -2  -5  -2  386.96   30.20
  -2  -5  -2  367.66   32.00
  -2  -5  -2  323.07   29.60
  -2  -5  -2  359.56   34.40
  -2  -5  -2  334.57   23.80
   2   5   2  372.36   28.50
   2   5   2  367.06   34.10
   2   5   2  377.76   32.30
   2   5   2  285.37   27.30
   2   5   2  349.77   32.50
   2   5   2  327.27   32.40
   2   5   2  292.17   23.90
  -3  -5  -2  118.19   19.70
  -3  -5  -2  149.49   24.90
  -3  -5  -2  167.88   29.20
   3   5   2  153.58   21.30
   3   5   2  157.78   28.30
   3   5   2  132.19   23.30
   3   5   2  153.28   23.20
   3   5   2   88.19   18.80
   3   5   2  161.38   22.40
  -4  -5  -2   18.60   11.20
  -4  -5  -2    7.00    9.00
  -4  -5  -2    3.60    6.60
  -4  -5  -2   10.40    9.70
  -4  -5  -2    1.30    6.40
   4   5   2    0.60    6.00
   4   5   2    8.50    8.00
   4   5   2    9.80   11.60
   4   5   2   23.00   13.70
   4   5   2    2.40    7.20
   4   5   2   19.50   11.10
   4   5   2   16.30   11.20
  -5  -5  -2   36.40   12.40
   5   5   2   36.90   12.10
   5   5   2   41.80   18.10
   5   5   2   38.70   13.20
   5   5   2   32.80   13.20
   5   5   2   41.40   15.60
  -6  -5  -2   58.29   16.10
   6   5   2   55.99   19.20
   6   5   2   89.79   21.50
   6   5   2   96.09   17.80
   6   5   2  104.59   18.20
   6  -6  -2    1.90   10.70
  -6   6   2    7.20   12.90
   5  -6  -2  734.73   50.19
   5  -6  -2  816.92   55.29
  -5   6   2  776.72   55.59
   4  -6  -2  646.34   48.00
   4  -6  -2  674.03   44.40
   4  -6  -2  706.53   47.80
   4  -6  -2  645.14   46.70
  -4   6   2  567.24   37.20
  -4   6   2  655.03   48.60
   3  -6  -2  327.37   33.30
   3  -6  -2  314.47   28.40
   3  -6  -2  369.16   31.40
   3  -6  -2  326.67   28.90
   3  -6  -2  319.67   32.70
  -3   6   2  342.77   26.50
  -3   6   2  311.57   32.80
   2  -6  -2   44.60   13.40
   2  -6  -2   40.80   14.30
   2  -6  -2   64.49   15.00
   2  -6  -2   68.39   18.60
   2  -6  -2   46.20   16.00
   2  -6  -2   68.09   15.10
   2  -6  -2   50.59   17.70
  -2   6   2   55.29   13.30
  -2   6   2   87.49   15.40
  -2   6   2   66.59   13.70
  -2   6   2   73.19   15.30
   1  -6  -2  919.51   54.89
   1  -6  -2  827.02   49.20
   1  -6  -2  894.61   51.19
   1  -6  -2  826.92   53.89
   1  -6  -2  849.12   52.19
   1  -6  -2  744.53   55.99
   1  -6  -2  832.12   53.89
  -1   6   2  796.22   49.30
  -1   6   2  758.62   49.80
  -1   6   2  834.82   49.40
  -1   6   2  834.12   49.90
  -1   6   2  742.63   48.60
  -1   6   2  863.01   49.50
   0  -6  -2  768.92   49.99
   0  -6  -2  845.62   53.19
   0  -6  -2  711.13   44.30
   0  -6  -2  797.72   45.50
   0  -6  -2  740.23   52.19
   0  -6  -2  765.72   52.09
   0   6   2  836.82   48.10
   0   6   2  794.82   39.90
   0   6   2  717.43   46.50
   0   6   2  696.43   49.40
   0   6   2  662.33   46.00
   0   6   2  706.73   45.30
   0   6   2  729.03   49.70
   0   6   2  687.73   48.30
  -1  -6  -2  127.99   22.90
  -1  -6  -2  133.79   25.10
  -1  -6  -2  148.09   18.60
  -1  -6  -2  155.38   28.10
  -1  -6  -2  170.68   25.50
   1   6   2  156.78   28.40
   1   6   2  120.29   18.40
   1   6   2  127.29   20.90
   1   6   2  129.69   21.00
   1   6   2  141.79   16.10
  -2  -6  -2   13.20    7.70
  -2  -6  -2   16.10   11.80
  -2  -6  -2   24.90   12.90
  -2  -6  -2   19.00   12.10
   2   6   2    3.40    6.40
   2   6   2   13.90   10.50
   2   6   2    3.20    7.70
   2   6   2   26.70    9.50
   2   6   2   18.00   10.40
   2   6   2   18.60   13.00
   2   6   2    8.90    8.30
  -3  -6  -2  585.14   42.20
  -3  -6  -2  511.15   52.79
  -3  -6  -2  558.84   53.09
   3   6   2  589.84   41.90
   3   6   2  581.94   42.70
   3   6   2  556.84   42.00
   3   6   2  650.33   51.99
   3   6   2  608.14   50.09
  -4  -6  -2  365.56   58.19
   4   6   2  330.77   31.50
   4   6   2  342.17   30.90
   4   6   2  302.17   36.70
   4   6   2  382.56   41.40
   4   6   2  302.97   31.80
  -5  -6  -2   32.10   18.60
   5   6   2   48.50   18.70
   5   6   2   69.49   17.20
   5   6   2   44.70   19.30
   5   6   2   99.79   27.70
   5  -7  -2  195.78   29.60
   5  -7  -2  201.68   38.50
  -5   7   2  235.58   37.40
   4  -7  -2  159.48   28.90
   4  -7  -2  158.98   27.90
   4  -7  -2  148.19   23.70
  -4   7   2  145.49   21.40
  -4   7   2  177.78   31.80
   3  -7  -2   42.20   14.50
   3  -7  -2   59.39   20.50
   3  -7  -2   62.49   17.30
   3  -7  -2   32.40   18.30
  -3   7   2   44.00   17.70
   2  -7  -2  218.68   32.20
   2  -7  -2  124.29   22.70
   2  -7  -2  173.18   26.10
   2  -7  -2  204.78   28.00
   2  -7  -2  146.59   30.70
  -2   7   2  131.39   21.10
  -2   7   2  215.58   26.60
   1  -7  -2  133.39   23.60
   1  -7  -2  193.18   26.00
   1  -7  -2  176.08   34.60
   1  -7  -2  168.48   26.90
   1  -7  -2  258.67   30.80
   1  -7  -2  180.38   26.20
  -1   7   2  157.08   25.80
  -1   7   2  128.39   22.60
  -1   7   2  174.78   24.80
  -1   7   2  161.68   24.30
   0  -7  -2  200.68   30.40
   0  -7  -2  173.18   31.30
   0  -7  -2  164.88   32.30
   0  -7  -2  238.68   23.90
   0  -7  -2  256.37   31.10
   0   7   2  203.98   24.40
   0   7   2  233.68   26.20
   0   7   2  168.08   28.60
   0   7   2  242.18   29.60
   0   7   2  200.58   28.00
   0   7   2  171.48   32.00
   0   7   2  168.18   29.00
  -1  -7  -2  100.49   16.60
  -1  -7  -2   78.39   21.40
  -1  -7  -2   85.09   21.30
   1   7   2   55.69   17.30
   1   7   2   59.39   15.20
   1   7   2  106.19   24.50
   1   7   2   78.59   18.00
   1   7   2  112.99   22.70
   1   7   2  115.49   21.40
   1   7   2  102.39   22.50
  -2  -7  -2   59.69   13.30
  -2  -7  -2  113.09   23.70
   2   7   2   66.29   21.30
   2   7   2   74.69   16.70
   2   7   2   86.39   23.50
   2   7   2   94.49   21.30
   2   7   2   77.79   18.80
  -3  -7  -2    7.30   12.70
   3   7   2   -1.70    8.20
   3   7   2    0.10    8.40
   3   7   2   -8.40    5.30
   3   7   2   -7.60    5.50
   3   7   2   -5.10   11.10
  -4  -7  -2    5.10   13.20
   4   7   2    5.50   10.40
   4   7   2    8.50   14.10
   4   7   2    4.40    8.50
   4   7   2    6.30   10.10
   4   7   2   12.40    9.90
   4  -8  -2   97.59   27.70
  -4   8   2  120.19   28.20
   3  -8  -2  142.09   25.10
   3  -8  -2  198.08   35.00
  -3   8   2  133.49   30.10
   2  -8  -2  416.06   43.90
   2  -8  -2  321.57   35.00
   2  -8  -2  366.96   36.00
   1  -8  -2  247.38   38.20
   1  -8  -2  194.08   27.90
  -1   8   2  212.28   31.90
  -1   8   2  199.58   28.20
   0  -8  -2  203.48   28.10
   0  -8  -2  206.58   34.90
   0   8   2  172.68   30.50
   0   8   2  185.78   28.60
  -1  -8  -2  212.38   36.40
  -1  -8  -2  198.38   26.50
   1   8   2  210.68   31.10
   1   8   2  217.88   38.60
  -2  -8  -2   11.20   20.30
   2   8   2   10.20   17.60
   2   8   2   16.50   12.30
   4   8  -3   35.30   15.20
   4   8  -3   38.20   19.70
   4   8  -3   30.60   17.10
   4   8  -3   21.40   14.40
  -4  -8   3   19.10   16.10
   3   8  -3  201.58   32.70
   3   8  -3  203.38   36.30
   3   8  -3  213.98   36.10
  -3  -8   3  109.99   24.20
   2   8  -3  465.95   49.30
   2   8  -3  354.06   38.40
   2   8  -3  433.96   42.50
   2   8  -3  428.36   42.40
  -2  -8   3  423.46   39.20
   1   8  -3   14.00   11.70
   1   8  -3   43.80   16.60
   1   8  -3   25.00   16.80
   1   8  -3   29.10   14.10
  -1  -8   3   36.00   15.40
  -1  -8   3   12.90    9.30
  -1  -8   3   28.90   18.30
   0   8  -3   19.10   13.90
   0   8  -3   47.40   17.00
   0  -8   3   23.00   18.20
   0  -8   3   16.30   11.90
   0  -8   3   26.00   11.80
  -1   8  -3  644.34   52.19
   1  -8   3  732.13   53.89
   1  -8   3  674.23   56.89
   1  -8   3  584.34   46.50
   2  -8   3  322.27   40.70
   2  -8   3  321.17   34.90
   2  -8   3  302.17   42.20
   3  -8   3   48.70   19.00
   3  -8   3   64.49   25.00
   3  -8   3   68.99   19.50
   5   7  -3  173.88   31.80
   5   7  -3  180.28   31.80
   5   7  -3   97.99   24.50
   5   7  -3  128.99   27.80
  -5  -7   3  123.09   23.80
   4   7  -3   66.39   21.70
   4   7  -3  110.29   23.40
   4   7  -3   40.90   20.60
   4   7  -3   81.19   22.30
  -4  -7   3   49.70   15.10
  -4  -7   3   38.00   14.70
  -4  -7   3   42.60   17.20
   3   7  -3   74.09   20.30
   3   7  -3   41.30   15.60
   3   7  -3   36.80   13.60
   3   7  -3   40.50   15.60
   3   7  -3   42.30   20.80
  -3  -7   3   33.50   16.20
  -3  -7   3   77.19   20.20
  -3  -7   3   31.20   12.30
  -3  -7   3   55.99   14.40
   2   7  -3  204.08   29.20
   2   7  -3  269.37   30.10
   2   7  -3  179.28   28.90
   2   7  -3  253.07   29.40
   2   7  -3  225.28   25.60
   2   7  -3  284.57   43.40
   2   7  -3  274.37   29.80
  -2  -7   3  218.68   30.80
  -2  -7   3  172.68   30.00
  -2  -7   3  209.58   21.40
  -2  -7   3  236.88   26.90
  -2  -7   3  211.28   26.40
  -2  -7   3  181.28   31.70
   1   7  -3  590.34   47.40
   1   7  -3  502.35   40.70
   1   7  -3  584.94   40.40
   1   7  -3  709.43   48.60
   1   7  -3  576.84   42.80
   1   7  -3  636.64   51.99
   1   7  -3  572.74   44.20
  -1  -7   3  573.54   47.70
  -1  -7   3  619.44   39.50
  -1  -7   3  556.24   46.80
  -1  -7   3  645.84   46.50
  -1  -7   3  551.54   36.50
  -1  -7   3  589.24   44.40
  -1  -7   3  583.14   42.60
   0   7  -3  449.95   41.20
   0   7  -3  376.96   45.20
   0   7  -3  379.56   35.60
   0   7  -3  414.56   29.80
   0   7  -3  364.46   35.70
   0   7  -3  372.26   31.10
   0   7  -3  385.36   33.00
   0  -7   3  405.06   35.30
   0  -7   3  426.56   40.10
   0  -7   3  408.86   32.60
   0  -7   3  317.97   35.10
   0  -7   3  321.07   33.20
  -1   7  -3  271.37   30.10
  -1   7  -3  228.18   23.40
  -1   7  -3  241.88   25.40
  -1   7  -3  296.47   32.00
  -1   7  -3  249.78   25.40
  -1   7  -3  272.67   26.30
  -1   7  -3  290.47   30.10
   1  -7   3  297.07   30.50
   1  -7   3  280.27   28.80
   1  -7   3  231.38   29.70
   1  -7   3  348.57   35.90
  -2   7  -3  206.38   26.80
   2  -7   3  107.19   23.40
   2  -7   3  213.78   34.90
   2  -7   3  225.68   30.10
   2  -7   3  152.78   26.20
  -3   7  -3  125.29   23.50
   3  -7   3  172.28   29.00
   3  -7   3  143.39   27.00
   3  -7   3  199.78   34.50
  -4   7  -3  131.79   26.40
   4  -7   3  121.79   40.60
   4  -7   3  121.59   27.20
   4  -7   3  109.09   27.90
   6   6  -3    2.60   11.70
   6   6  -3    3.90    8.40
  -6  -6   3    6.30    7.30
  -6  -6   3   -4.10    6.50
   5   6  -3  596.94   54.39
   5   6  -3  643.44   48.50
   5   6  -3  490.95   49.70
   5   6  -3  610.74   45.60
  -5  -6   3  607.64   47.20
  -5  -6   3  726.83   48.60
   4   6  -3  860.21   55.19
   4   6  -3  728.03   53.09
   4   6  -3  773.42   59.99
   4   6  -3  659.93   46.80
   4   6  -3  671.63   49.40
   4   6  -3  779.62   52.49
   4   6  -3  853.61   60.49
  -4  -6   3  731.53   49.50
  -4  -6   3  698.53   53.09
  -4  -6   3  786.62   53.89
   3   6  -3  123.19   20.50
   3   6  -3  123.99   28.00
   3   6  -3  134.69   21.30
   3   6  -3  156.38   26.00
   3   6  -3  112.69   23.90
   3   6  -3  129.59   21.30
   3   6  -3  147.59   24.50
  -3  -6   3  128.19   23.00
  -3  -6   3  130.89   23.80
  -3  -6   3   62.79   27.50
  -3  -6   3  114.49   19.70
   2   6  -3  107.99   21.20
   2   6  -3   55.89   14.30
   2   6  -3   63.69   13.90
   2   6  -3   70.49   14.90
   2   6  -3   66.09   16.00
   2   6  -3   59.29   15.50
  -2  -6   3   57.89   17.90
  -2  -6   3   61.69   12.80
  -2  -6   3  104.49   20.20
  -2  -6   3   90.29   19.10
  -2  -6   3   82.89   18.00
  -2  -6   3   66.49   18.70
   1   6  -3  793.62   48.00
   1   6  -3  749.23   47.20
   1   6  -3  795.22   56.69
   1   6  -3  836.72   53.49
   1   6  -3  855.41   58.59
   1   6  -3  780.32   49.10
   1   6  -3  795.82   51.59
   1   6  -3  837.32   49.50
   1   6  -3  837.12   51.89
  -1  -6   3  758.42   55.49
  -1  -6   3  798.32   50.19
  -1  -6   3  771.72   48.70
  -1  -6   3  702.23   51.59
  -1  -6   3  851.31   46.80
   0   6  -3 1301.17   71.29
   0   6  -3 1448.85   87.79
   0   6  -3 1385.86   75.99
   0   6  -3 1356.96   69.79
   0   6  -3 1329.77   78.19
   0   6  -3 1355.76   71.29
   0   6  -3 1402.86   71.29
   0  -6   3 1297.57   76.99
   0  -6   3 1396.46   74.29
   0  -6   3 1314.17   69.99
   0  -6   3 1283.47   75.29
   0  -6   3 1395.46   69.39
  -1   6  -3  245.98   25.90
  -1   6  -3  251.37   22.60
  -1   6  -3  190.68   20.80
  -1   6  -3  243.68   19.10
  -1   6  -3  201.48   18.80
  -1   6  -3  225.48   20.00
  -1   6  -3  206.48   21.30
  -1   6  -3  203.48   25.60
  -1   6  -3  227.88   24.80
   1  -6   3  231.08   18.40
   1  -6   3  254.67   28.70
   1  -6   3  230.08   26.50
   1  -6   3  245.58   24.30
  -2   6  -3   22.20   10.60
  -2   6  -3   16.30    9.70
  -2   6  -3   25.80   11.00
  -2   6  -3   21.50   10.50
  -2   6  -3   24.30    8.50
   2  -6   3   17.20   10.20
   2  -6   3   29.80   11.40
   2  -6   3   27.00   11.60
   2  -6   3   23.40   12.70
  -3   6  -3  829.82   54.69
   3  -6   3  854.51   54.49
   3  -6   3  852.21   54.79
   3  -6   3  712.53   51.79
  -4   6  -3  484.95   67.59
   4  -6   3  498.75   43.30
   4  -6   3  607.14   45.00
   4  -6   3  526.15   43.10
  -5   6  -3   -9.00    9.30
   5  -6   3   -5.70    7.80
   7   5  -3   59.19   19.30
   7   5  -3  134.29   31.70
   7   5  -3  107.59   23.80
   7   5  -3  120.19   23.00
   7   5  -3  102.79   29.80
  -7  -5   3   76.89   18.60
  -7  -5   3   51.49   18.90
   6   5  -3  102.39   21.10
   6   5  -3  100.39   19.60
   6   5  -3  111.69   28.00
   6   5  -3   92.19   23.30
   6   5  -3   89.29   32.60
   6   5  -3   87.19   22.10
   6   5  -3   86.59   24.70
  -6  -5   3   93.79   22.50
  -6  -5   3   82.29   17.70
   5   5  -3  221.38   35.10
   5   5  -3  261.17   39.30
   5   5  -3  257.27   39.90
   5   5  -3  238.08   26.60
   5   5  -3  283.17   26.90
  -5  -5   3  262.67   28.50
  -5  -5   3  217.18   24.00
  -5  -5   3  233.58   28.10
   4   5  -3  404.36   31.30
   4   5  -3  473.65   41.80
   4   5  -3  415.86   35.30
   4   5  -3  411.96   38.40
   4   5  -3  440.56   34.50
   4   5  -3  406.26   33.20
   4   5  -3  482.15   34.50
   4   5  -3  434.46   36.60
  -4  -5   3  447.86   35.50
  -4  -5   3  465.95   37.70
  -4  -5   3  443.06   33.10
  -4  -5   3  461.65   34.70
   3   5  -3   50.99   12.80
   3   5  -3   47.60   13.40
   3   5  -3   73.69   17.10
   3   5  -3   89.59   17.00
   3   5  -3   53.99   15.40
   3   5  -3   77.59   16.70
   3   5  -3   73.79   14.50
   3   5  -3   58.99   17.50
  -3  -5   3   87.29   18.70
  -3  -5   3   62.89   16.00
  -3  -5   3   63.79   14.30
  -3  -5   3   59.99   15.50
  -3  -5   3   73.49   15.40
   2   5  -3  960.60   54.59
   2   5  -3  976.80   57.69
   2   5  -3  943.91   61.19
   2   5  -3 1010.00   53.89
   2   5  -3  946.31   56.69
   2   5  -3 1047.60   59.49
   2   5  -3  884.91   53.39
   2   5  -3  984.70   56.79
  -2  -5   3  911.61   56.39
  -2  -5   3  934.31   55.69
  -2  -5   3  963.00   55.69
  -2  -5   3 1029.60   55.49
  -2  -5   3 1051.19   54.39
  -2  -5   3  974.40   57.39
   1   5  -3 1365.76   69.69
   1   5  -3 1293.77   67.09
   1   5  -3 1318.87   66.29
   1   5  -3 1330.67   74.99
   1   5  -3 1319.27   69.89
   1   5  -3 1304.17   67.49
   1   5  -3 1280.17   70.89
   1   5  -3 1247.38   68.69
  -1  -5   3 1306.97   63.69
  -1  -5   3 1234.48   68.29
  -1  -5   3 1370.76   68.99
  -1  -5   3 1330.37   71.89
  -1  -5   3 1299.47   67.19
  -1  -5   3 1322.47   70.69
   0   5  -3 1133.89   57.79
   0   5  -3 1119.79   57.19
   0   5  -3 1168.38   61.79
   0   5  -3 1110.09   58.99
   0   5  -3 1114.79   58.39
   0   5  -3 1099.09   64.79
   0   5  -3 1066.19   61.69
   0   5  -3 1095.79   58.19
   0   5  -3 1059.49   56.39
   0   5  -3 1116.59   54.59
   0  -5   3 1087.89   62.69
   0  -5   3 1065.89   55.79
   0  -5   3 1156.68   58.09
   0  -5   3 1125.89   63.69
   0  -5   3 1152.48   60.99
  -1   5  -3  658.83   37.70
  -1   5  -3  706.53   39.30
  -1   5  -3  676.73   40.10
  -1   5  -3  663.63   43.00
  -1   5  -3  704.53   39.90
  -1   5  -3  646.04   37.80
  -1   5  -3  629.04   43.60
  -1   5  -3  609.34   35.10
  -1   5  -3  722.73   43.10
   1  -5   3  636.74   43.50
   1  -5   3  655.23   34.50
   1  -5   3  675.13   42.40
   1  -5   3  661.13   41.40
   1  -5   3  676.73   44.20
  -2   5  -3  386.46   26.80
  -2   5  -3  424.56   31.20
  -2   5  -3  366.16   29.00
  -2   5  -3  355.16   24.40
  -2   5  -3  407.96   26.40
  -2   5  -3  419.56   31.80
   2  -5   3  363.46   30.70
   2  -5   3  360.66   29.90
   2  -5   3  342.27   30.10
  -3   5  -3  229.38   32.50
  -3   5  -3  273.17   27.60
  -3   5  -3  226.08   19.60
  -3   5  -3  240.48   22.50
   3  -5   3  201.28   23.80
   3  -5   3  237.88   24.00
   3  -5   3  292.87   27.70
   3  -5   3  198.58   19.80
  -4   5  -3   38.40   15.70
   4  -5   3   53.29   12.70
   4  -5   3   42.50   13.70
   4  -5   3   48.60   14.70
   4  -5   3   57.89   14.10
  -5   5  -3   58.69   18.80
   5  -5   3   48.90   17.00
   5  -5   3   59.59   15.80
  -6   5  -3  153.78   31.30
   6  -5   3  147.59   30.00
   6  -5   3  195.18   32.00
   7   4  -3  199.18   21.00
   7   4  -3  176.68   30.80
   7   4  -3  240.08   29.20
   7   4  -3  216.58   37.60
   7   4  -3  275.37   42.60
  -7  -4   3  147.99   28.20
  -7  -4   3  174.98   20.90
   6   4  -3  671.83   50.49
   6   4  -3  664.53   48.60
   6   4  -3  680.23   44.60
   6   4  -3  632.44   45.70
   6   4  -3  679.73   42.90
   6   4  -3  698.23   55.19
  -6  -4   3  668.23   52.09
  -6  -4   3  696.63   52.09
  -6  -4   3  701.63   42.60
   5   4  -3    5.60    7.60
   5   4  -3   -1.90    4.00
   5   4  -3   -4.70    3.10
   5   4  -3    5.40    7.00
   5   4  -3   11.40    9.50
   5   4  -3    4.60    7.80
  -5  -4   3    3.40    6.90
   4   4  -3  177.58   18.80
   4   4  -3  169.88   17.40
   4   4  -3  170.98   21.20
   4   4  -3  179.28   20.40
   4   4  -3  198.28   24.00
   4   4  -3  168.08   19.00
   4   4  -3  181.88   19.70
   4   4  -3  188.28   29.80
  -4  -4   3  184.78   19.60
  -4  -4   3  185.68   19.00
  -4  -4   3  178.88   21.10
  -4  -4   3  195.18   21.80
  -4  -4   3  191.88   18.00
   3   4  -3 1298.67   69.59
   3   4  -3 1185.48   61.89
   3   4  -3 1269.17   74.49
   3   4  -3 1066.39   60.69
   3   4  -3 1256.07   69.69
   3   4  -3 1199.88   60.69
   3   4  -3 1206.98   64.79
   3   4  -3 1241.98   64.99
  -3  -4   3 1179.58   62.49
  -3  -4   3 1234.38   66.49
  -3  -4   3 1167.48   63.89
  -3  -4   3 1154.58   64.79
   2   4  -3 1395.26   66.69
   2   4  -3 1430.46   68.39
   2   4  -3 1355.36   69.89
   2   4  -3 1339.67   69.29
   2   4  -3 1293.47   67.19
   2   4  -3 1278.57   73.09
   2   4  -3 1366.16   70.79
   2   4  -3 1331.77   70.79
  -2  -4   3 1452.15   69.39
  -2  -4   3 1335.67   69.39
  -2  -4   3 1389.76   69.49
  -2  -4   3 1393.56   67.59
   1   4  -3  217.58   18.30
   1   4  -3  227.88   21.40
   1   4  -3  205.78   19.40
   1   4  -3  220.68   20.30
   1   4  -3  224.58   23.10
   1   4  -3  228.68   19.30
   1   4  -3  225.48   20.40
   1   4  -3  215.58   18.80
  -1  -4   3  214.08   19.30
  -1  -4   3  238.58   17.40
  -1  -4   3  244.68   19.30
  -1  -4   3  216.98   23.10
  -1  -4   3  225.78   21.80
   0   4  -3   28.70    8.70
   0   4  -3   17.00    6.10
   0   4  -3   35.00    8.90
   0   4  -3   12.30    5.30
   0   4  -3   25.70    7.60
   0   4  -3    9.70    6.50
   0   4  -3   17.40    6.20
   0   4  -3   19.80    9.00
   0   4  -3   21.70    6.80
   0   4  -3   30.60    7.90
   0  -4   3   12.80    7.20
   0  -4   3   21.30    8.60
   0  -4   3   16.00    5.50
   0  -4   3   26.30    9.40
  -1   4  -3 2293.87  101.29
  -1   4  -3 2457.55  108.49
  -1   4  -3 2349.86  108.89
  -1   4  -3 2277.27  106.69
  -1   4  -3 2366.96  104.89
  -1   4  -3 2349.06  103.19
  -1   4  -3 2251.07  102.79
  -1   4  -3 2388.26  102.49
  -1   4  -3 2307.27  102.79
   1  -4   3 2199.28  110.69
   1  -4   3 2326.47  107.09
   1  -4   3 2280.97  105.89
  -2   4  -3  508.35   34.10
  -2   4  -3  452.05   30.60
  -2   4  -3  498.35   29.10
  -2   4  -3  459.95   28.80
  -2   4  -3  459.05   31.40
   2  -4   3  458.75   29.90
   2  -4   3  454.85   31.80
   2  -4   3  485.75   31.20
   2  -4   3  451.35   31.60
  -3   4  -3  117.79   13.30
  -3   4  -3  136.89   22.60
  -3   4  -3  145.79   15.70
  -3   4  -3  146.09   15.90
  -3   4  -3  108.09   10.60
  -3   4  -3  106.39   16.20
   3  -4   3  118.89   18.50
   3  -4   3   95.09   16.60
   3  -4   3  105.29   15.50
   3  -4   3  129.39   14.90
   3  -4   3  134.39   16.80
  -4   4  -3    1.30    7.30
  -4   4  -3    0.20    5.00
   4  -4   3    5.10    7.20
   4  -4   3    6.10    6.10
   4  -4   3    4.90    6.80
   4  -4   3    1.00    5.60
  -5   4  -3  113.49   31.00
   5  -4   3  202.08   21.70
   5  -4   3  215.68   23.90
  -6   4  -3  158.68   31.70
   6  -4   3  142.99   24.80
   8   3  -3  135.69   39.30
   8   3  -3  113.19   26.70
  -8  -3   3  115.49   23.30
   7   3  -3  699.43   54.89
   7   3  -3  516.65   49.10
   7   3  -3  598.54   48.20
   7   3  -3  527.65   44.10
  -7  -3   3  614.24   40.90
  -7  -3   3  629.84   52.29
   6   3  -3    1.40    5.80
   6   3  -3   -0.10    5.00
   6   3  -3    1.00    4.90
   6   3  -3    2.00    5.00
   6   3  -3    3.30    7.20
   6   3  -3    1.80    6.10
  -6  -3   3    2.80    6.20
  -6  -3   3   -1.90    4.80
  -6  -3   3   -0.90    5.30
   5   3  -3 1099.19   65.89
   5   3  -3 1160.08   57.79
   5   3  -3 1110.99   61.09
   5   3  -3 1219.88   61.89
   5   3  -3 1111.69   63.19
   5   3  -3 1242.88   71.49
   5   3  -3 1271.67   60.89
   5   3  -3 1211.98   59.99
  -5  -3   3 1228.78   69.69
  -5  -3   3 1174.88   59.19
  -5  -3   3 1122.29   65.69
   4   3  -3    2.30    4.00
   4   3  -3    6.90    5.70
   4   3  -3   15.80    6.80
   4   3  -3   13.60    5.80
   4   3  -3    8.30    6.40
   4   3  -3    7.80    6.10
   4   3  -3   17.20    9.10
   4   3  -3   -0.70    9.00
   4   3  -3   28.90    9.40
  -4  -3   3    6.30    6.30
  -4  -3   3   10.50    5.80
   3   3  -3   67.69   12.40
   3   3  -3   59.09   10.70
   3   3  -3   55.39   12.20
   3   3  -3   54.69   10.50
   3   3  -3   57.29   12.50
   3   3  -3   81.69   18.60
   3   3  -3   64.29   12.00
   3   3  -3   56.89   11.80
   3   3  -3   54.29   13.00
  -3  -3   3   72.59   12.30
  -3  -3   3   55.69   12.10
  -3  -3   3   77.99   14.20
  -3  -3   3   66.59   11.80
   2   3  -3    3.90    5.10
   2   3  -3    3.90    4.20
   2   3  -3   -1.10    4.00
   2   3  -3    2.70    4.30
   2   3  -3    4.40    4.70
   2   3  -3    4.00    3.80
   2   3  -3   -1.90    3.20
   2   3  -3    3.10    3.80
   2   3  -3    4.30    8.00
  -2  -3   3   -1.70    2.70
  -2  -3   3    4.00    4.70
  -2  -3   3    3.30    5.90
  -2  -3   3    6.70    4.80
   1   3  -3  370.66   23.70
   1   3  -3  360.56   23.20
   1   3  -3  383.16   25.30
   1   3  -3  386.16   23.20
   1   3  -3  388.96   25.10
   1   3  -3  360.06   24.80
   1   3  -3  381.66   25.80
   1   3  -3  353.46   27.20
  -1  -3   3  382.96   23.80
  -1  -3   3  373.76   26.10
  -1  -3   3  369.46   23.90
  -1  -3   3  364.66   25.30
   0   3  -3  135.49   12.30
   0   3  -3  126.29   11.30
   0   3  -3  109.19   11.10
   0   3  -3  139.89   13.30
   0   3  -3  113.49   10.90
   0   3  -3  127.59   12.20
   0   3  -3  109.89   11.80
   0   3  -3  118.39   14.70
   0   3  -3  115.69   15.40
   0  -3   3  121.19   12.50
   0  -3   3   88.29   12.50
   0  -3   3  116.19   13.40
   0  -3   3   94.99    9.50
   0  -3   3  122.29   14.10
   0  -3   3  117.09   12.30
  -1   3  -3    1.30    3.50
  -1   3  -3    3.60    4.70
  -1   3  -3    6.00    3.40
  -1   3  -3    3.20    5.10
  -1   3  -3    5.10    3.50
  -1   3  -3    8.30    4.80
  -1   3  -3   -3.40    4.20
  -1   3  -3    9.00    4.80
   1  -3   3   19.50    6.30
   1  -3   3   11.20    5.40
   1  -3   3   10.60    5.90
   1  -3   3    2.50    4.00
   1  -3   3    5.40    5.00
   1  -3   3    8.30    5.90
  -2   3  -3  270.87   17.60
  -2   3  -3  288.67   17.10
  -2   3  -3  274.07   20.20
  -2   3  -3  255.77   22.60
  -2   3  -3  296.87   20.70
  -2   3  -3  290.77   21.10
   2  -3   3  276.27   21.20
   2  -3   3  288.77   20.00
   2  -3   3  262.67   19.80
   2  -3   3  289.77   21.00
   2  -3   3  279.37   20.70
   2  -3   3  271.57   21.00
   2  -3   3  266.57   19.10
  -3   3  -3  119.09   13.00
  -3   3  -3   94.39   17.30
  -3   3  -3   71.09   13.50
   3  -3   3   79.39   12.80
   3  -3   3   59.89   11.30
   3  -3   3   89.09   12.20
   3  -3   3   88.49   10.90
   3  -3   3   93.89   12.50
   3  -3   3   96.29   18.20
   3  -3   3  101.39   15.30
   3  -3   3   93.29   14.50
  -4   3  -3   37.60   13.00
  -4   3  -3   38.80   11.10
   4  -3   3   38.10   10.00
   4  -3   3   59.79   13.40
   4  -3   3   33.70    8.40
   4  -3   3   77.79   14.60
  -5   3  -3    2.50    9.70
  -5   3  -3    1.00    5.80
   5  -3   3    7.90    7.20
   5  -3   3   -6.20    3.70
  -6   3  -3  292.37   39.20
   6  -3   3  225.08   25.60
   6  -3   3  265.07   27.10
   8   2  -3  413.66   40.00
   8   2  -3  388.46   41.80
  -8  -2   3  392.56   31.50
  -8  -2   3  368.16   42.70
   7   2  -3   -4.10    3.90
   7   2  -3   15.30   10.70
  -7  -2   3   -5.10    5.10
  -7  -2   3    0.60    5.50
   6   2  -3  146.49   17.70
   6   2  -3  201.88   30.10
  -6  -2   3  169.28   17.40
  -6  -2   3  215.88   32.60
   5   2  -3  402.86   27.40
   5   2  -3  403.06   33.70
  -5  -2   3  443.46   43.00
  -5  -2   3  404.16   26.10
   4   2  -3 2797.92  132.39
   4   2  -3 2846.42  124.29
   4   2  -3 2931.31  137.59
   4   2  -3 2901.71  126.29
   4   2  -3 2956.10  124.39
   4   2  -3 2893.61  125.39
   4   2  -3 2710.73  126.79
   4   2  -3 2741.23  121.19
   4   2  -3 2843.12  122.89
  -4  -2   3 3012.40  123.19
  -4  -2   3 3052.59  133.89
  -4  -2   3 2868.41  129.99
   3   2  -3   49.99    8.70
   3   2  -3   51.99    9.60
   3   2  -3   51.79    9.10
   3   2  -3   49.99   10.10
   3   2  -3   80.69   18.70
   3   2  -3   65.69   13.70
   3   2  -3   50.09    9.60
   3   2  -3   53.09    8.50
  -3  -2   3   26.40    8.10
  -3  -2   3   52.89   10.60
   2   2  -3   -1.20    2.70
   2   2  -3   -2.90    3.50
   2   2  -3    0.80    5.90
   2   2  -3    3.70    4.10
   2   2  -3    5.10    4.40
   2   2  -3   -0.90    2.90
   2   2  -3   -2.90    2.30
  -2  -2   3    5.20    5.10
  -2  -2   3    4.20    4.00
  -2  -2   3    3.70    3.90
  -2  -2   3    3.30    3.90
  -2  -2   3    1.00    3.40
   1   2  -3  141.69   12.90
   1   2  -3  117.09   10.20
   1   2  -3  114.59   11.40
   1   2  -3  124.89   12.10
   1   2  -3  131.59   11.40
   1   2  -3  113.49   10.40
   1   2  -3  138.39   11.90
   1   2  -3  134.09   13.50
   1   2  -3  119.79   12.00
  -1  -2   3  121.19   12.60
  -1  -2   3  139.79   12.20
  -1  -2   3  117.99   11.50
  -1  -2   3  149.99   11.80
  -1  -2   3  127.69   11.00
   0   2  -3   35.40    5.80
   0   2  -3   24.20    4.80
   0   2  -3   37.90    8.60
   0   2  -3   29.80    6.10
   0   2  -3   47.90    9.10
   0   2  -3   34.90    7.20
   0   2  -3   26.10    5.00
   0  -2   3   33.10    7.50
   0  -2   3   38.10    7.10
   0  -2   3   25.60    5.70
   0  -2   3   26.10    6.70
   0  -2   3   26.30    5.80
   0  -2   3   33.10    7.10
  -1   2  -3    9.80    3.70
  -1   2  -3   14.80    5.20
  -1   2  -3   14.00    5.20
  -1   2  -3   12.70    5.70
  -1   2  -3    7.30    4.90
  -1   2  -3   13.20    4.40
  -1   2  -3    8.10    3.40
   1  -2   3   11.40    5.00
   1  -2   3   16.10    4.80
   1  -2   3   14.00    5.70
   1  -2   3   14.70    5.40
   1  -2   3    1.60    4.20
   1  -2   3    8.20    4.40
   1  -2   3    6.80    3.80
  -2   2  -3  537.15   26.70
  -2   2  -3  557.54   26.90
  -2   2  -3  473.35   32.70
  -2   2  -3  534.65   31.50
   2  -2   3  604.74   29.30
   2  -2   3  508.95   27.30
   2  -2   3  576.04   30.60
   2  -2   3  542.65   29.40
   2  -2   3  587.34   32.70
   2  -2   3  540.25   31.50
   2  -2   3  560.84   28.40
   2  -2   3  542.95   30.40
  -3   2  -3 1106.69   53.69
  -3   2  -3 1163.18   60.49
  -3   2  -3 1231.18   64.99
  -3   2  -3 1279.47   60.49
   3  -2   3 1254.27   66.39
   3  -2   3 1248.78   58.79
   3  -2   3 1195.78   57.39
   3  -2   3 1217.88   60.99
   3  -2   3 1283.67   55.99
   3  -2   3 1229.68   58.59
   3  -2   3 1233.38   55.09
   3  -2   3 1094.99   57.09
  -4   2  -3   88.09   17.40
  -4   2  -3   83.59   15.60
  -4   2  -3   91.99   15.30
   4  -2   3   73.79   16.10
   4  -2   3   88.39   13.40
   4  -2   3  105.99   17.80
  -5   2  -3   41.40   14.70
  -5   2  -3   18.10    9.00
  -5   2  -3   28.70   12.10
   5  -2   3   32.40    9.30
   5  -2   3   29.00   11.40
  -6   2  -3   28.20   15.30
  -6   2  -3   51.19   14.60
   6  -2   3   12.00    9.50
   6  -2   3   25.50   10.60
  -7   2  -3   32.70   18.60
   7  -2   3   61.79   17.80
   8   1  -3  205.28   34.30
   8   1  -3  195.48   30.50
  -8  -1   3  206.88   28.70
  -8  -1   3  167.08   25.60
  -8  -1   3  254.37   42.70
   7   1  -3  262.87   29.20
   7   1  -3  235.48   26.60
  -7  -1   3  193.28   20.20
  -7  -1   3  203.88   23.30
  -7  -1   3  216.58   32.60
   6   1  -3   67.09   16.30
   6   1  -3   55.79   14.70
   6   1  -3   51.09   13.40
  -6  -1   3   70.99   13.60
  -6  -1   3   37.00   13.60
  -6  -1   3   91.79   15.90
   5   1  -3  522.75   37.40
   5   1  -3  513.45   31.60
  -5  -1   3  474.15   37.30
  -5  -1   3  484.45   30.50
  -5  -1   3  522.25   30.00
   4   1  -3 1295.17   66.89
   4   1  -3 1257.87   60.39
  -4  -1   3 1312.77   70.39
  -4  -1   3 1297.07   59.29
  -4  -1   3 1342.77   68.89
   3   1  -3    5.60    5.40
   3   1  -3   14.10    5.00
   3   1  -3   11.80    3.50
   3   1  -3   10.30    5.10
   3   1  -3    9.70    3.70
   3   1  -3   13.60    4.10
  -3  -1   3   12.20    3.90
  -3  -1   3    6.10    8.80
  -3  -1   3   16.00    7.50
   2   1  -3 1288.57   59.89
   2   1  -3 1216.68   54.69
   2   1  -3 1177.98   57.19
   2   1  -3 1253.37   55.39
   2   1  -3 1317.77   57.19
   2   1  -3 1287.37   60.49
   2   1  -3 1334.87   54.89
  -2  -1   3 1266.47   57.09
  -2  -1   3 1270.07   54.79
  -2  -1   3 1283.67   56.59
  -2  -1   3 1333.57   56.09
  -2  -1   3 1359.26   61.79
  -2  -1   3 1278.57   54.49
   1   1  -3 1587.54   65.19
   1   1  -3 1467.95   61.29
   1   1  -3 1443.86   63.89
   1   1  -3 1407.16   61.69
   1   1  -3 1472.85   64.49
   1   1  -3 1452.45   62.59
  -1  -1   3 1473.45   62.39
  -1  -1   3 1472.55   64.49
  -1  -1   3 1452.75   62.59
  -1  -1   3 1493.15   61.89
  -1  -1   3 1483.45   63.09
  -1  -1   3 1503.65   61.79
  -1  -1   3 1320.57   63.69
   0   1  -3 1480.45   63.29
   0   1  -3 1392.86   63.59
   0   1  -3 1424.26   59.99
   0   1  -3 1352.56   59.69
   0   1  -3 1332.17   59.79
   0   1  -3 1390.66   62.49
   0  -1   3 1451.95   63.19
   0  -1   3 1433.66   60.69
   0  -1   3 1469.15   59.39
   0  -1   3 1461.15   61.09
   0  -1   3 1430.66   63.79
   0  -1   3 1403.96   60.39
  -1   1  -3 1687.33   72.89
  -1   1  -3 1559.04   68.29
  -1   1  -3 1620.14   68.09
  -1   1  -3 1624.44   69.59
  -1   1  -3 1618.64   68.09
  -1   1  -3 1618.14   71.19
  -1   1  -3 1622.64   71.09
   1  -1   3 1643.64   73.09
   1  -1   3 1649.13   71.39
   1  -1   3 1568.64   68.29
   1  -1   3 1622.54   68.49
   1  -1   3 1714.53   68.89
   1  -1   3 1558.44   69.29
   1  -1   3 1533.75   69.19
  -2   1  -3  388.96   25.60
  -2   1  -3  343.37   18.70
  -2   1  -3  344.47   21.00
  -2   1  -3  359.56   23.60
  -2   1  -3  347.27   18.70
   2  -1   3  330.67   19.80
   2  -1   3  339.57   18.60
   2  -1   3  357.46   23.30
   2  -1   3  324.17   19.80
   2  -1   3  368.16   22.00
   2  -1   3  314.87   21.70
   2  -1   3  353.66   18.90
   2  -1   3  348.87   20.60
  -3   1  -3    4.40    4.40
  -3   1  -3    1.90    5.40
  -3   1  -3    3.40    3.30
  -3   1  -3    2.00    3.10
  -3   1  -3    1.70    4.20
   3  -1   3    4.80    3.60
   3  -1   3    4.50    6.90
   3  -1   3    3.40    3.10
   3  -1   3    7.30    4.40
   3  -1   3    2.80    3.70
   3  -1   3    4.20    3.40
   3  -1   3    2.40    4.50
   3  -1   3    4.50    4.40
   3  -1   3    0.50    3.70
  -4   1  -3   55.89   11.70
  -4   1  -3   66.89   17.00
  -4   1  -3   38.20   11.50
   4  -1   3   29.80   16.50
   4  -1   3   46.70   10.10
   4  -1   3   33.00    9.60
  -5   1  -3   21.40   12.10
  -5   1  -3   15.50    8.00
  -5   1  -3   19.70    9.50
   5  -1   3   24.20    9.30
   5  -1   3   22.60    8.40
  -6   1  -3   34.40   15.00
  -6   1  -3   53.29   18.40
   6  -1   3   33.90   10.90
   6  -1   3   40.00   13.80
  -7   1  -3   -0.50   10.10
  -7   1  -3    9.10   10.70
   7  -1   3    3.30    8.40
   7  -1   3   15.30   11.50
   8   0  -3   18.80   10.90
   8   0  -3   14.00   10.90
  -8   0   3   22.40   12.90
  -8   0   3   31.00   13.60
   7   0  -3  492.85   40.80
   7   0  -3  476.05   29.40
   7   0  -3  517.55   48.30
  -7   0   3  457.95   43.70
  -7   0   3  539.95   39.40
  -7   0   3  538.75   35.20
   6   0  -3  168.58   19.70
   6   0  -3  188.88   22.10
  -6   0   3  133.49   23.30
  -6   0   3  256.97   38.60
  -6   0   3  186.88   17.60
  -6   0   3  180.08   20.00
   5   0  -3  324.27   26.90
   5   0  -3  333.07   27.40
  -5   0   3  325.27   29.60
  -5   0   3  351.16   22.50
  -5   0   3  357.66   32.30
  -5   0   3  339.77   25.40
   4   0  -3   41.20   13.20
   4   0  -3   47.30   10.00
   4   0  -3   62.79   13.20
   4   0  -3   28.00    6.50
   4   0  -3   53.09   15.00
  -4   0   3   41.50    7.70
  -4   0   3   61.69   16.60
  -4   0   3   39.90   11.10
   3   0  -3 7631.24  313.07
   3   0  -3 7806.22  309.07
   2   0  -3 3589.44  152.08
   2   0  -3 3631.34  143.69
   2   0  -3 3640.94  143.79
   2   0  -3 3402.36  145.69
   2   0  -3 3619.44  144.89
  -2   0   3 3565.24  143.89
   1   0  -3   12.40    3.20
   1   0  -3   13.60    4.50
   1   0  -3   14.60    3.40
   1   0  -3   13.70    4.40
   1   0  -3   13.90    4.50
   1   0  -3   14.40    4.40
  -1   0   3   13.30    4.70
  -1   0   3   11.50    4.30
  -1   0   3    9.80    5.20
  -1   0   3    9.30    2.90
  -1   0   3   19.20    5.00
  -1   0   3   12.10    4.10
  -1   0   3   17.90    3.60
   0   0  -3   23.50    5.90
   0   0  -3   29.60    6.70
   0   0  -3   19.00    4.70
   0   0  -3   19.30    4.10
   0   0  -3   17.70    3.80
   0   0   3   21.20    5.00
   0   0   3   20.00    3.70
   0   0   3   19.30    5.20
   0   0   3   16.80    3.80
   0   0   3   15.00    4.40
   0   0   3   12.90    4.40
  -1   0  -3 4480.25  186.58
  -1   0  -3 4675.73  186.38
  -1   0  -3 4618.74  187.28
  -1   0  -3 4480.45  183.18
  -1   0  -3 4621.64  183.88
  -1   0  -3 4611.24  182.38
  -1   0  -3 4550.74  183.18
   1   0   3 4562.54  187.38
   1   0   3 4563.34  186.28
   1   0   3 4416.06  184.68
   1   0   3 4599.14  182.58
   1   0   3 4484.75  182.48
   1   0   3 4411.16  184.08
   1   0   3 4245.08  182.08
  -2   0  -3 3236.08  143.39
  -2   0  -3 3478.95  138.59
  -2   0  -3 3324.37  137.89
  -2   0  -3 3368.76  141.59
  -2   0  -3 3350.56  141.59
  -2   0  -3 3364.76  138.29
   2   0   3 3328.37  138.69
   2   0   3 3003.10  137.69
   2   0   3 3273.87  139.89
   2   0   3 3472.15  143.79
   2   0   3 3392.26  136.79
   2   0   3 3327.47  136.79
   2   0   3 3506.45  141.19
  -3   0  -3   36.80    7.40
  -3   0  -3   34.20    8.30
  -3   0  -3   29.90    6.80
  -3   0  -3   34.20    9.70
  -3   0  -3   38.30    7.60
   3   0   3   39.70    6.40
   3   0   3   28.50    9.90
   3   0   3   30.70    8.00
   3   0   3   47.90   10.00
   3   0   3   37.00    7.30
   3   0   3   32.00    6.90
   3   0   3   32.00    6.00
   3   0   3   33.30    8.00
  -4   0  -3    3.70    4.60
  -4   0  -3    0.90    3.90
  -4   0  -3    8.60    5.30
  -4   0  -3   13.60    5.90
  -4   0  -3   -2.70    3.70
  -4   0  -3   10.50    7.40
   4   0   3   -4.00    2.90
   4   0   3    5.50    3.70
   4   0   3    9.60   10.60
   4   0   3    4.30    5.60
   4   0   3   -8.00    4.30
   4   0   3    9.30    6.70
   4   0   3    1.90    5.00
   4   0   3   -0.50    3.20
  -5   0  -3   -2.50    4.70
  -5   0  -3    1.60    5.00
  -5   0  -3    5.30    8.10
   5   0   3    6.00    6.80
   5   0   3   -2.10    4.60
   5   0   3    8.80    7.00
   5   0   3   -3.00    3.50
  -6   0  -3  352.46   34.20
   6   0   3  291.57   29.70
   6   0   3  238.68   23.20
  -7   0  -3  329.27   42.30
  -7   0  -3  321.87   31.60
   7   0   3  231.78   33.50
   7   0   3  269.97   32.80
   8  -1  -3  204.28   28.20
  -8   1   3  218.08   31.40
  -8   1   3  151.28   31.80
  -8   1   3  215.78   24.10
   7  -1  -3  190.78   28.40
   7  -1  -3  148.49   15.00
   7  -1  -3  162.58   24.50
  -7   1   3  170.58   19.30
  -7   1   3  170.38   25.90
  -7   1   3  294.57   45.60
  -7   1   3  132.09   27.20
   6  -1  -3   61.79   13.70
   6  -1  -3   30.00    7.30
  -6   1   3   19.50    9.90
  -6   1   3   38.80   10.40
  -6   1   3   33.00   10.80
  -6   1   3   41.20   17.00
   5  -1  -3  325.47   22.10
   5  -1  -3  345.47   26.10
   5  -1  -3  265.97   25.00
   5  -1  -3  316.97   19.30
   5  -1  -3  305.87   23.30
  -5   1   3  312.27   25.70
  -5   1   3  348.07   22.80
  -5   1   3  332.67   32.10
  -5   1   3  304.97   27.80
   4  -1  -3 1181.18   53.79
   4  -1  -3 1162.68   50.39
   4  -1  -3 1062.69   62.89
   4  -1  -3 1144.59   61.49
   4  -1  -3 1149.69   59.49
  -4   1   3 1240.58   61.99
  -4   1   3 1113.09   65.09
  -4   1   3 1195.38   54.09
   3  -1  -3   20.90    5.60
   3  -1  -3   40.30    8.70
   3  -1  -3   18.50    8.80
   3  -1  -3   29.00    5.50
  -3   1   3   23.40    6.50
  -3   1   3   30.30    5.90
  -3   1   3   26.70    9.00
  -3   1   3   26.50    7.30
   2  -1  -3 1046.50   47.50
   2  -1  -3 1158.88   46.70
   2  -1  -3 1028.60   48.30
   2  -1  -3 1126.09   47.00
   2  -1  -3 1067.29   48.10
   2  -1  -3 1111.99   47.00
   2  -1  -3 1078.09   49.20
  -2   1   3 1098.49   46.20
  -2   1   3 1129.69   46.10
  -2   1   3 1058.89   51.39
  -2   1   3 1134.39   55.39
  -2   1   3 1015.80   49.10
   1  -1  -3  452.35   23.50
   1  -1  -3  453.05   24.10
   1  -1  -3  450.05   23.10
   1  -1  -3  452.85   25.00
   1  -1  -3  457.55   23.20
   1  -1  -3  462.25   24.20
  -1   1   3  455.05   22.40
  -1   1   3  489.55   24.50
  -1   1   3  503.65   24.70
  -1   1   3  479.75   24.40
  -1   1   3  446.16   24.00
  -1   1   3  492.95   22.60
  -1   1   3  459.55   23.50
   0  -1  -3  701.03   33.40
   0  -1  -3  650.03   32.20
   0  -1  -3  685.73   35.20
   0  -1  -3  668.13   32.40
   0  -1  -3  637.44   32.00
   0  -1  -3  674.73   33.10
   0  -1  -3  679.43   35.70
   0   1   3  649.14   33.10
   0   1   3  656.53   34.10
   0   1   3  670.03   33.00
   0   1   3  675.03   31.40
   0   1   3  698.63   31.60
   0   1   3  660.53   32.60
  -1  -1  -3 2298.27   95.49
  -1  -1  -3 2223.38   93.09
  -1  -1  -3 2326.07   95.59
  -1  -1  -3 2152.48   98.99
  -1  -1  -3 2197.18   97.59
  -1  -1  -3 2137.29   99.19
  -1  -1  -3 2182.78   94.69
  -1  -1  -3 2168.68   95.39
   1   1   3 2263.57   94.09
   1   1   3 2329.57  101.79
   1   1   3 2336.67   97.99
   1   1   3 2245.38   98.79
   1   1   3 2197.48   96.09
   1   1   3 2256.07   95.19
  -2  -1  -3   40.60   10.20
  -2  -1  -3   46.40    8.40
  -2  -1  -3   46.90    7.40
  -2  -1  -3   32.20   11.50
  -2  -1  -3   35.30    7.40
  -2  -1  -3   66.79   12.30
  -2  -1  -3   38.20    8.90
   2   1   3   47.20    9.30
   2   1   3   51.19    7.30
   2   1   3   33.40    8.10
   2   1   3   53.59   11.60
   2   1   3   46.80   10.20
   2   1   3   57.59    8.10
   2   1   3   28.50    7.50
   2   1   3   58.49    9.10
  -3  -1  -3    5.30    4.40
  -3  -1  -3    9.70    5.80
  -3  -1  -3    7.90    5.70
  -3  -1  -3    8.20    5.80
  -3  -1  -3    4.00    4.60
   3   1   3   10.20    4.60
   3   1   3   10.40    6.80
   3   1   3    9.90    4.40
   3   1   3   12.00    8.00
   3   1   3   13.50    6.40
   3   1   3    8.70    5.50
   3   1   3   13.40    5.60
   3   1   3    2.60    4.20
  -4  -1  -3  183.38   19.60
  -4  -1  -3  184.28   20.70
  -4  -1  -3  190.68   20.20
  -4  -1  -3  151.78   15.90
  -4  -1  -3  189.78   17.30
  -4  -1  -3  147.39   21.70
   4   1   3  180.18   19.50
   4   1   3  154.78   21.60
   4   1   3  173.98   14.10
   4   1   3  188.68   14.10
   4   1   3  173.08   19.00
   4   1   3  167.58   20.90
  -5  -1  -3   -1.70    5.20
  -5  -1  -3    8.60    5.60
  -5  -1  -3    3.80    6.00
  -5  -1  -3    5.70    8.00
   5   1   3    4.80    7.20
   5   1   3   16.40    8.50
   5   1   3   15.40    5.80
   5   1   3   13.10    5.40
   5   1   3    1.30    6.40
   5   1   3    2.90    5.60
  -6  -1  -3   -1.80    5.50
  -6  -1  -3   21.80   13.20
   6   1   3   -2.10    6.40
   6   1   3    0.90    5.70
   6   1   3    7.70    7.90
  -7  -1  -3   22.30   15.90
   7   1   3   16.10   11.10
  -8   2   3  452.85   37.10
   7  -2  -3   -1.40    4.80
   7  -2  -3   -1.70    3.90
   7  -2  -3    2.20    5.00
  -7   2   3    8.90    8.00
  -7   2   3    1.90    7.90
  -7   2   3   -6.40    4.60
  -7   2   3   -3.00   14.70
   6  -2  -3   36.80    9.20
   6  -2  -3   59.69   14.40
   6  -2  -3   57.99   12.40
   6  -2  -3   51.89   11.90
  -6   2   3   74.99   18.40
  -6   2   3   64.89   15.60
  -6   2   3   59.29   12.50
  -6   2   3   58.79   20.50
   5  -2  -3  350.56   26.50
   5  -2  -3  370.56   22.30
   5  -2  -3  338.67   35.70
   5  -2  -3  398.36   26.40
   5  -2  -3  401.66   24.50
  -5   2   3  339.17   29.50
  -5   2   3  288.37   32.10
   4  -2  -3 2595.04  108.79
   4  -2  -3 2518.85  116.89
   4  -2  -3 2399.56  108.99
   4  -2  -3 2355.26  116.69
   4  -2  -3 2581.54  112.19
   4  -2  -3 2584.24  107.89
  -4   2   3 2641.04  116.79
  -4   2   3 2783.12  122.19
   3  -2  -3  296.47   17.20
   3  -2  -3  309.77   20.60
   3  -2  -3  275.07   22.40
   3  -2  -3  294.87   18.10
  -3   2   3  294.87   15.40
  -3   2   3  309.77   25.00
  -3   2   3  289.57   20.60
  -3   2   3  314.67   21.40
   2  -2  -3    1.70    3.80
   2  -2  -3    4.10    4.90
   2  -2  -3    1.80    4.50
   2  -2  -3    1.30    3.70
   2  -2  -3    3.30    3.40
   2  -2  -3    4.80    2.90
  -2   2   3    2.10    2.40
  -2   2   3    1.80    2.80
  -2   2   3    5.50    5.70
  -2   2   3    4.30    3.10
  -2   2   3   -2.20    3.40
  -2   2   3    2.50    3.20
   1  -2  -3  713.93   36.00
   1  -2  -3  757.72   39.10
   1  -2  -3  733.63   38.70
   1  -2  -3  718.53   36.70
   1  -2  -3  743.33   33.40
   1  -2  -3  702.13   39.40
  -1   2   3  708.93   36.30
  -1   2   3  751.92   34.90
  -1   2   3  731.83   34.80
  -1   2   3  703.83   34.50
  -1   2   3  764.22   37.10
  -1   2   3  724.13   36.80
  -1   2   3  714.23   33.30
   0  -2  -3   15.30    5.30
   0  -2  -3    7.30    4.10
   0  -2  -3   -1.20    4.70
   0  -2  -3    5.80    5.10
   0  -2  -3   13.50    6.60
   0  -2  -3   17.90    6.70
   0  -2  -3    9.40    4.70
   0   2   3   14.50    4.60
   0   2   3   11.90    4.60
   0   2   3    5.10    4.40
   0   2   3   12.90    4.50
   0   2   3    6.20    5.90
   0   2   3   11.60    6.40
  -1  -2  -3 1074.09   50.89
  -1  -2  -3 1045.80   51.19
  -1  -2  -3 1068.29   49.50
  -1  -2  -3 1062.29   52.29
  -1  -2  -3 1077.29   55.79
  -1  -2  -3 1033.30   51.79
  -1  -2  -3 1022.30   55.19
   1   2   3 1042.20   49.60
   1   2   3 1052.59   54.59
   1   2   3 1051.99   53.99
   1   2   3 1012.80   51.89
   1   2   3 1132.29   51.49
   1   2   3 1022.10   50.99
   1   2   3 1040.90   49.30
  -2  -2  -3  864.41   45.90
  -2  -2  -3  855.91   43.70
  -2  -2  -3  881.21   44.10
  -2  -2  -3  841.42   48.10
  -2  -2  -3  891.51   50.79
  -2  -2  -3  899.81   47.40
  -2  -2  -3  978.40   51.49
  -2  -2  -3  905.11   43.50
   2   2   3  917.91   50.59
   2   2   3  878.31   44.00
   2   2   3  879.41   47.70
   2   2   3  863.41   46.70
   2   2   3  934.31   49.00
   2   2   3  881.11   44.00
   2   2   3  910.91   43.80
   2   2   3  913.01   49.60
  -3  -2  -3  135.69   18.80
  -3  -2  -3  128.79   18.70
  -3  -2  -3  141.09   14.10
  -3  -2  -3  152.68   14.00
  -3  -2  -3  184.48   19.20
  -3  -2  -3  155.78   16.00
  -3  -2  -3  184.28   20.30
   3   2   3  133.29   17.30
   3   2   3  142.79   22.80
   3   2   3  142.29   18.50
   3   2   3  136.19   17.30
   3   2   3  149.49   14.30
   3   2   3  149.19   14.30
   3   2   3  143.49   16.80
  -4  -2  -3   -0.90    4.90
  -4  -2  -3   -4.30    4.30
  -4  -2  -3   -1.60    4.70
   4   2   3    0.60    4.30
   4   2   3   -2.60    4.90
   4   2   3    0.50    6.10
   4   2   3   -0.20    4.00
   4   2   3    1.00    4.00
   4   2   3    3.30    7.90
   4   2   3   -2.40    5.00
  -5  -2  -3  244.58   27.00
  -5  -2  -3  275.47   27.50
  -5  -2  -3  285.27   23.90
  -5  -2  -3  258.27   27.40
   5   2   3  282.67   27.50
   5   2   3  274.97   26.10
   5   2   3  258.87   19.30
   5   2   3  232.38   26.10
   5   2   3  226.98   26.30
   5   2   3  245.88   19.20
  -6  -2  -3   88.29   17.20
  -6  -2  -3   78.99   19.80
   6   2   3   81.79   12.80
   6   2   3  100.19   21.00
   6   2   3  115.79   15.30
   6   2   3   64.39   18.00
   6   2   3   90.59   20.30
  -8   3   3  168.88   36.70
   7  -3  -3  516.25   37.30
  -7   3   3  400.26   43.60
   6  -3  -3   31.90    8.70
   6  -3  -3   27.60    7.50
   6  -3  -3   13.00    7.20
   6  -3  -3   35.40   11.50
  -6   3   3   44.40   13.30
  -6   3   3   22.70   14.00
   5  -3  -3  811.42   42.20
   5  -3  -3  768.42   46.00
   5  -3  -3  801.02   49.50
  -5   3   3  770.32   48.80
   4  -3  -3   34.00    8.00
   4  -3  -3   20.90    8.70
   4  -3  -3   11.70    6.90
   4  -3  -3   30.10    7.50
  -4   3   3   16.60    9.70
  -4   3   3   23.10    8.10
  -4   3   3   32.20    6.30
   3  -3  -3  175.48   17.00
   3  -3  -3  210.08   19.80
   3  -3  -3  183.58   14.90
   3  -3  -3  196.98   15.10
  -3   3   3  174.88   12.80
  -3   3   3  200.78   15.90
  -3   3   3  187.78   17.30
  -3   3   3  177.38   19.90
   2  -3  -3  669.83   34.70
   2  -3  -3  652.43   37.40
   2  -3  -3  627.44   34.60
   2  -3  -3  580.94   32.60
   2  -3  -3  584.74   33.40
   2  -3  -3  587.74   35.90
   2  -3  -3  568.34   35.00
   2  -3  -3  569.24   31.50
  -2   3   3  633.54   31.40
  -2   3   3  588.54   31.00
  -2   3   3  581.34   34.50
   1  -3  -3   63.99   12.70
   1  -3  -3   75.69   12.30
   1  -3  -3   57.49   10.50
   1  -3  -3   69.09   12.10
   1  -3  -3   91.49   15.70
   1  -3  -3   70.39   10.90
  -1   3   3   69.79   10.10
  -1   3   3   71.89   10.30
  -1   3   3   73.99   12.10
  -1   3   3   57.49   10.60
  -1   3   3   62.99   11.00
  -1   3   3   66.09    9.90
   0  -3  -3 1146.59   56.09
   0  -3  -3 1113.49   60.39
   0  -3  -3 1072.09   52.49
   0  -3  -3 1135.29   55.79
   0  -3  -3 1154.58   56.99
   0  -3  -3 1148.99   53.79
   0  -3  -3 1114.19   59.89
   0   3   3 1132.59   53.89
   0   3   3 1110.39   54.39
   0   3   3 1152.48   52.19
   0   3   3 1139.39   54.39
   0   3   3 1106.59   56.69
   0   3   3 1118.69   57.39
   0   3   3 1066.99   54.09
   0   3   3 1149.39   59.09
  -1  -3  -3    3.60    3.70
  -1  -3  -3    3.30    4.90
  -1  -3  -3   -3.80    3.90
  -1  -3  -3   -5.50    2.80
  -1  -3  -3   -1.50    5.10
  -1  -3  -3    2.00    4.70
  -1  -3  -3   -5.20    3.40
   1   3   3    0.00    3.90
   1   3   3    4.90    4.70
   1   3   3   -0.50    2.90
   1   3   3    0.60    3.40
   1   3   3   -2.50    2.80
   1   3   3   11.60    5.80
   1   3   3   -0.80    4.60
   1   3   3    1.00    3.80
   1   3   3    0.80    5.00
  -2  -3  -3  360.06   25.90
  -2  -3  -3  418.86   32.10
  -2  -3  -3  362.16   27.20
  -2  -3  -3  400.86   24.40
   2   3   3  360.56   29.90
   2   3   3  407.36   28.10
   2   3   3  407.16   30.90
   2   3   3  411.16   25.70
   2   3   3  433.26   27.40
   2   3   3  348.87   24.10
   2   3   3  399.36   26.00
   2   3   3  343.47   27.90
  -3  -3  -3 1010.50   49.70
  -3  -3  -3  912.91   58.19
  -3  -3  -3  880.21   58.79
  -3  -3  -3  910.41   52.69
  -3  -3  -3  928.21   54.29
  -3  -3  -3  989.70   49.80
   3   3   3  931.81   49.60
   3   3   3  961.40   58.39
   3   3   3  915.11   58.49
   3   3   3  987.80   49.20
   3   3   3 1023.30   57.99
   3   3   3  938.61   49.20
   3   3   3  989.40   55.69
  -4  -3  -3  271.87   25.80
  -4  -3  -3  227.98   21.20
  -4  -3  -3  271.97   20.90
  -4  -3  -3  232.58   26.70
   4   3   3  265.77   26.60
   4   3   3  291.57   29.10
   4   3   3  235.08   26.50
  -5  -3  -3  132.19   22.60
  -5  -3  -3  144.39   30.90
  -5  -3  -3  182.38   20.00
  -5  -3  -3  165.78   24.00
  -5  -3  -3  133.89   30.50
   5   3   3  135.49   15.50
   5   3   3  110.39   32.30
   5   3   3  159.08   27.60
   5   3   3  139.99   23.00
   5   3   3  144.69   18.90
   5   3   3  201.28   31.50
  -6  -3  -3    6.50    9.30
  -6  -3  -3   -1.40    6.60
   6   3   3    1.40    4.90
   6   3   3   -1.10    4.80
   6   3   3    7.50    8.90
   6   3   3   -0.30    5.00
   6   3   3    2.70    8.50
   7  -4  -3  168.98   25.50
  -7   4   3  156.68   29.80
   6  -4  -3  257.57   26.50
   6  -4  -3  183.78   20.40
   6  -4  -3  243.78   22.30
   5  -4  -3    7.30    5.90
   5  -4  -3    7.50    8.60
  -5   4   3    6.80    8.50
   4  -4  -3   23.70    8.20
   4  -4  -3   25.50    8.80
   4  -4  -3   63.29   13.40
  -4   4   3   47.60   14.70
  -4   4   3   37.90    7.90
   3  -4  -3  338.67   23.70
   3  -4  -3  304.87   24.40
   3  -4  -3  311.37   22.50
   3  -4  -3  318.27   22.60
   3  -4  -3  272.27   21.40
   3  -4  -3  300.07   24.90
   3  -4  -3  316.77   25.60
   3  -4  -3  311.67   25.00
  -3   4   3  313.27   20.60
  -3   4   3  253.77   27.40
  -3   4   3  296.67   24.40
  -3   4   3  298.77   19.80
  -3   4   3  316.27   19.70
   2  -4  -3  684.63   40.10
   2  -4  -3  685.43   42.20
   2  -4  -3  662.13   38.80
   2  -4  -3  690.43   39.60
   2  -4  -3  643.14   40.80
   2  -4  -3  675.93   40.00
   2  -4  -3  620.24   41.80
   2  -4  -3  701.83   38.10
  -2   4   3  686.93   36.50
  -2   4   3  674.73   36.40
  -2   4   3  653.03   36.40
  -2   4   3  704.13   40.50
   1  -4  -3 1505.55   72.19
   1  -4  -3 1553.84   77.29
   1  -4  -3 1486.65   72.29
   1  -4  -3 1492.15   70.59
   1  -4  -3 1524.65   73.39
  -1   4   3 1460.95   69.19
  -1   4   3 1423.36   70.89
  -1   4   3 1375.46   69.19
  -1   4   3 1454.45   69.39
  -1   4   3 1438.36   71.19
  -1   4   3 1414.96   71.29
   0  -4  -3  662.03   39.20
   0  -4  -3  635.64   42.30
   0  -4  -3  608.64   39.30
   0  -4  -3  632.24   38.90
   0  -4  -3  565.34   35.00
   0  -4  -3  654.63   43.90
   0   4   3  648.34   41.20
   0   4   3  585.34   36.50
   0   4   3  687.63   37.30
   0   4   3  685.83   40.90
   0   4   3  628.04   39.90
   0   4   3  600.14   32.80
   0   4   3  617.04   40.80
   0   4   3  631.14   36.90
  -1  -4  -3   -1.90    5.00
  -1  -4  -3    8.20    8.10
  -1  -4  -3   -1.00    5.50
  -1  -4  -3   -1.40    4.70
  -1  -4  -3    0.50    4.20
  -1  -4  -3   10.20    8.70
   1   4   3   -1.50    4.90
   1   4   3    3.40    4.90
   1   4   3   -3.90    3.90
   1   4   3   -2.70    3.50
   1   4   3    0.40    3.80
   1   4   3    8.80    6.50
   1   4   3   -2.70    1.90
  -2  -4  -3  124.99   20.00
  -2  -4  -3   97.79   17.20
  -2  -4  -3   96.29   18.10
  -2  -4  -3   70.69   18.30
  -2  -4  -3   96.99   13.20
  -2  -4  -3   69.39   14.30
   2   4   3   78.99   17.70
   2   4   3  106.89   20.90
   2   4   3   85.59   15.20
   2   4   3   94.59   14.50
   2   4   3  121.39   15.60
   2   4   3  133.79   22.90
   2   4   3  109.99   16.90
   2   4   3   93.59   15.60
   2   4   3  108.49   15.60
  -3  -4  -3  506.35   41.00
  -3  -4  -3  496.35   39.80
  -3  -4  -3  447.36   36.30
  -3  -4  -3  463.75   30.00
   3   4   3  499.45   39.70
   3   4   3  505.65   38.70
   3   4   3  504.65   40.30
   3   4   3  473.25   37.30
   3   4   3  409.36   29.50
   3   4   3  555.64   34.40
   3   4   3  447.36   31.40
   3   4   3  549.45   37.30
   3   4   3  435.46   37.40
  -4  -4  -3  225.28   21.80
  -4  -4  -3  189.18   29.60
  -4  -4  -3  225.08   26.20
  -4  -4  -3  197.38   29.00
  -4  -4  -3  251.97   21.80
   4   4   3  236.58   22.30
   4   4   3  236.78   21.60
   4   4   3  142.79   25.40
   4   4   3  231.58   25.60
   4   4   3  251.47   29.00
  -5  -4  -3    7.50    7.70
  -5  -4  -3   18.40   10.50
   5   4   3    8.10    7.60
   5   4   3   22.20   13.00
   5   4   3   10.80    8.60
   5   4   3   33.20    9.80
   5   4   3   23.10   14.40
  -6  -4  -3   41.90   20.60
  -6  -4  -3   29.70   15.00
   6   4   3   49.70   20.20
   6   4   3   38.00   16.20
   6   4   3   41.30   12.00
   6   4   3   29.10   13.60
   7  -5  -3   -1.90    9.40
  -7   5   3   -5.50   14.30
   6  -5  -3   -0.40    8.40
  -6   5   3    5.20   12.20
   5  -5  -3   -5.80    6.50
   5  -5  -3   -7.60    3.90
  -5   5   3    5.90    8.90
  -5   5   3   -3.20    3.70
   4  -5  -3  177.08   20.20
   4  -5  -3  220.78   21.30
   4  -5  -3  155.48   23.00
   4  -5  -3  189.98   25.80
   4  -5  -3  174.68   21.60
   4  -5  -3  191.08   23.20
  -4   5   3  191.88   16.50
  -4   5   3  179.68   24.60
   3  -5  -3    0.00    6.20
   3  -5  -3   -0.70    5.20
   3  -5  -3   17.10    8.60
   3  -5  -3   10.30    9.40
   3  -5  -3    9.70    7.50
   3  -5  -3    5.50    5.70
   3  -5  -3    6.20    5.70
  -3   5   3   10.50    5.40
  -3   5   3    5.40    5.30
  -3   5   3   14.00    6.70
   2  -5  -3  366.56   26.90
   2  -5  -3  370.26   30.60
   2  -5  -3  341.67   28.30
   2  -5  -3  309.37   30.60
   2  -5  -3  358.66   32.50
   2  -5  -3  344.87   27.50
   2  -5  -3  322.97   26.90
  -2   5   3  350.96   25.30
  -2   5   3  382.56   26.00
  -2   5   3  359.66   25.60
  -2   5   3  333.67   27.80
  -2   5   3  358.16   25.30
  -2   5   3  320.67   25.00
   1  -5  -3   -3.90    6.10
   1  -5  -3    0.80    5.70
   1  -5  -3    1.30    5.40
   1  -5  -3   -4.90    8.00
   1  -5  -3    7.80    7.00
   1  -5  -3    1.60    5.30
   1  -5  -3    5.10    6.10
  -1   5   3   -3.20    4.60
  -1   5   3   -3.60    3.30
  -1   5   3    5.00    5.50
  -1   5   3    2.10    6.90
  -1   5   3    1.30    5.50
  -1   5   3    5.90    5.70
   0  -5  -3   30.70    9.50
   0  -5  -3   28.30   10.40
   0  -5  -3   43.20   13.20
   0  -5  -3   39.40   12.30
   0  -5  -3   26.90   10.80
   0  -5  -3   30.90   13.40
   0   5   3   36.70   10.10
   0   5   3   36.60   10.60
   0   5   3   21.00    8.70
   0   5   3   38.10    8.00
   0   5   3   21.30    8.60
   0   5   3   25.60   10.10
   0   5   3   29.40   11.10
   0   5   3   31.00   11.60
  -1  -5  -3  577.74   45.50
  -1  -5  -3  527.25   40.70
  -1  -5  -3  614.44   35.90
  -1  -5  -3  556.94   39.20
  -1  -5  -3  545.85   39.80
  -1  -5  -3  603.44   44.50
   1   5   3  574.94   41.90
   1   5   3  575.24   35.30
   1   5   3  551.94   37.60
   1   5   3  619.34   43.60
   1   5   3  539.65   40.40
   1   5   3  568.14   37.10
   1   5   3  551.04   35.90
   1   5   3  562.84   38.70
  -2  -5  -3   77.69   12.80
  -2  -5  -3   61.29   15.60
  -2  -5  -3   64.59   15.30
  -2  -5  -3   45.80   15.80
  -2  -5  -3   58.49   16.70
   2   5   3   71.89   14.50
   2   5   3   59.19   13.50
   2   5   3   30.40   10.20
   2   5   3   36.10   10.20
   2   5   3   73.79   14.90
  -3  -5  -3    1.40    8.00
  -3  -5  -3   -0.70    6.80
  -3  -5  -3   -2.10    5.40
   3   5   3   -4.00    5.70
   3   5   3    6.50    7.80
   3   5   3    7.80    6.70
   3   5   3    0.50    8.80
   3   5   3    6.80   10.60
   3   5   3    0.40    5.60
  -4  -5  -3  260.17   28.00
  -4  -5  -3  382.56   35.10
   4   5   3  300.57   27.20
   4   5   3  362.76   37.40
   4   5   3  283.37   33.90
   4   5   3  315.87   31.70
   4   5   3  338.67   28.90
  -5  -5  -3    6.00    8.50
   5   5   3   36.40   12.00
   5   5   3   18.90    9.70
   5   5   3   12.10   10.50
   5   5   3   27.60   16.50
   5   5   3   11.30    9.50
   6  -6  -3  263.87   36.80
   5  -6  -3  406.36   44.00
   5  -6  -3  356.16   34.90
  -5   6   3  308.27   35.00
   4  -6  -3   70.89   19.60
   4  -6  -3  104.09   23.70
   4  -6  -3  117.49   20.50
   4  -6  -3  117.29   22.00
  -4   6   3   76.49   13.90
  -4   6   3  127.69   25.90
  -4   6   3   83.39   14.40
   3  -6  -3    2.60    7.30
   3  -6  -3   -0.10    7.20
   3  -6  -3    6.30    9.10
   3  -6  -3    0.50   10.30
   3  -6  -3    4.30    6.20
  -3   6   3   18.60    8.80
  -3   6   3    9.60   11.30
  -3   6   3    2.90    6.10
   2  -6  -3  171.48   26.00
   2  -6  -3  137.89   20.50
   2  -6  -3  124.89   25.80
   2  -6  -3  116.89   23.10
   2  -6  -3  157.48   22.20
   2  -6  -3  153.48   23.20
  -2   6   3   99.69   16.50
  -2   6   3  110.59   17.60
  -2   6   3  127.79   20.40
  -2   6   3  122.59   18.80
  -2   6   3  109.79   20.60
  -2   6   3  136.39   18.60
   1  -6  -3  245.68   26.50
   1  -6  -3  241.08   25.60
   1  -6  -3  179.98   32.40
   1  -6  -3  218.78   33.10
  -1   6   3  242.48   24.70
  -1   6   3  264.37   24.40
  -1   6   3  221.98   23.50
  -1   6   3  219.58   24.30
  -1   6   3  232.48   23.10
  -1   6   3  201.98   22.10
   0  -6  -3  161.38   25.70
   0  -6  -3  194.78   27.10
   0  -6  -3  176.88   21.90
   0  -6  -3  153.28   27.20
   0  -6  -3  118.19   22.50
   0   6   3  180.38   23.50
   0   6   3  187.48   24.30
   0   6   3  186.08   15.70
   0   6   3  166.98   21.80
   0   6   3  178.88   23.30
   0   6   3  185.68   20.90
   0   6   3  142.99   21.70
  -1  -6  -3  154.98   25.90
  -1  -6  -3  207.88   30.40
  -1  -6  -3  163.18   20.80
  -1  -6  -3  194.98   25.40
  -1  -6  -3  209.78   41.40
  -1  -6  -3  150.08   29.50
   1   6   3  205.68   35.40
   1   6   3  199.98   31.50
   1   6   3  192.88   28.50
   1   6   3  174.38   18.30
   1   6   3  204.48   21.60
  -2  -6  -3    2.60    6.20
  -2  -6  -3   -3.00    8.20
  -2  -6  -3    9.50    8.70
  -2  -6  -3    0.50    6.60
  -2  -6  -3   24.60   13.40
  -2  -6  -3   13.20   11.20
   2   6   3    4.90    7.30
   2   6   3    8.00    9.60
   2   6   3    1.30    8.20
   2   6   3    7.20    9.20
   2   6   3    7.10    8.40
   2   6   3  -10.70    6.50
   2   6   3   15.60    8.90
   2   6   3    7.90    7.20
  -3  -6  -3   -1.20    7.60
  -3  -6  -3   -6.50    5.00
  -3  -6  -3   13.60   11.20
  -3  -6  -3   -4.60   10.80
   3   6   3   -0.20    9.40
   3   6   3    9.90    9.50
   3   6   3    3.50    7.50
   3   6   3    5.70    8.60
   3   6   3    9.20    7.70
   4   6   3  316.97   38.30
   4   6   3  268.57   30.90
   4   6   3  316.07   37.10
   4   6   3  323.67   30.70
   4   6   3  261.67   27.80
   5  -7  -3   -9.20   11.10
  -5   7   3  -14.00    6.50
   4  -7  -3    8.80   10.40
   4  -7  -3   28.50   14.40
   4  -7  -3   30.60   17.60
  -4   7   3   10.90   12.30
   3  -7  -3   12.20   10.50
   3  -7  -3   -2.00    9.40
   3  -7  -3   -2.70    8.00
   3  -7  -3    2.70   14.40
  -3   7   3   13.90   13.80
  -3   7   3    6.00    7.60
   2  -7  -3    5.50    8.70
   2  -7  -3   11.40   15.20
   2  -7  -3    9.50   11.20
   2  -7  -3   26.50   11.40
   2  -7  -3    2.10    6.70
  -2   7   3    4.80    7.30
  -2   7   3    1.50    7.60
  -2   7   3    8.20   11.10
   1  -7  -3   67.69   23.30
   1  -7  -3   41.90   16.60
   1  -7  -3   88.19   22.00
   1  -7  -3   57.19   15.00
   1  -7  -3   34.00   19.30
  -1   7   3   47.50   13.80
  -1   7   3   66.99   18.30
  -1   7   3   65.09   16.70
   0  -7  -3   97.69   22.40
   0  -7  -3  156.48   27.90
   0  -7  -3  148.39   21.70
   0  -7  -3  112.69   23.80
   0   7   3  122.79   23.10
   0   7   3  155.78   23.60
   0   7   3  105.29   34.30
   0   7   3  145.99   25.70
   0   7   3  113.89   20.70
   0   7   3   95.99   20.10
  -1  -7  -3   50.89   17.60
  -1  -7  -3   36.10   12.80
  -1  -7  -3   70.49   19.90
   1   7   3   41.70   14.90
   1   7   3   29.40   13.20
   1   7   3   29.20   13.90
   1   7   3   13.70   10.10
   1   7   3   57.59   19.60
  -2  -7  -3  240.18   24.80
  -2  -7  -3  282.97   33.40
   2   7   3  285.57   29.10
   2   7   3  246.58   40.40
   2   7   3  302.67   30.80
   2   7   3  284.27   27.60
   2   7   3  190.58   32.20
  -3  -7  -3   16.30   15.40
   3   7   3   25.40   12.60
   3   7   3   26.50   14.50
   3   7   3   21.70   11.20
   3  -8  -3   89.29   25.50
   3  -8  -3   36.30   15.70
   3  -8  -3   62.99   19.30
  -3   8   3   47.30   21.30
   2  -8  -3   90.69   26.80
   2  -8  -3   38.40   15.40
   1  -8  -3 1009.00   64.09
   1  -8  -3 1100.69   71.69
  -1   8   3  977.10   64.69
   0  -8  -3  252.17   28.50
   0  -8  -3  342.37   48.00
   0   8   3  263.97   33.70
   0   8   3  284.27   35.50
  -1  -8  -3  225.48   28.80
  -1  -8  -3  228.18   36.20
   1   8   3  262.57   40.50
   1   8   3  180.68   28.00
   1   8   3  177.58   31.50
   3   8  -4   61.99   19.80
   3   8  -4   93.39   24.70
   3   8  -4  158.08   30.20
   3   8  -4  110.49   44.10
  -3  -8   4   88.49   23.40
   2   8  -4  262.17   38.00
   2   8  -4  280.17   51.89
   2   8  -4  319.57   50.29
   2   8  -4  272.17   38.60
  -2  -8   4  257.37   39.30
  -2  -8   4  303.87   33.80
   1   8  -4  245.78   30.00
   1   8  -4  358.46   51.69
   1   8  -4  312.37   40.90
  -1  -8   4  252.37   27.10
  -1  -8   4  303.97   34.00
  -1  -8   4  342.17   46.00
   0   8  -4  197.88   36.70
   0   8  -4  236.28   35.40
   0  -8   4  259.97   41.30
   0  -8   4  248.98   36.20
   0  -8   4  217.78   28.60
  -1   8  -4  137.29   29.20
   1  -8   4  118.49   31.00
   1  -8   4  151.18   29.60
   1  -8   4  116.49   23.40
   2  -8   4    4.30   16.40
   2  -8   4    1.50   10.80
   5   7  -4  222.98   33.80
   5   7  -4  209.38   35.30
   5   7  -4  224.58   52.09
  -5  -7   4  137.79   27.10
   4   7  -4   97.09   23.20
   4   7  -4   91.29   24.70
   4   7  -4  126.19   32.90
   4   7  -4  103.09   23.50
  -4  -7   4   83.39   20.10
  -4  -7   4  126.49   24.30
   3   7  -4   23.10   13.10
   3   7  -4   28.60   16.60
   3   7  -4   40.50   15.60
   3   7  -4   34.30   16.10
   3   7  -4   20.50   11.80
  -3  -7   4   16.20   14.80
  -3  -7   4   10.00    7.80
  -3  -7   4   14.90   10.40
   2   7  -4  108.19   23.10
   2   7  -4   47.50   14.00
   2   7  -4   66.29   21.80
   2   7  -4   63.99   15.80
   2   7  -4   22.30   14.20
   2   7  -4   76.99   20.30
   2   7  -4   47.60   16.80
   2   7  -4   83.79   18.40
  -2  -7   4   61.49   21.30
  -2  -7   4   49.30   20.10
  -2  -7   4   90.59   17.20
  -2  -7   4   52.49   15.10
  -2  -7   4   86.39   19.70
   1   7  -4   23.80   11.90
   1   7  -4    6.40    8.00
   1   7  -4   23.30   12.00
   1   7  -4   19.80   10.80
   1   7  -4    7.60    7.10
   1   7  -4   40.60   14.90
   1   7  -4   15.10    9.40
   1   7  -4   15.20   12.70
   1   7  -4   17.90    9.40
  -1  -7   4    8.50   10.10
  -1  -7   4   41.60   18.20
  -1  -7   4   12.10   10.60
  -1  -7   4   21.90    9.40
  -1  -7   4   33.20   11.40
   0   7  -4    5.80   14.10
   0   7  -4   32.60   11.70
   0   7  -4   20.00    9.50
   0   7  -4   52.19   18.50
   0   7  -4   25.70   10.20
   0   7  -4   13.40   14.80
   0   7  -4   24.10    9.70
   0   7  -4    2.90    9.30
   0  -7   4   21.50   15.70
   0  -7   4   -0.70    6.90
   0  -7   4   13.90   10.20
   0  -7   4   50.49   17.10
  -1   7  -4   40.20   15.10
  -1   7  -4    9.60    8.30
  -1   7  -4   26.60   11.80
   1  -7   4   82.29   20.40
   1  -7   4   67.09   16.80
   1  -7   4   88.69   25.10
  -2   7  -4   -4.00    6.70
   2  -7   4   -7.40    7.70
   2  -7   4   -0.40    7.40
   2  -7   4   -9.50   10.30
   3  -7   4   19.60   13.20
   3  -7   4   35.70   15.20
   3  -7   4   25.50   17.40
  -4   7  -4   62.29   20.00
   4  -7   4   52.29   20.60
   4  -7   4   14.80   12.80
   4  -7   4   36.40   17.50
   6   6  -4   53.89   19.40
   6   6  -4   60.99   23.30
  -6  -6   4   47.20   17.30
   5   6  -4  664.83   50.49
   5   6  -4  704.23   49.30
   5   6  -4  655.63   57.39
   5   6  -4  653.53   55.59
  -5  -6   4  598.94   48.10
   4   6  -4  393.36   36.90
   4   6  -4  366.26   36.00
   4   6  -4  350.56   30.50
   4   6  -4  439.06   43.50
   4   6  -4  407.76   39.40
   4   6  -4  394.56   35.40
  -4  -6   4  350.36   32.80
  -4  -6   4  355.76   34.90
   3   6  -4  162.28   28.90
   3   6  -4  137.89   26.30
   3   6  -4  162.88   30.50
   3   6  -4  175.98   25.40
   3   6  -4  155.28   22.10
   3   6  -4  162.28   26.10
  -3  -6   4  154.18   23.90
  -3  -6   4  144.09   28.40
  -3  -6   4  144.39   24.90
   2   6  -4   -3.20    4.20
   2   6  -4    6.30    6.80
   2   6  -4   -1.20    6.60
   2   6  -4   -4.10    4.70
   2   6  -4    0.40    5.80
   2   6  -4   -0.60    6.30
   2   6  -4    4.90    9.10
  -2  -6   4    7.90    6.40
  -2  -6   4    0.20    4.70
  -2  -6   4    7.20   13.10
   1   6  -4  525.95   37.10
   1   6  -4  483.35   38.10
   1   6  -4  408.86   33.10
   1   6  -4  539.15   40.90
   1   6  -4  438.86   33.80
   1   6  -4  511.85   34.10
   1   6  -4  479.75   36.70
   1   6  -4  417.96   33.40
   1   6  -4  514.25   43.90
  -1  -6   4  470.35   32.30
  -1  -6   4  386.96   31.70
  -1  -6   4  518.25   43.10
   0   6  -4  260.87   28.80
   0   6  -4  300.97   25.40
   0   6  -4  310.47   33.20
   0   6  -4  293.47   25.20
   0   6  -4  307.17   25.40
   0   6  -4  282.17   25.80
   0   6  -4  284.87   26.60
   0   6  -4  300.97   23.30
   0   6  -4  351.76   31.20
   0   6  -4  329.07   27.10
   0  -6   4  300.17   26.50
   0  -6   4  300.87   23.20
   0  -6   4  414.36   37.40
   0  -6   4  297.27   30.30
  -1   6  -4    4.30    5.90
  -1   6  -4   -2.90    6.30
  -1   6  -4    0.80    6.50
  -1   6  -4    7.10    7.00
  -1   6  -4   12.10    8.90
  -1   6  -4    2.40    9.30
  -1   6  -4    8.40    8.20
   1  -6   4   -3.30    5.70
   1  -6   4    7.80    8.40
   1  -6   4    9.50   11.40
  -2   6  -4    5.50    7.10
  -2   6  -4   -1.00    4.50
  -2   6  -4    1.60    5.00
  -2   6  -4   -2.80    4.10
  -2   6  -4    2.90    5.60
  -2   6  -4    7.60    8.30
   2  -6   4   -0.70    7.60
   2  -6   4    0.00    9.20
   2  -6   4    0.00    7.10
   2  -6   4   -4.10    5.90
  -3   6  -4   54.39   17.20
  -3   6  -4   37.40   10.00
   3  -6   4   79.89   20.00
   3  -6   4   88.99   20.70
   3  -6   4   70.09   17.00
   3  -6   4   29.00   15.50
  -4   6  -4  234.18   34.30
   4  -6   4  200.18   30.80
   4  -6   4  161.28   28.90
   4  -6   4  212.68   32.80
   5  -6   4  306.67   35.60
   5  -6   4  289.07   40.60
   7   5  -4    8.80    9.60
   7   5  -4   10.30    9.50
   7   5  -4   32.20   14.30
   7   5  -4   24.40   16.10
   7   5  -4    1.70    8.30
  -7  -5   4   44.70   13.00
  -7  -5   4    7.20   11.00
   6   5  -4   26.20   12.90
   6   5  -4   57.39   21.30
   6   5  -4   18.80   11.00
   6   5  -4   24.70   11.50
   6   5  -4    6.00   13.60
   6   5  -4   23.00   15.50
  -6  -5   4   33.70   11.90
  -6  -5   4   13.00   10.30
   5   5  -4   18.60   10.10
   5   5  -4   33.50   12.70
   5   5  -4   44.60   17.70
   5   5  -4   30.40   12.20
   5   5  -4   18.10   13.00
   5   5  -4   26.00   14.10
  -5  -5   4   31.40   12.70
  -5  -5   4   38.40   15.00
   4   5  -4  417.36   38.30
   4   5  -4  414.96   32.40
   4   5  -4  416.06   33.30
   4   5  -4  425.46   42.90
   4   5  -4  385.46   33.30
   4   5  -4  438.86   31.00
   4   5  -4  393.16   34.90
  -4  -5   4  393.46   34.60
  -4  -5   4  373.06   33.50
  -4  -5   4  403.76   30.70
   3   5  -4   10.10    7.90
   3   5  -4    4.00    8.50
   3   5  -4    1.20   11.60
   3   5  -4   -8.20    4.30
   3   5  -4    3.00    6.80
   3   5  -4   -0.50    4.40
   3   5  -4    0.00    4.10
   3   5  -4    0.20    4.90
   3   5  -4    3.50    6.40
  -3  -5   4   -6.60    7.70
  -3  -5   4    4.10    5.80
  -3  -5   4    0.00    6.10
  -3  -5   4    2.00    6.10
  -3  -5   4   -5.30    3.50
   2   5  -4  517.75   39.10
   2   5  -4  486.05   38.40
   2   5  -4  501.85   35.20
   2   5  -4  497.55   37.40
   2   5  -4  531.15   37.20
   2   5  -4  553.14   38.80
   2   5  -4  537.75   35.70
   2   5  -4  572.24   35.30
   2   5  -4  504.25   42.00
  -2  -5   4  544.45   39.50
  -2  -5   4  564.74   36.70
  -2  -5   4  539.45   37.90
  -2  -5   4  490.05   35.50
   1   5  -4   14.30    7.80
   1   5  -4   42.10   11.90
   1   5  -4   20.60    7.60
   1   5  -4   36.40   11.50
   1   5  -4   21.20   14.70
   1   5  -4   19.50    7.70
   1   5  -4   26.50    9.70
   1   5  -4   13.60    7.70
   1   5  -4   29.50   13.00
   1   5  -4   26.80   10.00
  -1  -5   4   48.90   13.90
  -1  -5   4   26.80   10.60
  -1  -5   4   23.20    8.60
  -1  -5   4   31.40   10.10
  -1  -5   4   26.60    8.20
   0   5  -4  120.19   16.80
   0   5  -4  119.09   15.30
   0   5  -4   97.09   14.40
   0   5  -4   97.79   17.70
   0   5  -4  117.09   22.90
   0   5  -4  113.29   16.40
   0   5  -4  127.39   16.50
   0   5  -4  155.38   24.80
   0   5  -4  107.69   16.90
   0   5  -4  115.49   20.20
   0  -5   4  131.19   13.20
   0  -5   4  110.49   20.10
   0  -5   4  130.09   21.00
   0  -5   4  115.89   20.50
  -1   5  -4  571.54   40.90
  -1   5  -4  577.84   38.70
  -1   5  -4  503.05   33.60
  -1   5  -4  572.44   34.60
  -1   5  -4  490.95   32.50
  -1   5  -4  518.25   38.00
  -1   5  -4  554.24   34.70
  -1   5  -4  598.54   37.30
   1  -5   4  584.94   38.70
   1  -5   4  564.04   39.50
   1  -5   4  484.55   37.40
  -2   5  -4    9.00    6.90
  -2   5  -4   12.90    5.70
  -2   5  -4    0.30    6.50
  -2   5  -4    1.20   10.70
  -2   5  -4    2.30    4.30
  -2   5  -4   -2.50    4.80
   2  -5   4    1.10    6.60
   2  -5   4   10.10    9.60
   2  -5   4   -1.70    5.80
  -3   5  -4    7.10    6.90
  -3   5  -4   -6.90    3.80
  -3   5  -4   -0.70    7.40
  -3   5  -4   -1.40    8.10
   3  -5   4   -5.30    9.80
   3  -5   4   18.40   10.40
   3  -5   4    0.50    8.70
   3  -5   4   -2.10    5.40
  -4   5  -4  205.98   31.70
   4  -5   4  179.38   21.40
   4  -5   4  183.68   26.80
   4  -5   4  202.08   21.90
   4  -5   4  249.08   28.30
  -5   5  -4   12.00   11.30
   5  -5   4   28.30   11.70
   7   4  -4  172.48   26.10
   7   4  -4  172.08   33.70
   7   4  -4  240.08   28.10
   7   4  -4  156.68   34.00
   7   4  -4  144.69   27.90
  -7  -4   4  172.88   33.30
  -7  -4   4  178.38   25.60
   6   4  -4  215.88   31.20
   6   4  -4  254.67   24.30
   6   4  -4  243.88   25.00
   6   4  -4  221.08   37.60
   6   4  -4  253.67   25.40
  -6  -4   4  228.08   21.60
  -6  -4   4  218.38   32.70
   5   4  -4   12.90    6.60
   5   4  -4    6.40    9.00
   5   4  -4   35.50   11.70
   5   4  -4   24.70   11.70
   5   4  -4   32.40   13.10
   5   4  -4   13.30   10.30
   5   4  -4   21.90   10.30
  -5  -4   4   15.00    9.50
   4   4  -4   25.90    8.30
   4   4  -4   30.90   10.00
   4   4  -4   43.90   15.00
   4   4  -4   24.40   11.20
   4   4  -4   32.20   10.70
   4   4  -4   36.70   11.40
   4   4  -4   32.60   12.50
   4   4  -4   44.70   11.40
  -4  -4   4   36.70   11.80
  -4  -4   4   13.60    8.90
  -4  -4   4   38.20   12.70
  -4  -4   4   42.00   11.90
   3   4  -4  297.87   26.10
   3   4  -4  260.07   23.90
   3   4  -4  317.87   22.90
   3   4  -4  279.67   25.30
   3   4  -4  259.57   22.30
   3   4  -4  261.27   22.20
  -3  -4   4  258.17   24.40
  -3  -4   4  291.67   25.80
  -3  -4   4  295.07   22.70
  -3  -4   4  269.57   22.60
  -3  -4   4  254.77   23.60
   2   4  -4  604.44   39.50
   2   4  -4  654.73   44.00
   2   4  -4  611.44   40.20
   2   4  -4  604.84   39.50
   2   4  -4  653.33   41.40
   2   4  -4  697.33   38.60
   2   4  -4  580.34   40.00
   2   4  -4  613.64   36.10
   2   4  -4  684.83   39.50
  -2  -4   4  618.84   40.10
  -2  -4   4  615.44   37.40
  -2  -4   4  625.94   38.90
  -2  -4   4  635.94   38.50
   1   4  -4 1477.05   76.39
   1   4  -4 1463.55   75.19
   1   4  -4 1572.24   78.19
   1   4  -4 1537.55   84.99
   1   4  -4 1616.54   74.29
   1   4  -4 1552.14   81.09
   1   4  -4 1592.34   70.79
   1   4  -4 1646.34   76.09
   1   4  -4 1587.04   76.29
   1   4  -4 1454.25   78.79
  -1  -4   4 1460.25   72.39
  -1  -4   4 1478.15   74.39
  -1  -4   4 1569.24   77.09
  -1  -4   4 1579.74   78.19
   0   4  -4  679.43   40.90
   0   4  -4  646.64   36.80
   0   4  -4  671.13   37.00
   0   4  -4  648.34   37.20
   0   4  -4  660.73   37.80
   0   4  -4  716.23   39.70
   0   4  -4  718.53   37.30
   0   4  -4  674.83   44.10
   0   4  -4  680.03   41.50
   0  -4   4  672.53   41.90
   0  -4   4  693.63   40.30
   0  -4   4  631.44   40.60
   0  -4   4  669.53   40.20
  -1   4  -4    5.90    6.00
  -1   4  -4   -2.20    3.50
  -1   4  -4    2.40    3.80
  -1   4  -4   -3.30    4.10
  -1   4  -4    2.20    4.40
  -1   4  -4    5.00    4.10
  -1   4  -4    6.50    5.50
  -1   4  -4    8.80    7.20
   1  -4   4    0.50    5.50
   1  -4   4   -3.70    3.90
   1  -4   4   13.70    7.20
   1  -4   4   10.40    9.60
  -2   4  -4   56.99   12.50
  -2   4  -4   77.69   17.00
  -2   4  -4   49.40    8.20
  -2   4  -4   38.00    7.70
  -2   4  -4   84.29   16.50
  -2   4  -4   66.29   10.80
   2  -4   4   63.19   13.60
   2  -4   4   78.19   13.10
   2  -4   4   67.19   13.70
   2  -4   4   72.09   14.40
   2  -4   4   59.89   13.00
   2  -4   4  105.39   15.40
  -3   4  -4  445.86   32.10
  -3   4  -4  446.76   37.20
   3  -4   4  565.24   33.00
   3  -4   4  516.25   37.30
   3  -4   4  481.35   32.60
   3  -4   4  450.05   32.40
   3  -4   4  494.85   33.80
   3  -4   4  453.95   34.00
  -4   4  -4  183.18   21.00
  -4   4  -4  233.58   31.60
   4  -4   4  193.58   20.10
   4  -4   4  225.68   23.60
   4  -4   4  175.48   21.80
   4  -4   4  153.58   22.60
   4  -4   4  249.18   21.90
  -5   4  -4   18.60   13.20
   5  -4   4   34.50   12.70
   5  -4   4   29.90   12.10
   5  -4   4   14.90   11.20
  -6   4  -4    4.60   16.30
   6  -4   4   32.40   14.10
   8   3  -4  109.89   25.10
  -8  -3   4  103.49   19.50
   7   3  -4  267.17   30.80
   7   3  -4  264.97   29.40
   7   3  -4  274.27   34.00
  -7  -3   4  249.88   36.90
  -7  -3   4  245.48   24.40
   6   3  -4   83.19   21.20
   6   3  -4   82.99   19.30
   6   3  -4   51.49   12.90
   6   3  -4   86.49   18.00
   6   3  -4   63.19   14.80
  -6  -3   4   58.39   16.50
  -6  -3   4   54.99   11.90
   5   3  -4  484.65   33.20
   5   3  -4  439.66   31.40
   5   3  -4  437.46   38.30
   5   3  -4  451.75   31.70
   5   3  -4  451.55   33.90
   5   3  -4  476.05   30.30
   5   3  -4  472.95   28.90
   5   3  -4  484.85   36.70
  -5  -3   4  541.75   40.30
  -5  -3   4  515.35   31.10
   4   3  -4  231.58   18.50
   4   3  -4  183.98   17.70
   4   3  -4  209.68   21.10
   4   3  -4  203.48   22.70
   4   3  -4  206.68   21.90
   4   3  -4  247.58   26.70
   4   3  -4  203.68   20.00
   4   3  -4  197.28   16.60
   4   3  -4  216.68   22.50
  -4  -3   4  191.28   20.50
  -4  -3   4  211.08   22.80
   3   3  -4  172.28   20.50
   3   3  -4  150.38   14.10
   3   3  -4  128.09   13.80
   3   3  -4  165.38   18.60
   3   3  -4  141.39   16.20
   3   3  -4  141.89   17.40
   3   3  -4  161.68   17.20
   3   3  -4  166.18   16.80
   3   3  -4  159.38   14.90
  -3  -3   4  126.09   18.60
  -3  -3   4  149.69   14.60
  -3  -3   4  186.78   18.00
  -3  -3   4  160.68   17.50
   2   3  -4  811.42   43.60
   2   3  -4  877.11   47.40
   2   3  -4  954.20   48.80
   2   3  -4  835.92   46.60
   2   3  -4  828.12   47.80
   2   3  -4  838.52   46.80
   2   3  -4  911.01   44.00
   2   3  -4  855.11   49.60
   2   3  -4  878.11   44.90
  -2  -3   4  903.01   45.00
  -2  -3   4  813.42   44.80
  -2  -3   4  932.31   48.60
   1   3  -4  272.17   18.00
   1   3  -4  273.77   20.90
   1   3  -4  269.97   25.90
   1   3  -4  270.57   19.10
   1   3  -4  256.67   21.10
   1   3  -4  281.37   19.60
   1   3  -4  291.67   24.10
   1   3  -4  307.77   19.40
  -1  -3   4  269.27   20.20
  -1  -3   4  276.87   22.30
  -1  -3   4  277.67   21.10
  -1  -3   4  301.17   20.60
  -1  -3   4  254.37   20.50
   0   3  -4 2143.49   93.49
   0   3  -4 2072.59   92.39
   0   3  -4 2136.89   91.79
   0   3  -4 2087.99   94.79
   0   3  -4 2086.59   91.99
   0   3  -4 2097.99   99.29
   0   3  -4 2230.88   96.59
   0   3  -4 2161.68   96.79
   0   3  -4 2111.89   92.39
   0  -3   4 2124.59   94.99
   0  -3   4 2199.28   95.59
   0  -3   4 1971.80   95.29
   0  -3   4 2162.08   97.39
   0  -3   4 2053.39   93.79
  -1   3  -4   -0.80    5.20
  -1   3  -4   -3.00    3.30
  -1   3  -4   -2.40    2.70
  -1   3  -4    1.30    3.20
  -1   3  -4   -2.20    3.40
  -1   3  -4    6.80    4.30
  -1   3  -4    4.50    5.20
   1  -3   4    1.80    4.20
   1  -3   4   -1.40    4.80
   1  -3   4   -2.20    3.80
   1  -3   4    4.70    4.40
   1  -3   4   -3.90    3.10
   1  -3   4    0.60    3.90
   1  -3   4    3.00    3.90
  -2   3  -4  980.80   48.70
  -2   3  -4 1031.10   55.79
  -2   3  -4  967.20   51.79
  -2   3  -4  978.80   46.10
   2  -3   4  853.31   50.19
   2  -3   4 1055.39   53.39
   2  -3   4  996.60   49.30
   2  -3   4  948.21   52.19
   2  -3   4 1022.90   52.39
   2  -3   4  971.60   49.10
   2  -3   4 1052.49   50.99
  -3   3  -4  843.92   50.09
  -3   3  -4 1017.20   57.39
   3  -3   4  917.01   50.19
   3  -3   4  867.21   46.90
   3  -3   4  902.01   44.50
   3  -3   4  944.01   46.70
   3  -3   4  808.12   47.40
   3  -3   4  928.61   49.60
   3  -3   4  942.41   51.79
  -4   3  -4  467.05   38.20
  -4   3  -4  391.76   31.20
   4  -3   4  346.87   30.50
   4  -3   4  373.86   31.00
   4  -3   4  444.36   27.10
   4  -3   4  368.16   29.80
   4  -3   4  423.66   27.80
  -5   3  -4  194.08   46.30
   5  -3   4  175.28   25.00
   5  -3   4  160.98   20.00
   5  -3   4  180.18   25.90
  -6   3  -4   42.60   16.50
   6  -3   4   47.90   15.00
   6  -3   4   65.39   16.50
   8   2  -4  319.47   35.20
   8   2  -4  336.57   38.90
  -8  -2   4  343.27   48.70
  -8  -2   4  295.77   26.70
   7   2  -4   68.19   19.00
   7   2  -4   28.60   12.10
  -7  -2   4   43.60   11.60
   6   2  -4   21.50    8.00
  -6  -2   4   29.40   12.40
  -6  -2   4   34.70    9.50
   5   2  -4  143.79   24.40
   5   2  -4  110.79   11.80
   5   2  -4  137.19   14.70
   5   2  -4  109.79   13.20
   5   2  -4  126.09   15.60
  -5  -2   4  132.39   13.20
  -5  -2   4  154.38   27.50
   4   2  -4 1656.03   85.19
   4   2  -4 1739.93   78.29
   4   2  -4 1643.34   76.09
   4   2  -4 1661.83   80.19
   4   2  -4 1644.94   75.29
   4   2  -4 1611.94   78.79
   4   2  -4 1701.13   79.19
   4   2  -4 1703.93   74.09
  -4  -2   4 1663.43   74.79
  -4  -2   4 1801.02   87.09
   3   2  -4 1427.66   65.59
   3   2  -4 1391.56   60.09
   3   2  -4 1287.37   60.59
   3   2  -4 1403.46   63.89
   3   2  -4 1343.67   67.79
   3   2  -4 1319.37   63.89
   3   2  -4 1356.66   64.29
   3   2  -4 1250.07   60.19
  -3  -2   4 1248.48   61.79
  -3  -2   4 1276.07   58.49
  -3  -2   4 1316.47   68.19
   2   2  -4   90.29   11.50
   2   2  -4   94.59    9.60
   2   2  -4   89.29   13.70
   2   2  -4   98.49   10.10
   2   2  -4   96.39   11.90
   2   2  -4   83.49    9.10
   2   2  -4   89.09   10.80
   2   2  -4  124.59   12.50
  -2  -2   4   95.49   10.40
  -2  -2   4  104.39   15.10
  -2  -2   4  107.19   13.00
  -2  -2   4   80.09   11.50
  -2  -2   4   87.89    9.60
   1   2  -4 1169.68   56.09
   1   2  -4 1156.78   56.79
   1   2  -4 1191.48   53.59
   1   2  -4 1136.19   53.29
   1   2  -4 1237.68   59.09
   1   2  -4 1190.18   53.39
   1   2  -4 1271.37   54.79
   1   2  -4 1247.88   58.59
  -1  -2   4 1209.48   57.89
  -1  -2   4 1166.18   55.69
  -1  -2   4 1139.49   53.39
  -1  -2   4 1179.68   54.49
  -1  -2   4 1174.98   54.79
  -1  -2   4 1225.68   56.49
   0   2  -4    1.40    2.80
   0   2  -4   -0.10    2.40
   0   2  -4   -1.00    2.70
   0   2  -4   -0.40    2.50
   0   2  -4    1.60    2.80
   0   2  -4    0.40    3.90
   0   2  -4   -5.30    4.00
   0  -2   4   -1.60    3.30
   0  -2   4   -1.90    3.00
   0  -2   4    3.00    3.40
   0  -2   4    1.50    3.90
   0  -2   4    6.30    4.80
   0  -2   4    2.60    3.90
  -1   2  -4 3867.71  153.18
  -1   2  -4 3802.52  154.38
  -1   2  -4 3662.63  152.88
  -1   2  -4 3764.62  159.48
  -1   2  -4 3751.82  158.88
  -1   2  -4 3638.24  156.48
   1  -2   4 3720.43  156.28
   1  -2   4 3572.14  153.68
   1  -2   4 3604.84  154.38
   1  -2   4 3581.94  154.98
   1  -2   4 3821.02  158.28
   1  -2   4 3800.22  157.58
   1  -2   4 3872.21  159.88
  -2   2  -4 1140.59   57.49
  -2   2  -4 1118.09   53.99
  -2   2  -4 1124.59   51.69
  -2   2  -4 1149.98   59.69
   2  -2   4 1112.79   52.79
   2  -2   4 1145.29   53.19
   2  -2   4 1073.09   55.09
   2  -2   4 1192.98   58.69
   2  -2   4 1090.99   54.49
   2  -2   4 1134.49   52.49
   2  -2   4 1123.19   51.99
  -3   2  -4   33.10    6.70
  -3   2  -4   40.00    7.20
  -3   2  -4   40.20   11.80
  -3   2  -4   63.49   12.00
  -3   2  -4   34.30    9.80
   3  -2   4   44.10    8.50
   3  -2   4   38.40    8.30
   3  -2   4   40.00    9.10
   3  -2   4   44.60   10.30
   3  -2   4   43.90   12.10
   3  -2   4   44.70    9.90
  -4   2  -4    7.70    4.60
  -4   2  -4   -1.70    7.70
  -4   2  -4   -7.90    4.20
  -4   2  -4   -4.70    2.70
  -4   2  -4    3.60    5.50
   4  -2   4    0.00    5.40
   4  -2   4    8.30    6.00
   4  -2   4   -0.40    4.40
   4  -2   4    5.20    5.00
   4  -2   4    2.90    4.90
   4  -2   4    0.40    4.90
  -5   2  -4  648.44   42.90
  -5   2  -4  655.93   49.30
   5  -2   4  645.34   40.70
   5  -2   4  644.24   44.10
   5  -2   4  563.04   37.80
   5  -2   4  604.64   38.50
  -6   2  -4   51.49   15.80
  -6   2  -4  124.89   26.30
   6  -2   4  101.69   20.90
   6  -2   4   84.09   17.50
   8   1  -4   62.19   20.10
   8   1  -4   59.09   17.40
  -8  -1   4   72.99   21.20
  -8  -1   4   91.09   18.10
   7   1  -4    0.60    6.30
   7   1  -4   -4.40    5.60
  -7  -1   4    4.10    7.90
  -7  -1   4    1.40    4.90
   6   1  -4    5.70    7.10
  -6  -1   4    4.50    7.00
  -6  -1   4   14.00    6.40
   5   1  -4   -0.50    4.00
   5   1  -4    9.30    6.50
   5   1  -4   -0.40    4.60
  -5  -1   4    4.50    4.10
  -5  -1   4   -2.00    4.50
  -5  -1   4  -10.00    9.40
   4   1  -4    2.10    4.40
   4   1  -4   -0.60    2.10
   4   1  -4    2.30    4.20
  -4  -1   4   -8.10    8.10
  -4  -1   4   -0.20    2.50
  -4  -1   4   -1.50    4.40
   3   1  -4   24.60    6.00
   3   1  -4   27.70    6.70
   3   1  -4   26.40    4.80
   3   1  -4   26.40    9.20
   3   1  -4   29.70    5.60
   3   1  -4   40.10    8.70
   3   1  -4   21.00    6.70
  -3  -1   4   37.10   11.80
  -3  -1   4   24.20    5.70
  -3  -1   4   21.60    4.60
  -3  -1   4   24.90    7.80
   2   1  -4  548.55   25.80
   2   1  -4  580.14   27.10
   2   1  -4  527.05   29.90
   2   1  -4  555.94   32.20
   2   1  -4  554.64   27.30
   2   1  -4  586.44   30.30
  -2  -1   4  511.75   27.60
  -2  -1   4  559.14   28.70
  -2  -1   4  637.74   34.70
  -2  -1   4  567.54   28.00
  -2  -1   4  544.85   30.00
  -2  -1   4  572.44   26.60
   1   1  -4  372.26   23.70
   1   1  -4  394.66   20.60
   1   1  -4  396.66   23.30
   1   1  -4  388.36   20.30
   1   1  -4  414.16   23.80
   1   1  -4  387.86   19.10
  -1  -1   4  430.66   21.90
  -1  -1   4  385.26   22.20
  -1  -1   4  386.06   23.40
  -1  -1   4  371.26   20.10
  -1  -1   4  396.86   21.70
  -1  -1   4  378.26   21.10
  -1  -1   4  416.86   21.10
   0   1  -4   29.80    8.20
   0   1  -4   54.39    7.10
   0   1  -4   32.00    7.00
   0   1  -4   50.99    6.60
   0   1  -4   44.60    8.40
   0  -1   4   31.10    5.70
   0  -1   4   38.00    6.20
   0  -1   4   34.40    6.70
   0  -1   4   55.89    7.30
  -1   1  -4 1632.54   73.79
  -1   1  -4 1677.53   77.69
  -1   1  -4 1737.43   72.89
  -1   1  -4 1732.83   73.59
  -1   1  -4 1763.52   76.79
  -1   1  -4 1765.82   72.79
   1  -1   4 1683.03   72.99
   1  -1   4 1654.53   78.29
   1  -1   4 1706.83   72.79
   1  -1   4 1709.33   76.59
   1  -1   4 1653.83   73.99
   1  -1   4 1595.24   71.79
   1  -1   4 1668.23   73.59
  -2   1  -4  593.74   30.70
  -2   1  -4  559.34   31.60
  -2   1  -4  558.24   34.00
  -2   1  -4  559.24   28.60
  -2   1  -4  560.64   28.60
   2  -1   4  513.35   29.40
   2  -1   4  575.44   28.50
   2  -1   4  575.14   34.30
   2  -1   4  543.35   29.30
   2  -1   4  543.25   28.40
   2  -1   4  521.85   29.70
   2  -1   4  566.94   32.10
  -3   1  -4   -5.20    4.50
  -3   1  -4    3.00    3.40
  -3   1  -4    2.10    5.00
  -3   1  -4   -3.40    3.50
  -3   1  -4    0.30    2.90
   3  -1   4    4.10    5.00
   3  -1   4    6.30    5.70
   3  -1   4   -0.50    4.70
   3  -1   4    3.40    7.70
   3  -1   4    3.30    3.50
   3  -1   4    1.70    3.40
   3  -1   4    2.50    4.20
   3  -1   4    4.40    4.30
  -4   1  -4  485.15   32.20
  -4   1  -4  458.35   35.70
  -4   1  -4  467.25   28.20
  -4   1  -4  615.04   41.30
   4  -1   4  467.55   26.80
   4  -1   4  466.25   30.70
   4  -1   4  528.25   32.80
   4  -1   4  490.25   27.30
   4  -1   4  458.45   29.30
   4  -1   4  463.95   36.80
   4  -1   4  551.14   37.10
  -5   1  -4    6.40    7.40
  -5   1  -4    5.50    8.50
   5  -1   4   -6.00    3.70
   5  -1   4   -6.50    4.20
   5  -1   4    6.00    7.80
   5  -1   4    1.60    5.00
  -6   1  -4  374.06   39.10
  -6   1  -4  365.56   31.70
   6  -1   4  333.57   30.30
   6  -1   4  358.06   34.40
   6  -1   4  312.77   28.60
   8   0  -4   63.89   19.00
   8   0  -4   43.70   14.60
  -8   0   4   79.39   17.30
  -8   0   4   72.29   21.40
   7   0  -4   62.49   10.30
   7   0  -4   58.79   17.00
   7   0  -4   69.09   18.60
  -7   0   4   76.49   20.30
  -7   0   4   68.79   13.40
   6   0  -4   95.59   18.60
   6   0  -4   90.29    9.30
  -6   0   4  159.48   33.50
  -6   0   4  103.69   21.90
  -6   0   4   71.89   16.10
   5   0  -4    7.50    6.50
   5   0  -4    6.20    6.40
  -5   0   4    4.80    6.60
  -5   0   4   12.10    5.10
  -5   0   4    6.20    9.70
   4   0  -4  441.06   28.70
   4   0  -4  472.25   31.20
  -4   0   4  410.26   31.70
  -4   0   4  437.16   23.90
  -4   0   4  490.25   36.50
   3   0  -4 1549.54   67.59
   3   0  -4 1570.64   77.99
   3   0  -4 1574.54   69.29
   3   0  -4 1483.45   71.69
   3   0  -4 1622.04   66.39
   3   0  -4 1610.74   66.29
  -3   0   4 1635.84   76.69
  -3   0   4 1595.34   67.69
  -3   0   4 1587.84   66.99
  -3   0   4 1583.14   66.49
   2   0  -4  106.49    9.60
   2   0  -4  107.69    8.40
   2   0  -4  110.39   11.20
   2   0  -4  118.99    8.50
   2   0  -4  107.09   10.20
   2   0  -4  119.29   10.10
  -2   0   4  101.89   12.10
  -2   0   4  111.59   10.10
  -2   0   4  103.39    9.60
  -2   0   4  110.29    8.60
  -2   0   4   84.89    9.40
  -2   0   4  111.79    8.20
   1   0  -4   13.10    5.00
   1   0  -4    9.60    4.50
   1   0  -4   10.20    4.70
   1   0  -4    9.20    3.50
   1   0  -4    3.10    2.60
   1   0  -4    8.70    4.50
  -1   0   4    6.80    4.50
  -1   0   4   10.10    3.30
  -1   0   4    8.10    3.20
  -1   0   4    4.20    4.10
  -1   0   4   10.00    5.10
  -1   0   4   16.10    4.90
  -1   0   4    6.40    2.40
   0   0  -4   74.59    7.50
   0   0  -4   56.79   10.00
   0   0  -4   55.99    9.40
   0   0  -4   60.39    7.60
   0   0  -4   66.29    8.60
   0   0   4   44.00    7.80
   0   0   4   45.70    6.50
   0   0   4   53.19    8.10
   0   0   4   68.89   11.40
   0   0   4   59.59    6.70
   0   0   4   63.79   10.70
  -1   0  -4  177.18   15.60
  -1   0  -4  153.88   14.70
  -1   0  -4  159.48   14.10
  -1   0  -4  178.68   13.00
  -1   0  -4  176.28   11.50
  -1   0  -4  167.58   12.50
  -1   0  -4  172.58   13.60
   1   0   4  136.29   10.60
   1   0   4  143.89   13.30
   1   0   4  177.48   12.10
   1   0   4  177.78   14.50
   1   0   4  183.18   15.50
   1   0   4  169.38   11.90
   1   0   4  170.48   15.10
  -2   0  -4 1270.37   56.29
  -2   0  -4 1236.68   60.69
  -2   0  -4 1228.98   59.99
  -2   0  -4 1238.98   56.49
  -2   0  -4 1206.08   56.59
   2   0   4 1234.58   54.99
   2   0   4 1229.88   54.89
   2   0   4 1257.17   60.29
   2   0   4 1246.28   57.49
   2   0   4 1141.69   57.99
   2   0   4 1215.38   61.89
  -3   0  -4  528.95   30.40
  -3   0  -4  544.95   33.40
  -3   0  -4  520.65   36.00
  -3   0  -4  563.44   30.60
  -3   0  -4  558.04   31.10
   3   0   4  500.25   30.90
   3   0   4  541.95   32.50
   3   0   4  570.34   34.20
   3   0   4  554.44   28.30
   3   0   4  487.95   35.10
   3   0   4  515.45   30.30
   3   0   4  553.14   32.50
  -4   0  -4   94.89   17.80
  -4   0  -4   63.69   11.50
  -4   0  -4   50.49   11.70
  -4   0  -4  118.69   16.30
  -4   0  -4   64.69   14.50
  -4   0  -4   38.00   11.80
   4   0   4   73.29   13.40
   4   0   4   63.49   21.40
   4   0   4   72.99   15.80
   4   0   4   50.39   12.40
   4   0   4   55.29   11.70
   4   0   4   63.19    9.50
   4   0   4   82.79   10.90
  -5   0  -4  268.17   29.00
  -5   0  -4  217.68   23.00
  -5   0  -4  205.68   21.30
   5   0   4  219.18   21.20
   5   0   4  205.88   21.00
   5   0   4  179.88   20.70
   5   0   4  183.08   15.60
   5   0   4  252.17   26.10
   5   0   4  242.08   21.00
   5   0   4  192.58   19.80
  -6   0  -4  336.87   35.70
  -6   0  -4  334.87   29.60
   6   0   4  268.17   30.40
   6   0   4  310.37   27.10
   8  -1  -4    4.10    7.40
   8  -1  -4    2.10    9.80
  -8   1   4    0.50    9.50
  -8   1   4    3.10    6.10
   7  -1  -4   17.30   10.00
   7  -1  -4   15.80    7.30
   7  -1  -4    6.80    6.40
  -7   1   4   25.20   12.70
  -7   1   4   44.20   21.00
  -7   1   4   18.10    8.00
   6  -1  -4   66.69   15.40
   6  -1  -4   47.90    8.60
   6  -1  -4   46.20   11.80
  -6   1   4   41.80   18.50
  -6   1   4   45.20   14.40
   5  -1  -4   62.09   13.00
   5  -1  -4   85.69   16.00
   5  -1  -4   66.39    7.40
  -5   1   4   49.60    9.30
  -5   1   4   68.29   15.40
  -5   1   4   56.79   17.50
   4  -1  -4  175.78   21.00
   4  -1  -4  216.98   14.70
   4  -1  -4  204.98   28.40
  -4   1   4  228.98   15.30
  -4   1   4  179.68   19.20
   3  -1  -4  149.59   10.50
   3  -1  -4  153.48   14.80
   3  -1  -4  171.98   13.50
  -3   1   4  164.58   13.50
  -3   1   4  146.39   15.10
  -3   1   4  148.89   16.90
   2  -1  -4  367.96   21.10
   2  -1  -4  388.66   21.20
   2  -1  -4  338.27   21.10
   2  -1  -4  361.36   19.60
   2  -1  -4  343.97   20.70
   2  -1  -4  370.66   19.70
  -2   1   4  368.36   26.70
  -2   1   4  360.16   18.60
  -2   1   4  357.76   21.30
   1  -1  -4  615.44   31.80
   1  -1  -4  608.84   31.90
   1  -1  -4  587.04   30.70
   1  -1  -4  629.54   33.90
   1  -1  -4  675.13   34.20
   1  -1  -4  656.43   31.30
  -1   1   4  623.74   32.20
  -1   1   4  617.74   32.30
  -1   1   4  672.33   32.50
  -1   1   4  605.44   32.30
  -1   1   4  640.24   30.20
  -1   1   4  646.04   30.20
   0  -1  -4  130.89   11.40
   0  -1  -4  143.79   12.00
   0  -1  -4  144.39   14.20
   0  -1  -4  131.59   14.00
   0  -1  -4  170.78   13.30
   0  -1  -4  159.28   13.10
   0  -1  -4  142.89   12.50
   0   1   4  127.49   12.20
   0   1   4  128.29   10.70
   0   1   4  129.89   12.20
   0   1   4  147.69   13.70
   0   1   4  139.79   11.00
   0   1   4  122.19   13.10
  -1  -1  -4  989.40   45.20
  -1  -1  -4 1000.50   48.20
  -1  -1  -4  969.90   48.60
  -1  -1  -4 1014.20   52.79
  -1  -1  -4 1001.10   48.40
  -1  -1  -4  970.00   52.09
  -1  -1  -4 1028.60   48.40
  -1  -1  -4  931.11   50.49
   1   1   4 1021.50   48.70
   1   1   4  986.30   46.40
   1   1   4 1079.59   47.00
   1   1   4 1036.10   51.09
   1   1   4 1069.49   51.89
  -2  -1  -4  748.73   39.60
  -2  -1  -4  709.83   45.90
  -2  -1  -4  742.53   43.20
  -2  -1  -4  797.52   38.30
  -2  -1  -4  755.42   43.40
  -2  -1  -4  707.63   37.00
   2   1   4  786.82   43.00
   2   1   4  726.63   42.10
   2   1   4  722.93   38.70
   2   1   4  754.32   36.70
   2   1   4  732.03   42.10
   2   1   4  731.83   36.80
  -3  -1  -4    4.60    5.30
  -3  -1  -4    4.60    4.50
  -3  -1  -4    9.60    5.50
  -3  -1  -4    7.50    7.30
  -3  -1  -4   27.80   10.80
  -3  -1  -4    5.20    5.90
   3   1   4    5.40    6.30
   3   1   4    1.60    6.30
   3   1   4    7.00    5.80
   3   1   4   16.30    5.60
   3   1   4    3.30    4.30
   3   1   4   12.10    5.10
   3   1   4   14.10    7.50
  -4  -1  -4  461.05   29.70
  -4  -1  -4  424.56   32.90
  -4  -1  -4  405.96   28.90
   4   1   4  418.26   25.50
   4   1   4  414.96   25.40
   4   1   4  372.16   32.20
   4   1   4  447.66   32.70
   4   1   4  459.75   33.60
   4   1   4  477.05   29.80
  -5  -1  -4    1.70    4.70
  -5  -1  -4    5.60    7.40
  -5  -1  -4    5.00    6.70
  -5  -1  -4   -7.00    7.00
  -5  -1  -4    0.70    5.40
   5   1   4   11.00    8.20
   5   1   4   -0.50    7.20
   5   1   4   -2.10    4.00
   5   1   4    9.90    5.20
   5   1   4    6.40    7.30
   5   1   4    1.20    7.30
   5   1   4    5.00    7.80
  -6  -1  -4  460.45   41.40
  -6  -1  -4  409.16   33.10
   6   1   4  422.36   35.50
   6   1   4  429.36   39.00
   6   1   4  379.96   25.10
   6   1   4  377.76   25.50
  -8   2   4   77.49   22.00
  -8   2   4  148.49   36.70
   7  -2  -4  223.88   22.30
   7  -2  -4  276.87   27.60
  -7   2   4  265.47   44.50
  -7   2   4  257.97   36.50
   6  -2  -4  222.08   17.40
   6  -2  -4  255.27   20.70
   6  -2  -4  242.38   23.80
   6  -2  -4  222.18   20.40
  -6   2   4  232.08   26.70
  -6   2   4  279.47   33.20
   5  -2  -4    2.30    3.60
   5  -2  -4   -0.70    3.00
   5  -2  -4   -3.90    4.50
   5  -2  -4    2.40    4.20
  -5   2   4   -8.20    5.00
  -5   2   4   -2.10    3.60
   4  -2  -4  596.64   34.00
   4  -2  -4  514.15   30.20
   4  -2  -4  582.44   38.20
  -4   2   4  619.64   37.50
  -4   2   4  636.54   35.00
  -4   2   4  626.84   42.00
   3  -2  -4 2357.06  102.49
   3  -2  -4 2422.16  106.99
   3  -2  -4 2476.65  102.99
  -3   2   4 2450.05  100.89
  -3   2   4 2504.15  109.19
  -3   2   4 2330.57  107.29
  -3   2   4 2453.15  101.19
  -3   2   4 2643.14  116.99
   2  -2  -4  492.25   28.50
   2  -2  -4  475.55   26.30
   2  -2  -4  488.15   27.90
   2  -2  -4  484.55   24.20
   2  -2  -4  450.15   25.80
  -2   2   4  485.25   24.30
  -2   2   4  464.35   24.10
  -2   2   4  437.76   27.20
   1  -2  -4 1052.69   54.19
   1  -2  -4 1083.59   49.50
   1  -2  -4 1076.89   51.49
   1  -2  -4 1046.30   55.79
   1  -2  -4 1105.89   51.79
   1  -2  -4 1063.89   51.09
   1  -2  -4 1068.39   51.39
  -1   2   4 1063.59   52.19
  -1   2   4 1087.09   49.30
  -1   2   4 1067.29   51.89
  -1   2   4 1124.09   49.99
  -1   2   4 1069.39   49.30
  -1   2   4 1071.59   49.00
  -1   2   4 1091.59   52.29
   0  -2  -4    9.00    6.30
   0  -2  -4    0.70    3.80
   0  -2  -4    6.80    4.70
   0  -2  -4    5.50    4.10
   0  -2  -4   22.80    8.70
   0  -2  -4   23.70    7.90
   0  -2  -4   13.10    5.40
   0   2   4   14.50    5.00
   0   2   4   13.30    4.70
   0   2   4   21.00    7.20
   0   2   4    2.40    5.80
   0   2   4   16.60    5.80
   0   2   4   15.40    6.50
  -1  -2  -4 4960.90  208.38
  -1  -2  -4 4792.92  213.38
  -1  -2  -4 5080.89  207.98
  -1  -2  -4 5094.19  213.88
  -1  -2  -4 5062.29  206.58
  -1  -2  -4 4906.61  208.98
  -1  -2  -4 4922.01  205.78
   1   2   4 4923.11  205.98
   1   2   4 5075.89  208.58
   1   2   4 4967.10  204.98
   1   2   4 5129.89  212.78
   1   2   4 4763.52  208.28
   1   2   4 4925.21  210.68
   1   2   4 5071.09  204.78
  -2  -2  -4  984.20   60.29
  -2  -2  -4  915.31   53.79
  -2  -2  -4  981.50   52.69
  -2  -2  -4 1014.30   49.30
  -2  -2  -4  987.10   56.29
  -2  -2  -4 1057.69   48.30
  -2  -2  -4  898.01   50.49
   2   2   4 1052.99   54.99
   2   2   4 1013.50   55.79
   2   2   4  963.90   49.60
   2   2   4  958.00   47.80
   2   2   4  993.00   54.79
   2   2   4  981.40   52.39
   2   2   4 1036.10   53.79
   2   2   4  983.70   48.50
  -3  -2  -4  111.19   12.90
  -3  -2  -4  118.19   20.80
  -3  -2  -4   91.29   17.50
  -3  -2  -4  104.69   13.70
  -3  -2  -4  101.29   19.20
  -3  -2  -4  109.59   16.50
  -3  -2  -4  120.79   17.00
   3   2   4  142.19   22.00
   3   2   4   77.99   11.90
   3   2   4   92.29   17.00
   3   2   4   96.89   13.40
   3   2   4  131.29   14.20
   3   2   4  113.99   17.50
   3   2   4  109.49   17.10
  -4  -2  -4   70.19   16.30
  -4  -2  -4   52.09   11.40
   4   2   4   75.09   17.60
   4   2   4   51.59   13.30
   4   2   4   57.59   15.10
   4   2   4   46.70   10.40
   4   2   4   58.59   15.50
   4   2   4   43.10   11.20
  -5  -2  -4  894.21   49.80
  -5  -2  -4  860.81   55.59
  -5  -2  -4  806.32   50.39
   5   2   4  885.51   44.80
   5   2   4  833.42   43.90
   5   2   4  846.92   56.79
   5   2   4  756.52   54.39
   5   2   4  730.33   45.90
   5   2   4  814.82   55.49
   5   2   4  863.61   55.19
  -6  -2  -4   76.19   20.80
  -6  -2  -4   68.19   15.50
   6   2   4   77.09   13.00
   6   2   4   68.39   12.10
   6   2   4   88.59   20.60
   6   2   4   22.10   12.00
   6   2   4   62.09   17.10
  -8   3   4   23.30   20.00
   7  -3  -4   25.10   11.40
   7  -3  -4   24.70   13.00
  -7   3   4   18.00   11.10
  -7   3   4   27.00   21.80
   6  -3  -4  206.98   22.10
   6  -3  -4  202.68   21.70
   6  -3  -4  243.08   19.20
  -6   3   4  220.48   26.00
   5  -3  -4   11.80    5.60
   5  -3  -4    1.80    7.20
  -5   3   4    0.60    6.60
  -5   3   4   11.70    8.20
   4  -3  -4 1665.73   77.99
   4  -3  -4 1757.92   82.39
   4  -3  -4 1686.23   76.69
  -4   3   4 1740.43   82.89
  -4   3   4 1789.12   91.59
  -4   3   4 1741.93   73.39
  -4   3   4 1751.42   82.69
   3  -3  -4   -1.40    4.30
   3  -3  -4    4.90    3.60
   3  -3  -4    5.60    4.10
   3  -3  -4   -1.90    3.50
   3  -3  -4    2.90    3.90
   3  -3  -4    0.00    4.20
   3  -3  -4   -2.00    6.10
   3  -3  -4   -3.70    3.30
  -3   3   4    0.90    5.00
  -3   3   4    2.80    2.90
  -3   3   4   -0.90    4.70
  -3   3   4   -4.10    2.20
  -3   3   4    0.70    2.90
  -3   3   4   -2.60    3.00
   2  -3  -4 1132.09   55.29
   2  -3  -4 1161.98   60.49
   2  -3  -4 1112.69   55.29
   2  -3  -4 1158.48   56.09
   2  -3  -4 1093.69   54.29
   2  -3  -4 1043.90   57.19
  -2   3   4 1080.89   56.19
  -2   3   4 1113.29   51.69
  -2   3   4 1142.99   51.29
  -2   3   4 1123.19   51.69
  -2   3   4 1075.29   51.29
   1  -3  -4  402.76   23.00
   1  -3  -4  407.46   26.80
   1  -3  -4  371.66   29.30
   1  -3  -4  403.06   27.40
   1  -3  -4  434.86   26.80
   1  -3  -4  424.36   27.40
  -1   3   4  414.16   24.90
  -1   3   4  417.26   26.80
  -1   3   4  379.76   24.30
  -1   3   4  425.06   28.20
  -1   3   4  449.66   23.50
  -1   3   4  441.96   28.30
  -1   3   4  433.56   27.50
   0  -3  -4 3091.69  132.39
   0  -3  -4 3016.40  131.19
   0  -3  -4 3078.19  145.09
   0  -3  -4 3063.69  133.49
   0  -3  -4 2999.40  143.89
   0  -3  -4 3113.09  130.09
   0  -3  -4 2993.10  129.59
   0   3   4 2980.70  129.19
   0   3   4 3009.20  130.59
   0   3   4 3097.99  129.29
   0   3   4 3127.39  129.69
   0   3   4 2908.31  133.39
   0   3   4 2927.31  129.99
   0   3   4 2803.02  132.49
  -1  -3  -4    3.00    6.50
  -1  -3  -4   -1.50    4.40
  -1  -3  -4   -2.50    3.90
  -1  -3  -4   -7.20    4.40
  -1  -3  -4   -6.90    2.40
  -1  -3  -4   -0.30    4.10
  -1  -3  -4    0.80    6.80
   1   3   4   -3.90    2.90
   1   3   4    2.90    3.80
   1   3   4   -1.80    4.60
   1   3   4   -5.50    2.60
   1   3   4   -4.40    3.40
   1   3   4   -0.30    3.00
  -2  -3  -4 2235.48  108.79
  -2  -3  -4 1981.10  101.69
  -2  -3  -4 2121.89   96.79
  -2  -3  -4 2150.78  107.59
  -2  -3  -4 2173.58  101.39
  -2  -3  -4 2207.38  103.19
   2   3   4 2159.58  104.59
   2   3   4 2072.09   97.49
   2   3   4 2216.78  101.19
   2   3   4 2244.58  106.79
   2   3   4 2059.99  102.09
   2   3   4 2224.48   97.19
   2   3   4 2086.19  100.69
   2   3   4 2220.88   97.49
  -3  -3  -4  147.29   25.60
  -3  -3  -4  209.58   30.90
  -3  -3  -4  168.58   27.10
  -3  -3  -4  195.58   23.90
  -3  -3  -4  174.28   25.10
   3   3   4  168.58   21.20
   3   3   4  181.78   27.10
   3   3   4  158.48   17.00
   3   3   4  185.18   27.90
   3   3   4  172.28   16.80
   3   3   4  156.38   16.40
   3   3   4  165.18   19.30
  -4  -3  -4  466.15   32.40
  -4  -3  -4  498.05   38.50
   4   3   4  508.45   32.00
   4   3   4  470.05   37.50
   4   3   4  490.25   40.00
   4   3   4  523.85   31.60
   4   3   4  438.16   37.50
   4   3   4  442.16   31.40
  -5  -3  -4  158.48   29.10
  -5  -3  -4  182.08   27.10
   5   3   4  190.28   18.10
   5   3   4  165.78   27.70
   5   3   4  129.89   26.30
   5   3   4  171.28   18.10
   5   3   4  204.98   32.20
  -6  -3  -4  216.78   25.00
  -6  -3  -4  168.38   27.80
   6   3   4  151.78   19.80
   6   3   4  240.88   30.80
   6   3   4  175.38   21.60
   6   3   4  155.88   27.80
   6   3   4  139.59   29.30
   7  -4  -4    3.10    9.10
  -7   4   4  -15.30   10.80
   6  -4  -4   -5.60    7.50
  -6   4   4    1.70    7.20
  -6   4   4   -3.10    9.00
   5  -4  -4  694.93   44.90
   5  -4  -4  691.23   39.80
  -5   4   4  690.73   51.49
  -5   4   4  692.63   43.40
   4  -4  -4   98.89   17.30
   4  -4  -4  128.19   17.90
   4  -4  -4  119.29   13.90
   4  -4  -4  124.19   19.00
  -4   4   4  146.99   15.80
  -4   4   4  118.09   11.30
  -4   4   4  135.59   19.80
  -4   4   4  171.98   22.80
   3  -4  -4  217.98   21.30
   3  -4  -4  194.28   21.20
   3  -4  -4  231.08   18.20
   3  -4  -4  222.38   21.10
   3  -4  -4  213.68   19.30
   3  -4  -4  203.78   23.40
   3  -4  -4  201.48   23.20
   3  -4  -4  206.78   18.70
  -3   4   4  208.88   15.50
  -3   4   4  202.38   20.30
  -3   4   4  199.78   24.90
  -3   4   4  195.18   15.70
  -3   4   4  195.38   15.70
   2  -4  -4   59.69   12.60
   2  -4  -4   84.29   14.60
   2  -4  -4   86.89   15.40
   2  -4  -4   71.29   13.10
   2  -4  -4   90.09   17.60
   2  -4  -4   83.59   17.50
  -2   4   4   63.79   12.00
  -2   4   4   60.89   11.10
  -2   4   4   81.79   11.60
  -2   4   4   94.99   13.90
  -2   4   4   91.29   15.00
  -2   4   4   94.89   12.80
   1  -4  -4 2561.44  120.39
   1  -4  -4 2609.84  116.19
   1  -4  -4 2587.44  117.59
   1  -4  -4 2437.96  121.59
   1  -4  -4 2523.95  115.79
   1  -4  -4 2414.86  120.59
  -1   4   4 2498.85  112.89
  -1   4   4 2583.94  112.49
  -1   4   4 2598.54  112.59
  -1   4   4 2633.74  107.89
  -1   4   4 2363.56  114.39
  -1   4   4 2630.44  121.89
  -1   4   4 2616.94  115.79
   0  -4  -4  488.75   35.20
   0  -4  -4  493.95   38.30
   0  -4  -4  532.85   34.90
   0  -4  -4  522.35   32.70
   0   4   4  509.05   29.30
   0   4   4  506.95   36.10
   0   4   4  480.25   31.10
   0   4   4  518.65   32.60
   0   4   4  561.34   32.50
   0   4   4  427.66   36.80
   0   4   4  476.85   34.90
  -1  -4  -4  484.55   34.80
  -1  -4  -4  506.35   39.10
  -1  -4  -4  481.25   40.40
  -1  -4  -4  548.65   35.10
  -1  -4  -4  474.15   39.50
   1   4   4  503.45   36.90
   1   4   4  449.86   31.50
   1   4   4  490.35   31.70
   1   4   4  495.25   36.20
   1   4   4  500.95   29.20
   1   4   4  488.65   37.60
   1   4   4  463.45   31.60
   1   4   4  518.25   34.40
   1   4   4  553.64   32.90
  -2  -4  -4   21.80   12.00
  -2  -4  -4   32.40   11.40
  -2  -4  -4   26.30   12.60
  -2  -4  -4    8.40    9.50
  -2  -4  -4   15.90    7.40
  -2  -4  -4   30.30   10.70
   2   4   4   11.20    8.00
   2   4   4   19.40   10.30
   2   4   4   36.40   10.20
   2   4   4   37.90   10.30
   2   4   4   46.00   14.10
   2   4   4   23.80    8.50
   2   4   4   17.50    7.90
   2   4   4   16.60    8.20
  -3  -4  -4  789.42   45.80
  -3  -4  -4  790.42   54.89
  -3  -4  -4  798.12   44.50
  -3  -4  -4  762.72   51.39
  -3  -4  -4  749.73   43.60
   3   4   4  745.53   53.19
   3   4   4  707.23   43.90
   3   4   4  789.92   54.69
   3   4   4  819.12   53.89
   3   4   4  688.13   50.59
   3   4   4  839.42   48.90
   3   4   4  709.73   43.60
  -4  -4  -4   15.10   10.40
  -4  -4  -4   44.20   15.60
  -4  -4  -4   28.90   10.20
  -4  -4  -4   29.20   14.50
  -4  -4  -4   42.00   12.10
   4   4   4   31.90   11.70
   4   4   4   23.70   10.60
   4   4   4   24.30   12.90
   4   4   4   27.70   12.50
   4   4   4   37.10   10.80
   4   4   4   25.00   11.90
   4   4   4   38.90   11.30
  -5  -4  -4  104.39   18.30
  -5  -4  -4  125.99   22.40
   5   4   4   70.59   14.00
   5   4   4   92.79   22.50
   5   4   4  116.29   27.80
   5   4   4   58.29   18.70
   5   4   4   98.69   16.60
   7  -5  -4   12.40   12.90
  -7   5   4    6.00   15.50
   6  -5  -4  135.19   25.30
   5  -5  -4   84.29   18.80
   5  -5  -4   82.79   17.00
   5  -5  -4  101.49   20.40
  -5   5   4  123.29   26.10
   4  -5  -4  746.13   42.10
   4  -5  -4  631.84   45.40
   4  -5  -4  769.92   46.70
   4  -5  -4  711.23   49.60
   4  -5  -4  627.74   45.50
  -4   5   4  715.93   52.49
  -4   5   4  626.64   36.40
   3  -5  -4  175.98   24.10
   3  -5  -4  169.48   18.20
   3  -5  -4  186.08   24.40
   3  -5  -4  155.28   22.40
   3  -5  -4  182.58   19.10
   3  -5  -4  136.99   24.50
  -3   5   4  127.29   14.60
  -3   5   4  188.58   31.50
  -3   5   4  147.49   28.60
  -3   5   4  150.48   15.80
   2  -5  -4   57.39   13.70
   2  -5  -4   45.20   13.30
   2  -5  -4   39.30   14.00
   2  -5  -4   48.00   12.80
   2  -5  -4   51.69   14.90
   2  -5  -4   76.89   18.80
  -2   5   4   75.99   14.00
  -2   5   4   46.30   10.00
  -2   5   4   38.60   11.60
  -2   5   4   58.09   11.20
  -2   5   4   54.19   11.40
   1  -5  -4  197.78   22.50
   1  -5  -4  127.09   22.40
   1  -5  -4  121.69   18.40
   1  -5  -4  113.49   23.50
   1  -5  -4  142.29   22.20
  -1   5   4  123.09   18.50
  -1   5   4  147.89   18.70
  -1   5   4  117.49   18.10
  -1   5   4  137.89   19.10
  -1   5   4  122.29   19.60
  -1   5   4  145.49   18.50
   0  -5  -4  240.28   24.50
   0  -5  -4  245.38   25.80
   0  -5  -4  234.88   24.80
   0  -5  -4  251.87   22.10
   0  -5  -4  236.68   27.00
   0   5   4  235.18   22.60
   0   5   4  226.58   18.20
   0   5   4  223.28   21.30
   0   5   4  218.28   21.30
   0   5   4  241.48   22.50
   0   5   4  232.48   24.70
   0   5   4  222.48   24.20
  -1  -5  -4   74.49   17.20
  -1  -5  -4   82.99   24.60
  -1  -5  -4   59.29   15.50
  -1  -5  -4   47.20   11.20
  -1  -5  -4   40.90   14.40
   1   5   4   53.29   12.50
   1   5   4   93.89   20.40
   1   5   4   73.89   14.10
   1   5   4   43.50   13.60
   1   5   4   51.99   13.00
   1   5   4   81.19   13.90
   1   5   4   53.59   14.10
   1   5   4   60.89   16.40
  -2  -5  -4  343.97   27.30
  -2  -5  -4  381.56   32.80
  -2  -5  -4  356.36   34.60
  -2  -5  -4  394.76   60.29
   2   5   4  347.57   28.40
   2   5   4  413.16   31.10
   2   5   4  338.27   34.60
   2   5   4  381.86   29.60
   2   5   4  437.06   31.60
   2   5   4  403.36   36.20
  -3  -5  -4   73.89   15.50
  -3  -5  -4   82.89   14.80
  -3  -5  -4   83.29   20.30
  -3  -5  -4   57.39   18.80
   3   5   4  105.59   20.50
   3   5   4   64.99   19.90
   3   5   4   83.59   16.00
   3   5   4   90.39   17.00
   3   5   4  120.39   25.10
   3   5   4   85.89   18.70
   3   5   4   52.59   14.50
   3   5   4   49.30   13.10
  -4  -5  -4  118.19   20.10
  -4  -5  -4  118.19   19.20
   4   5   4  114.09   23.30
   4   5   4  136.59   21.00
   4   5   4  126.69   21.00
   4   5   4  129.69   28.60
   4   5   4  106.89   25.50
  -5  -5  -4   15.30   11.10
   5   5   4   13.00    8.90
   5   5   4    6.80    8.50
   5   5   4    9.10   11.80
   5   5   4   -0.10    7.50
   5   5   4   26.40   16.30
   6  -6  -4  292.07   38.50
  -6   6   4  324.97   38.70
   5  -6  -4   11.10   11.60
  -5   6   4    3.00   14.80
   4  -6  -4   -3.30    4.70
   4  -6  -4   13.00    9.50
   4  -6  -4    2.20    8.50
   4  -6  -4    3.10   12.70
   4  -6  -4   13.40    8.70
  -4   6   4    5.20   12.10
   3  -6  -4  741.63   51.89
   3  -6  -4  645.84   51.49
   3  -6  -4  699.73   47.90
   3  -6  -4  721.93   45.20
  -3   6   4  689.93   42.10
  -3   6   4  714.23   48.90
  -3   6   4  755.52   57.49
  -3   6   4  680.13   42.20
   2  -6  -4  301.87   31.40
   2  -6  -4  278.57   33.10
   2  -6  -4  297.97   31.10
   2  -6  -4  294.57   31.10
   2  -6  -4  285.07   27.20
  -2   6   4  320.47   49.10
  -2   6   4  291.87   29.10
  -2   6   4  261.07   25.60
  -2   6   4  270.37   24.60
  -2   6   4  333.87   25.90
   1  -6  -4   38.50   12.90
   1  -6  -4   33.60   14.10
   1  -6  -4   29.30   11.90
   1  -6  -4   54.99   17.60
  -1   6   4   47.70   14.90
  -1   6   4   23.50   10.10
  -1   6   4   41.10   12.40
  -1   6   4   35.20   12.90
  -1   6   4   71.79   14.30
   0  -6  -4   40.90   13.80
   0  -6  -4   47.70   15.90
   0  -6  -4   66.99   14.00
   0  -6  -4   37.80   13.20
   0  -6  -4   61.89   18.00
   0   6   4   72.59   15.40
   0   6   4   74.09   15.70
   0   6   4   64.39   17.70
   0   6   4   52.79   10.50
   0   6   4   64.59   15.80
  -1  -6  -4  684.83   46.60
  -1  -6  -4  542.45   48.90
  -1  -6  -4  647.24   49.60
  -1  -6  -4  602.34   52.39
  -1  -6  -4  705.03   42.00
   1   6   4  697.23   44.30
   1   6   4  516.75   44.10
   1   6   4  666.23   40.10
   1   6   4  606.24   42.50
   1   6   4  659.13   49.30
   1   6   4  638.04   49.60
   1   6   4  647.64   42.80
   1   6   4  549.95   45.90
  -2  -6  -4   64.29   14.50
  -2  -6  -4   22.00   17.50
  -2  -6  -4   39.80   15.10
  -2  -6  -4   51.19   20.80
  -2  -6  -4   58.49   28.00
   2   6   4   41.00   20.40
   2   6   4   54.79   15.10
   2   6   4   65.09   16.20
   2   6   4   57.89   18.10
   2   6   4   61.69   20.70
   2   6   4   68.69   17.50
  -3  -6  -4    4.80   12.30
  -3  -6  -4    9.70    8.70
   3   6   4    8.50    9.10
   3   6   4   23.20   11.10
   3   6   4    3.60    7.80
   3   6   4   16.10   10.90
   3   6   4   35.90   17.10
  -4  -6  -4  396.86   34.50
  -4  -6  -4  392.56   33.90
   4   6   4  337.67   40.80
   4   6   4  341.27   31.80
   4   6   4  382.76   36.60
   4   6   4  285.37   30.90
   4   6   4  345.77   40.50
   5  -7  -4   15.20   13.80
  -5   7   4   30.30   17.60
   4  -7  -4  661.13   51.79
   4  -7  -4  788.42   54.09
  -4   7   4  633.24   55.99
   3  -7  -4   29.10   16.80
   3  -7  -4   43.40   16.20
   3  -7  -4   32.30   13.00
  -3   7   4   41.10   29.90
   2  -7  -4  232.58   31.90
   2  -7  -4  192.68   27.40
   2  -7  -4  145.59   27.40
  -2   7   4  149.19   31.50
  -2   7   4  207.58   24.00
  -2   7   4  200.08   23.10
   1  -7  -4   19.30   15.40
   1  -7  -4    3.40    9.50
   1  -7  -4    7.90    9.10
  -1   7   4   -0.40    7.50
  -1   7   4    7.40   13.00
  -1   7   4   10.30    9.80
  -1   7   4    5.80    8.00
   0  -7  -4  277.47   28.00
   0  -7  -4  352.26   36.90
   0   7   4  321.37   29.60
   0   7   4  237.18   27.70
   0   7   4  273.87   40.80
   0   7   4  326.07   34.30
  -1  -7  -4   16.30   10.30
  -1  -7  -4   15.20   14.80
   1   7   4   10.90   13.30
   1   7   4   -1.00    8.20
   1   7   4   -1.10    7.80
  -2  -7  -4  331.67   36.10
  -2  -7  -4  266.47   27.60
   2   7   4  306.47   31.20
   2   7   4  325.87   39.00
   2   7   4  314.37   31.20
   2   7   4  204.18   33.70
   3   7   4   54.69   16.00
   3   7   4   28.60   17.60
   3   7   4    3.70    8.90
   3   7   4   14.90   12.00
   3   7   4   21.90   12.80
   3  -8  -4  115.89   28.80
   3  -8  -4  122.09   25.50
  -3   8   4  168.08   36.60
   2  -8  -4  129.59   31.20
   1  -8  -4  943.01   62.39
   1  -8  -4 1021.50   95.99
  -1   8   4  873.11   61.09
   0  -8  -4  130.99   23.20
   0  -8  -4   90.39   24.50
   0   8   4   90.19   20.00
   0   8   4  102.79   25.30
  -1  -8  -4  145.49   28.90
  -1  -8  -4  132.19   22.40
   1   8   4  125.49   24.30
   1   8   4  170.78   33.20
   3   8  -5   54.79   19.50
   3   8  -5   89.99   30.90
   3   8  -5   59.29   21.10
  -3  -8   5   62.99   23.20
   2   8  -5   59.49   19.60
   2   8  -5   33.50   20.30
   2   8  -5   60.19   19.80
  -2  -8   5   46.40   18.50
  -2  -8   5   19.40   18.60
   1   8  -5 1024.70   76.79
   1   8  -5 1029.90   70.99
  -1  -8   5  982.50   68.19
  -1  -8   5 1065.49   76.29
  -1  -8   5 1099.29   62.69
   0   8  -5  354.46   42.30
   0   8  -5  345.27   37.70
   0  -8   5  315.57   32.90
   0  -8   5  352.96   60.59
   0  -8   5  328.77   39.80
   1  -8   5  186.78   29.10
   1  -8   5  244.18   37.90
   5   7  -5   -1.40    9.40
   5   7  -5   22.70   12.10
   5   7  -5    3.10   14.40
   4   7  -5  172.98   32.30
   4   7  -5  186.08   37.70
   4   7  -5  213.48   38.00
   4   7  -5  211.08   34.50
  -4  -7   5  134.69   25.30
   3   7  -5   22.20   14.40
   3   7  -5   34.20   19.60
   3   7  -5   11.80   10.80
   3   7  -5   12.90    8.70
   3   7  -5   17.30   12.50
  -3  -7   5   17.50    9.90
  -3  -7   5   17.40   16.20
  -3  -7   5   31.90   13.20
  -3  -7   5   32.40   11.70
   2   7  -5   28.60   10.40
   2   7  -5   54.39   15.30
   2   7  -5   63.79   18.50
   2   7  -5   77.19   20.60
   2   7  -5   73.19   19.10
   2   7  -5   53.99   21.30
   2   7  -5   53.09   16.70
  -2  -7   5   72.19   22.60
  -2  -7   5   71.09   16.90
  -2  -7   5   82.99   20.10
  -2  -7   5   57.89   15.00
   1   7  -5  155.48   30.30
   1   7  -5   61.39   15.80
   1   7  -5   93.29   21.60
   1   7  -5   96.79   21.40
   1   7  -5   80.29   18.90
   1   7  -5   83.79   19.90
  -1  -7   5  134.19   24.60
  -1  -7   5  143.29   29.20
   0   7  -5  293.07   38.70
   0   7  -5  244.18   27.00
   0   7  -5  356.96   38.30
   0   7  -5  321.57   36.90
   0   7  -5  239.48   25.90
   0  -7   5  322.97   33.20
   0  -7   5  309.37   36.20
   0  -7   5  292.17   28.50
  -1   7  -5   42.90   15.70
  -1   7  -5    7.60   12.10
  -1   7  -5   12.70   10.10
   1  -7   5   17.80   11.80
   1  -7   5   20.40   11.80
   1  -7   5   20.40   15.30
  -2   7  -5  421.36   37.40
   2  -7   5  447.86   41.00
   2  -7   5  359.16   41.70
   2  -7   5  449.16   39.70
  -3   7  -5    6.30   10.50
   3  -7   5   17.60   13.70
   3  -7   5    5.80   11.00
   3  -7   5   -7.40   13.20
   6   6  -5  469.85   50.99
   6   6  -5  408.76   46.30
   6   6  -5  415.06   64.39
   6   6  -5  351.76   44.60
  -6  -6   5  389.86   39.80
   5   6  -5   28.40   11.60
   5   6  -5   33.10   17.70
   5   6  -5   51.79   20.20
   5   6  -5   29.30   13.30
   5   6  -5   52.49   18.00
  -5  -6   5   11.60    9.00
   4   6  -5    3.90    9.60
   4   6  -5    1.00    9.90
   4   6  -5    4.70    6.10
   4   6  -5   12.70   10.20
   4   6  -5   -1.90    7.40
  -4  -6   5    2.40   11.50
  -4  -6   5   14.10    9.00
  -4  -6   5   24.60   10.60
   3   6  -5  257.27   40.30
   3   6  -5  288.17   35.50
   3   6  -5  277.67   34.30
   3   6  -5  340.07   32.40
   3   6  -5  277.77   29.50
   3   6  -5  368.66   34.80
   3   6  -5  296.17   26.40
  -3  -6   5  299.67   32.90
  -3  -6   5  290.27   28.10
  -3  -6   5  279.67   28.10
  -3  -6   5  262.97   27.70
   2   6  -5  319.67   31.40
   2   6  -5  378.36   32.70
   2   6  -5  399.16   36.40
   2   6  -5  316.77   32.40
   2   6  -5  346.17   29.70
   2   6  -5  384.76   39.40
   2   6  -5  315.27   34.90
   2   6  -5  356.06   28.90
   2   6  -5  379.96   30.60
  -2  -6   5  365.76   30.30
  -2  -6   5  417.16   33.60
  -2  -6   5  341.77   35.40
   1   6  -5   -1.20    5.20
   1   6  -5   -2.90    5.00
   1   6  -5   -1.80    6.90
   1   6  -5   10.30   11.30
   1   6  -5   -3.70    4.30
   1   6  -5    4.20    6.00
   1   6  -5    3.80    7.60
   1   6  -5    5.10    6.30
  -1  -6   5    1.50    9.80
  -1  -6   5   -0.60    5.90
  -1  -6   5   -2.60    6.30
   0   6  -5   58.69   12.80
   0   6  -5   59.59   14.50
   0   6  -5   36.60   10.40
   0   6  -5   46.00   12.70
   0   6  -5  103.89   21.60
   0   6  -5   76.19   17.80
   0   6  -5   71.69   14.50
   0   6  -5   85.59   21.40
   0  -6   5   78.49   23.90
   0  -6   5   77.39   18.90
   0  -6   5   56.59   17.90
  -1   6  -5  650.73   45.60
  -1   6  -5  613.14   41.50
  -1   6  -5  602.94   42.20
  -1   6  -5  557.44   39.50
  -1   6  -5  589.04   39.70
  -1   6  -5  613.94   38.90
  -1   6  -5  659.63   48.80
   1  -6   5  520.75   50.89
   1  -6   5  652.63   45.50
   1  -6   5  621.14   47.70
  -2   6  -5   54.69   16.70
  -2   6  -5   56.59   16.40
  -2   6  -5   15.90    7.70
  -2   6  -5   19.70    8.40
  -2   6  -5   40.20   12.20
   2  -6   5   37.20   13.60
   2  -6   5   56.59   16.60
   2  -6   5   24.20   15.10
  -3   6  -5    8.50   10.80
   3  -6   5   -3.90    7.80
   3  -6   5   -5.80    5.80
   3  -6   5    6.20   13.10
  -4   6  -5  354.96   45.20
   4  -6   5  260.57   50.69
   4  -6   5  304.87   36.50
   7   5  -5   34.80   17.10
   7   5  -5   48.90   21.70
   7   5  -5   57.89   25.60
   7   5  -5   61.29   17.90
  -7  -5   5   37.50   12.50
  -7  -5   5   44.60   17.40
   6   5  -5   75.89   18.10
   6   5  -5   75.39   23.10
   6   5  -5   80.99   20.60
   6   5  -5  149.49   34.00
  -6  -5   5   71.69   25.60
   5   5  -5  132.99   23.30
   5   5  -5  241.88   33.60
   5   5  -5  137.29   26.10
   5   5  -5  135.69   29.60
   5   5  -5  164.48   32.80
   5   5  -5  180.58   27.00
  -5  -5   5  118.19   22.90
   4   5  -5  478.85   40.20
   4   5  -5  398.86   31.50
   4   5  -5  434.06   34.90
   4   5  -5  376.06   29.00
   4   5  -5  367.56   35.60
   4   5  -5  366.66   34.00
   4   5  -5  388.96   38.60
  -4  -5   5  399.46   35.00
  -4  -5   5  393.66   30.30
  -4  -5   5  372.76   33.60
   3   5  -5  182.88   20.10
   3   5  -5  195.18   27.00
   3   5  -5  263.77   26.70
   3   5  -5  186.38   22.90
   3   5  -5  199.08   19.60
   3   5  -5  185.78   23.50
   3   5  -5  169.98   19.20
   3   5  -5  174.78   30.30
  -3  -5   5  160.68   20.20
  -3  -5   5  199.58   21.30
  -3  -5   5  220.98   29.40
  -3  -5   5  180.08   21.70
  -3  -5   5  191.28   20.80
   2   5  -5    4.40    6.40
   2   5  -5   -7.50    2.90
   2   5  -5   -2.30    8.50
   2   5  -5    0.10    6.30
   2   5  -5   -0.40    4.10
   2   5  -5    1.90    6.20
   2   5  -5    4.70    7.40
   2   5  -5    6.30    6.10
  -2  -5   5   13.40   10.30
  -2  -5   5    9.00    7.40
  -2  -5   5   12.90    8.50
   1   5  -5  190.18   20.30
   1   5  -5  158.08   24.70
   1   5  -5  186.38   19.00
   1   5  -5  143.79   18.50
   1   5  -5  206.58   23.40
   1   5  -5  204.38   25.40
   1   5  -5  169.78   19.80
   1   5  -5  157.38   17.10
   1   5  -5  179.18   18.30
  -1  -5   5  187.78   20.90
  -1  -5   5  189.98   20.80
  -1  -5   5  182.78   27.10
   0   5  -5  161.38   18.50
   0   5  -5  160.08   25.80
   0   5  -5  181.68   17.30
   0   5  -5  150.68   17.10
   0   5  -5  178.38   17.40
   0   5  -5  177.48   18.00
   0   5  -5  185.98   24.80
   0   5  -5  146.49   16.50
   0   5  -5  158.68   18.70
   0   5  -5  202.68   22.90
   0  -5   5  158.58   24.00
   0  -5   5  164.68   25.20
   0  -5   5  192.88   21.40
  -1   5  -5  117.09   20.10
  -1   5  -5  116.19   16.20
  -1   5  -5  115.99   19.90
  -1   5  -5  110.69   17.40
  -1   5  -5  140.19   15.00
  -1   5  -5  137.39   20.50
  -1   5  -5  118.79   23.30
  -1   5  -5  147.19   20.30
   1  -5   5   82.29   18.00
   1  -5   5  113.39   19.00
   1  -5   5  119.49   21.60
   1  -5   5   90.99   17.00
  -2   5  -5  436.16   29.40
  -2   5  -5  425.66   37.20
  -2   5  -5  430.56   33.30
  -2   5  -5  364.26   33.10
  -2   5  -5  379.06   29.90
   2  -5   5  421.36   32.60
   2  -5   5  360.66   31.20
   2  -5   5  389.76   34.50
   2  -5   5  420.36   34.10
  -3   5  -5   66.89   18.40
  -3   5  -5   37.30   10.00
  -3   5  -5   34.70    8.10
  -3   5  -5   28.00    7.30
  -3   5  -5   43.00   13.50
   3  -5   5   78.79   18.90
   3  -5   5   65.49   15.20
   3  -5   5   50.09   16.50
   3  -5   5   31.70   11.70
   3  -5   5   61.59   16.50
  -4   5  -5  216.58   33.30
   4  -5   5  193.18   29.40
   4  -5   5  193.78   28.00
   4  -5   5  196.18   30.90
  -5   5  -5   21.10   14.80
   5  -5   5    7.50    9.90
   7   4  -5   12.20   10.20
   7   4  -5   15.10   12.80
   7   4  -5   25.60   10.50
   7   4  -5   20.20   13.90
  -7  -4   5   23.60    9.30
  -7  -4   5   12.10   10.50
   6   4  -5    8.90    7.70
   6   4  -5   11.10    8.90
   6   4  -5   -5.80    6.30
   6   4  -5   -5.20    4.70
   6   4  -5   -1.20    8.60
   6   4  -5   14.60    8.40
  -6  -4   5    6.50    6.20
  -6  -4   5    4.20    8.50
   5   4  -5  732.63   49.50
   5   4  -5  775.42   48.10
   5   4  -5  735.13   43.70
   5   4  -5  762.32   54.99
   5   4  -5  811.72   50.29
   5   4  -5  739.93   45.70
   5   4  -5  742.53   53.79
  -5  -4   5  731.33   52.89
   4   4  -5  206.78   22.80
   4   4  -5  199.18   30.70
   4   4  -5  197.28   19.20
   4   4  -5  161.78   23.80
   4   4  -5  223.28   18.70
   4   4  -5  198.28   24.10
   4   4  -5  171.98   21.10
   4   4  -5  132.29   19.30
  -4  -4   5  189.58   27.80
  -4  -4   5  170.88   17.60
   3   4  -5  222.38   22.30
   3   4  -5  252.27   24.40
   3   4  -5  188.68   18.70
   3   4  -5  199.58   22.60
   3   4  -5  195.78   24.00
   3   4  -5  202.28   24.70
   3   4  -5  214.78   18.50
   3   4  -5  180.38   20.90
   3   4  -5  233.98   20.30
  -3  -4   5  220.38   20.00
  -3  -4   5  219.18   22.80
  -3  -4   5  218.78   20.10
   2   4  -5   45.50   14.30
   2   4  -5   33.20   10.00
   2   4  -5   58.09   12.80
   2   4  -5   62.69   13.90
   2   4  -5   58.49   12.80
   2   4  -5   64.19   17.40
   2   4  -5   82.49   15.50
   2   4  -5   65.99   14.50
   2   4  -5   41.60    9.70
  -2  -4   5   83.09   15.00
  -2  -4   5   94.39   16.30
  -2  -4   5   72.39   16.20
   1   4  -5 2483.55  111.99
   1   4  -5 2395.76  113.79
   1   4  -5 2302.97  107.59
   1   4  -5 2393.66  106.99
   1   4  -5 2283.67  107.09
   1   4  -5 2560.64  111.29
   1   4  -5 2504.65  112.59
  -1  -4   5 2415.36  111.79
  -1  -4   5 2410.76  110.29
  -1  -4   5 2406.86  111.39
  -1  -4   5 2413.46  110.49
   0   4  -5  519.85   31.30
   0   4  -5  530.05   31.60
   0   4  -5  542.15   30.80
   0   4  -5  490.65   32.00
   0   4  -5  533.95   40.60
   0   4  -5  526.25   39.00
   0   4  -5  535.25   31.20
   0   4  -5  480.85   33.10
   0   4  -5  496.45   34.10
   0  -4   5  526.95   37.80
   0  -4   5  529.25   34.90
   0  -4   5  524.15   36.30
   0  -4   5  537.05   34.70
   0  -4   5  571.94   35.90
  -1   4  -5  461.35   29.10
  -1   4  -5  474.75   32.10
  -1   4  -5  446.86   35.10
  -1   4  -5  464.85   27.90
  -1   4  -5  453.95   33.10
  -1   4  -5  485.85   30.80
  -1   4  -5  450.25   27.30
  -1   4  -5  454.95   32.30
   1  -4   5  432.36   30.70
   1  -4   5  452.65   31.90
   1  -4   5  452.85   33.70
   1  -4   5  429.76   32.40
   1  -4   5  434.96   29.00
   1  -4   5  479.25   32.70
   1  -4   5  497.15   33.10
  -2   4  -5   26.10    7.20
  -2   4  -5   32.10   11.50
  -2   4  -5   21.60    8.80
  -2   4  -5   46.30   10.50
  -2   4  -5   19.40    6.10
  -2   4  -5   26.10    9.30
  -2   4  -5   38.50   12.10
   2  -4   5   23.60    9.40
   2  -4   5   44.20   12.60
   2  -4   5   29.20    9.50
   2  -4   5   27.10    9.90
   2  -4   5   18.90    9.10
   2  -4   5   30.00   11.50
  -3   4  -5  641.14   42.90
  -3   4  -5  765.82   50.69
   3  -4   5  707.53   44.90
   3  -4   5  657.13   44.20
   3  -4   5  757.62   42.90
   3  -4   5  677.43   44.30
   3  -4   5  714.83   42.70
   3  -4   5  567.44   40.90
  -4   4  -5   41.60   15.80
  -4   4  -5   13.30    6.10
   4  -4   5   32.10   12.90
   4  -4   5   14.50    8.30
   4  -4   5   38.30   12.30
   4  -4   5   42.20   12.00
  -5   4  -5   68.59   21.10
   5  -4   5   95.99   20.50
   5  -4   5   81.29   25.50
   5  -4   5   96.89   19.30
   8   3  -5  129.79   29.60
   8   3  -5   72.79   21.40
  -8  -3   5   52.49   13.40
   7   3  -5    0.90    8.00
   7   3  -5    2.90    9.40
  -7  -3   5   11.20   10.30
  -7  -3   5    2.10    5.00
   6   3  -5  325.17   29.10
   6   3  -5  377.06   36.90
   6   3  -5  355.06   30.30
   6   3  -5  277.27   24.80
   6   3  -5  319.07   31.00
   6   3  -5  341.77   28.00
  -6  -3   5  313.07   24.10
  -6  -3   5  302.77   33.30
   5   3  -5   19.50   11.70
   5   3  -5    3.10    9.00
   5   3  -5   10.50    8.30
   5   3  -5    6.30    5.10
   5   3  -5   20.90    9.40
   5   3  -5   -1.80    3.70
   5   3  -5    8.60    6.10
  -5  -3   5    6.70    7.50
  -5  -3   5   11.30    5.70
   4   3  -5 2397.16  113.99
   4   3  -5 2380.56  105.99
   4   3  -5 2330.97  116.19
   4   3  -5 2329.67  110.49
   4   3  -5 2299.37  103.89
   4   3  -5 2485.65  110.49
   4   3  -5 2173.78  112.39
   4   3  -5 2516.55  112.09
  -4  -3   5 2415.96  116.19
  -4  -3   5 2354.26  101.99
   3   3  -5   28.60    9.20
   3   3  -5   20.80    9.40
   3   3  -5   23.50    7.10
   3   3  -5   32.10   10.90
   3   3  -5   19.40    6.50
   3   3  -5   41.90   11.20
   3   3  -5   20.70    8.10
   3   3  -5   31.80    7.40
   3   3  -5   26.10    9.70
  -3  -3   5   31.40   10.50
  -3  -3   5   45.00    9.70
   2   3  -5 1023.20   52.29
   2   3  -5 1140.99   60.19
   2   3  -5 1104.29   57.39
   2   3  -5 1070.09   51.69
   2   3  -5 1076.79   53.39
   2   3  -5  977.20   50.99
   2   3  -5 1117.39   57.29
   2   3  -5 1120.99   65.69
  -2  -3   5 1066.09   54.19
  -2  -3   5 1031.20   52.59
  -2  -3   5 1129.39   57.29
  -2  -3   5 1030.30   54.69
  -2  -3   5 1019.90   53.69
   1   3  -5  247.18   21.50
   1   3  -5  263.97   23.90
   1   3  -5  300.87   23.20
   1   3  -5  301.87   19.10
   1   3  -5  238.98   18.60
   1   3  -5  260.47   18.60
   1   3  -5  263.87   23.30
   1   3  -5  268.07   20.50
  -1  -3   5  254.17   20.70
  -1  -3   5  288.87   20.80
  -1  -3   5  294.97   23.80
  -1  -3   5  246.78   22.40
  -1  -3   5  239.48   19.40
   0   3  -5 2312.67  100.49
   0   3  -5 2200.38  103.49
   0   3  -5 2255.17  100.19
   0   3  -5 2285.17  105.49
   0   3  -5 2331.67  109.29
   0   3  -5 2330.17  100.79
   0   3  -5 2288.97  103.29
   0  -3   5 2268.27  103.89
   0  -3   5 2356.06  103.69
   0  -3   5 2358.06  106.39
   0  -3   5 2337.67  107.29
   0  -3   5 2326.77  102.89
   0  -3   5 2420.86  108.49
  -1   3  -5   11.90    6.90
  -1   3  -5   13.20    8.20
  -1   3  -5   17.50    7.60
  -1   3  -5    4.50    3.70
  -1   3  -5    6.50    4.50
  -1   3  -5    5.00    3.70
  -1   3  -5    7.00    5.30
   1  -3   5    8.50    6.20
   1  -3   5    7.00    6.30
   1  -3   5    9.90    6.00
   1  -3   5    6.40    6.40
   1  -3   5   -1.40    3.20
   1  -3   5    1.30    4.50
   1  -3   5    5.10    4.90
  -2   3  -5 1657.53   83.89
  -2   3  -5 1679.03   76.59
  -2   3  -5 1872.71   85.89
  -2   3  -5 1867.61   88.49
  -2   3  -5 1645.64   80.09
  -2   3  -5 1733.63   76.89
   2  -3   5 1749.03   84.49
   2  -3   5 1631.64   84.59
   2  -3   5 1793.42   81.89
   2  -3   5 1754.72   83.29
   2  -3   5 1756.82   80.29
   2  -3   5 1662.13   78.99
  -3   3  -5   23.70    6.40
  -3   3  -5   35.50   13.20
  -3   3  -5   29.20   11.00
   3  -3   5   39.10   12.40
   3  -3   5   36.40   10.60
   3  -3   5   21.40    7.70
   3  -3   5   16.10    7.10
   3  -3   5   31.00   11.80
   3  -3   5   27.70    8.00
  -4   3  -5  347.77   34.10
   4  -3   5  367.06   25.20
   4  -3   5  275.47   26.60
   4  -3   5  316.67   24.80
   4  -3   5  273.37   32.20
   4  -3   5  326.57   28.00
   4  -3   5  267.97   23.10
  -5   3  -5  103.39   21.80
  -5   3  -5  123.49   26.80
   5  -3   5  167.98   25.10
   5  -3   5  137.29   24.80
  -6   3  -5  104.99   25.60
   6  -3   5   97.79   22.40
   6  -3   5   71.19   18.60
   8   2  -5   19.10   12.30
   8   2  -5   27.10   13.70
  -8  -2   5   18.20   13.30
  -8  -2   5   46.20   12.20
   7   2  -5  562.04   48.90
  -7  -2   5  574.24   36.50
  -7  -2   5  596.54   52.49
   6   2  -5  386.16   29.60
   6   2  -5  421.36   37.50
   6   2  -5  372.46   26.60
  -6  -2   5  398.96   26.80
  -6  -2   5  396.86   37.40
   5   2  -5  208.78   20.60
   5   2  -5  240.08   21.50
   5   2  -5  203.48   17.20
   5   2  -5  188.08   15.50
   5   2  -5  237.08   25.60
   5   2  -5  217.58   15.20
   5   2  -5  213.78   19.60
   5   2  -5  204.18   18.60
  -5  -2   5  219.08   25.20
  -5  -2   5  217.78   16.70
   4   2  -5  201.68   17.90
   4   2  -5  179.18   20.70
   4   2  -5  209.38   15.40
   4   2  -5  181.78   17.90
   4   2  -5  181.48   14.90
   4   2  -5  197.48   14.30
   4   2  -5  177.28   18.30
  -4  -2   5  191.48   14.30
  -4  -2   5  174.08   20.80
  -4  -2   5  210.98   23.70
   3   2  -5 3074.89  146.99
   3   2  -5 3552.34  142.69
   3   2  -5 3334.97  147.59
   3   2  -5 3283.07  141.89
   3   2  -5 3447.35  148.09
   3   2  -5 3424.16  151.38
   3   2  -5 3491.65  149.09
   3   2  -5 3462.55  151.28
  -3  -2   5 3409.96  146.89
  -3  -2   5 3351.86  142.09
  -3  -2   5 3568.54  151.68
  -3  -2   5 3409.86  145.19
  -3  -2   5 3541.45  142.29
  -3  -2   5 3488.55  146.49
   2   2  -5  434.86   23.80
   2   2  -5  461.75   24.70
   2   2  -5  445.26   28.90
   2   2  -5  416.36   27.80
   2   2  -5  412.76   29.20
   2   2  -5  444.56   27.70
   2   2  -5  453.95   25.20
   2   2  -5  461.45   29.70
  -2  -2   5  454.25   28.90
  -2  -2   5  470.05   27.50
  -2  -2   5  440.26   25.30
  -2  -2   5  440.86   24.90
  -2  -2   5  427.06   27.60
   1   2  -5  974.50   51.89
   1   2  -5 1028.70   52.99
   1   2  -5 1002.70   47.30
   1   2  -5  995.70   50.69
   1   2  -5 1063.89   46.50
   1   2  -5 1045.90   47.20
  -1  -2   5 1009.60   49.60
  -1  -2   5  961.70   48.20
  -1  -2   5 1061.19   52.29
  -1  -2   5  904.61   49.20
  -1  -2   5 1051.59   48.90
  -1  -2   5 1018.80   48.50
   0   2  -5   12.90    4.20
   0   2  -5    8.90    4.10
   0   2  -5   -2.00    3.40
   0   2  -5    7.00    4.00
   0   2  -5    4.50    5.70
   0   2  -5   14.00    7.20
   0  -2   5    6.70    5.80
   0  -2   5    8.30    5.00
   0  -2   5    2.50    3.90
   0  -2   5   10.30    5.10
   0  -2   5   15.40    6.70
   0  -2   5    5.40    3.50
   0  -2   5   13.80    5.60
  -1   2  -5 3993.90  164.48
  -1   2  -5 3999.00  171.68
  -1   2  -5 3901.91  169.08
  -1   2  -5 4070.79  171.98
   1  -2   5 4171.38  167.38
   1  -2   5 3883.81  165.88
   1  -2   5 4048.29  172.38
   1  -2   5 3874.51  164.08
   1  -2   5 4030.50  170.68
   1  -2   5 3853.91  166.58
   1  -2   5 3995.50  167.68
  -2   2  -5  648.94   36.70
  -2   2  -5  589.14   36.70
  -2   2  -5  565.34   33.40
  -2   2  -5  550.04   37.70
  -2   2  -5  544.25   29.90
  -2   2  -5  539.55   29.80
   2  -2   5  524.55   30.40
   2  -2   5  565.74   36.60
   2  -2   5  587.14   35.10
   2  -2   5  518.05   32.00
  -3   2  -5    9.20    4.90
  -3   2  -5    1.70    7.80
  -3   2  -5   11.60    7.50
   3  -2   5    3.30    4.80
   3  -2   5    5.00    5.80
   3  -2   5    4.80    7.40
   3  -2   5    2.10    5.70
   3  -2   5    1.80    4.60
   3  -2   5    6.40    5.60
   3  -2   5   -0.70    4.00
  -4   2  -5   98.79   18.20
  -4   2  -5   64.79   12.90
  -4   2  -5  150.68   26.40
   4  -2   5   74.89   12.60
   4  -2   5  121.09   15.60
   4  -2   5  115.79   17.50
   4  -2   5  114.59   18.60
   4  -2   5  124.49   18.90
   4  -2   5  113.89   26.50
  -5   2  -5  431.66   39.40
  -5   2  -5  592.74   40.30
  -5   2  -5  598.24   46.50
   5  -2   5  448.96   39.10
   5  -2   5  441.66   35.00
   5  -2   5  497.95   31.90
   5  -2   5  521.95   36.90
  -6   2  -5   48.50   16.70
  -6   2  -5   55.89   20.00
   6  -2   5   91.29   21.20
   6  -2   5   28.30   13.40
   8   1  -5  191.98   30.60
   8   1  -5  192.08   36.30
  -8  -1   5  155.68   32.80
  -8  -1   5  152.88   22.80
   7   1  -5    8.50   10.00
  -7  -1   5   12.80    6.50
  -7  -1   5   11.70    8.80
   6   1  -5  335.57   31.70
   6   1  -5  272.77   20.30
  -6  -1   5  288.27   21.30
  -6  -1   5  303.07   33.90
  -6  -1   5  286.57   30.40
   5   1  -5  133.59   17.60
   5   1  -5  165.38   25.40
  -5  -1   5  131.09   12.40
  -5  -1   5  163.18   27.50
   4   1  -5 2524.95  111.29
   4   1  -5 2709.13  111.89
   4   1  -5 2543.15  106.39
   4   1  -5 2464.95  111.19
   4   1  -5 2507.25  118.49
   4   1  -5 2588.04  105.99
   4   1  -5 2467.85  120.49
   4   1  -5 2584.44  111.09
  -4  -1   5 2427.86  108.39
  -4  -1   5 2580.84  120.49
  -4  -1   5 2527.35  109.39
  -4  -1   5 2620.74  121.89
  -4  -1   5 2516.95  106.79
   3   1  -5  215.78   18.40
   3   1  -5  277.77   16.00
   3   1  -5  266.07   22.10
   3   1  -5  256.97   22.40
   3   1  -5  260.37   19.00
   3   1  -5  277.07   16.30
  -3  -1   5  276.57   18.90
  -3  -1   5  260.07   23.80
  -3  -1   5  285.67   17.60
  -3  -1   5  271.67   18.00
   2   1  -5  249.58   14.70
   2   1  -5  198.88   16.70
   2   1  -5  214.38   17.30
   2   1  -5  216.08   18.70
   2   1  -5  212.08   12.00
   2   1  -5  219.08   14.10
   2   1  -5  215.78   18.50
  -2  -1   5  227.98   15.20
  -2  -1   5  233.08   18.40
  -2  -1   5  238.78   16.00
  -2  -1   5  214.08   15.70
  -2  -1   5  227.18   18.10
   1   1  -5  212.68   12.20
   1   1  -5  214.08   17.70
   1   1  -5  223.98   17.60
   1   1  -5  202.58   13.90
   1   1  -5  227.38   14.20
   1   1  -5  204.98   16.60
  -1  -1   5  215.38   15.90
  -1  -1   5  197.48   17.60
  -1  -1   5  188.28   13.20
  -1  -1   5  210.38   15.20
  -1  -1   5  203.78   17.00
  -1  -1   5  196.48   14.60
  -1  -1   5  205.28   15.60
   0   1  -5  573.44   33.50
   0   1  -5  560.84   28.60
   0   1  -5  581.54   28.80
   0   1  -5  531.25   32.20
   0   1  -5  574.64   32.70
   0  -1   5  530.05   30.20
   0  -1   5  575.74   33.50
   0  -1   5  531.45   30.50
   0  -1   5  584.84   32.70
   0  -1   5  569.04   29.10
  -1   1  -5    3.80    5.10
  -1   1  -5    3.80    3.70
  -1   1  -5    0.00    2.40
  -1   1  -5    4.80    4.50
  -1   1  -5   -0.70    3.40
  -1   1  -5    2.80    3.40
  -1   1  -5   -1.40    3.90
   1  -1   5    0.30    4.10
   1  -1   5    6.70    5.30
   1  -1   5    0.90    3.20
   1  -1   5    3.00    3.50
   1  -1   5    0.40    3.70
   1  -1   5    1.90    2.60
   1  -1   5   -0.10    3.40
   1  -1   5    7.10    5.00
  -2   1  -5  532.25   29.50
  -2   1  -5  564.84   35.90
  -2   1  -5  564.14   31.10
  -2   1  -5  600.24   33.70
  -2   1  -5  538.95   33.30
  -2   1  -5  539.75   31.20
  -2   1  -5  531.95   29.60
   2  -1   5  550.14   35.90
   2  -1   5  579.54   31.30
   2  -1   5  490.55   28.90
   2  -1   5  546.35   33.60
   2  -1   5  568.04   29.90
   2  -1   5  532.85   29.20
  -3   1  -5  133.49   13.40
  -3   1  -5  127.69   14.90
  -3   1  -5  130.09   12.90
  -3   1  -5   97.39   18.10
  -3   1  -5  101.19   17.30
  -3   1  -5  124.79   12.70
   3  -1   5  123.09   12.30
   3  -1   5  134.09   15.90
   3  -1   5  119.19   18.00
   3  -1   5  133.99   14.20
   3  -1   5  146.19   17.80
   3  -1   5  108.59   11.60
   3  -1   5  122.39   14.40
  -4   1  -5   43.70   14.30
  -4   1  -5   60.89   13.00
  -4   1  -5   56.29   11.00
   4  -1   5   83.49   15.30
   4  -1   5   84.99   14.00
   4  -1   5   89.89   12.50
   4  -1   5   82.79   16.40
   4  -1   5   43.50    9.90
   4  -1   5   77.49   25.10
   4  -1   5   76.79   11.80
  -5   1  -5   17.70   10.20
  -5   1  -5    6.70    9.30
  -5   1  -5   10.10    7.80
  -5   1  -5   31.30   23.70
   5  -1   5    8.50   10.30
   5  -1   5    9.90    7.30
   5  -1   5   11.10    7.50
   5  -1   5   13.50    9.00
   5  -1   5   12.60    9.00
   5  -1   5    8.00    5.90
   5  -1   5   11.60    6.60
  -6   1  -5   23.50   12.60
  -6   1  -5   12.80   12.40
   6  -1   5    4.70    8.20
   6  -1   5   51.29   23.70
   8   0  -5  111.59   25.60
   8   0  -5  127.09   23.60
  -8   0   5  126.99   28.80
  -8   0   5  117.89   27.20
   7   0  -5   79.69   20.20
   7   0  -5  104.49   23.60
  -7   0   5   51.79   17.10
  -7   0   5   70.19   23.60
  -7   0   5   54.39   12.10
   6   0  -5   -2.70    4.10
  -6   0   5   -2.50    9.20
  -6   0   5    1.00    4.00
  -6   0   5   22.60   10.50
   5   0  -5 1554.74   80.79
  -5   0   5 1474.25   81.99
  -5   0   5 1555.64   70.09
  -5   0   5 1624.24   96.89
   4   0  -5  545.75   39.40
   4   0  -5  506.75   33.00
  -4   0   5  542.65   40.60
  -4   0   5  550.84   37.40
  -4   0   5  555.84   27.50
   3   0  -5  156.38   15.10
   3   0  -5  137.29   12.70
   3   0  -5  155.08   17.70
   3   0  -5  147.39   10.70
   3   0  -5  160.28   18.70
   3   0  -5  182.98   11.50
  -3   0   5  183.88   18.20
  -3   0   5  141.19   10.70
   2   0  -5  180.88   12.60
   2   0  -5  190.68   13.30
   2   0  -5  173.18   14.00
   2   0  -5  172.28   15.40
   2   0  -5  187.38   14.30
   2   0  -5  212.88   15.90
  -2   0   5  168.68   14.20
  -2   0   5  194.38   12.60
  -2   0   5  195.38   17.80
  -2   0   5  194.18   15.00
  -2   0   5  207.18   14.40
  -2   0   5  191.78   12.90
   1   0  -5 2437.46  102.29
   1   0  -5 2383.16  104.59
   1   0  -5 2285.07  104.39
   1   0  -5 2335.87  100.19
   1   0  -5 2443.06  100.59
   1   0  -5 2423.16  102.29
  -1   0   5 2274.77  101.79
  -1   0   5 2423.56   99.99
  -1   0   5 2324.17   99.69
  -1   0   5 2455.55  103.79
  -1   0   5 2329.87  104.99
  -1   0   5 2367.06  101.79
  -1   0   5 2434.16   97.49
   0   0  -5 1223.98   53.69
   0   0  -5 1223.58   53.59
   0   0  -5 1122.09   57.19
   0   0  -5 1196.68   55.19
   0   0  -5 1106.09   57.29
   0   0   5 1213.48   58.39
   0   0   5 1164.28   56.79
   0   0   5 1142.69   54.89
   0   0   5 1144.39   51.29
   0   0   5 1232.88   52.99
   0   0   5 1054.89   54.29
   0   0   5 1193.68   52.79
  -1   0  -5   35.30    7.10
  -1   0  -5   23.40    7.90
  -1   0  -5   24.90    7.90
  -1   0  -5   16.10    5.80
  -1   0  -5   34.00    8.60
  -1   0  -5   35.60    6.20
  -1   0  -5   29.60    7.60
   1   0   5   23.10    6.80
   1   0   5   25.00    6.00
   1   0   5   44.70   10.30
   1   0   5   35.50    7.80
   1   0   5   24.60    8.10
   1   0   5   28.40    6.20
  -2   0  -5  254.17   22.20
  -2   0  -5  294.37   19.00
  -2   0  -5  248.38   18.60
  -2   0  -5  294.37   22.50
  -2   0  -5  268.87   19.20
  -2   0  -5  245.38   22.40
   2   0   5  289.67   18.30
   2   0   5  238.38   21.90
   2   0   5  293.27   23.60
   2   0   5  270.57   22.10
   2   0   5  277.47   21.00
   2   0   5  249.88   17.30
  -3   0  -5  109.99   16.80
  -3   0  -5   85.89   13.30
  -3   0  -5  127.99   13.80
  -3   0  -5   76.29   11.90
  -3   0  -5  121.19   22.10
   3   0   5  110.89   15.90
   3   0   5   55.19   11.70
   3   0   5  105.69   11.20
   3   0   5   93.79   10.80
   3   0   5  110.79   18.70
  -4   0  -5    2.00    5.50
  -4   0  -5    9.90    9.50
  -4   0  -5    6.80    6.40
   4   0   5   -5.20    3.20
   4   0   5    2.60    6.70
   4   0   5    4.30    7.20
   4   0   5   17.20    9.50
   4   0   5   -4.00    6.20
   4   0   5    2.30    6.40
   4   0   5    0.90    5.00
  -5   0  -5   10.10    8.30
  -5   0  -5    2.30   10.60
  -5   0  -5    6.30    6.40
   5   0   5    0.30    6.70
   5   0   5    2.10    8.50
   5   0   5   -3.50    6.70
   5   0   5   -1.70    4.00
   5   0   5   -2.70    3.80
   5   0   5   -0.10    5.40
  -6   0  -5  139.19   23.00
  -6   0  -5  116.09   26.70
   6   0   5  154.48   21.60
   6   0   5  130.49   25.40
   8  -1  -5  165.98   31.00
  -8   1   5  137.39   25.60
  -8   1   5  179.08   40.60
  -8   1   5  226.28   39.30
   7  -1  -5    4.70    6.50
   7  -1  -5    4.10    5.90
  -7   1   5   -5.10    7.90
  -7   1   5   -7.10    4.20
  -7   1   5    1.20    7.40
   6  -1  -5  351.76   30.90
  -6   1   5  351.76   32.70
  -6   1   5  257.37   32.50
  -6   1   5  305.57   22.90
   5  -1  -5   79.49   11.60
  -5   1   5   71.59   11.20
  -5   1   5   99.29   18.20
   4  -1  -5 2337.97  103.69
   4  -1  -5 2453.25  106.59
  -4   1   5 2612.64  116.49
  -4   1   5 2585.14  119.79
  -4   1   5 2465.35  107.79
   3  -1  -5  125.39   20.00
   3  -1  -5  124.59   10.40
   3  -1  -5  138.39   12.70
   3  -1  -5  132.79   12.50
   3  -1  -5  119.59   12.20
   3  -1  -5  129.99   10.60
  -3   1   5  136.69   12.80
  -3   1   5  109.89   15.30
  -3   1   5  125.09    9.40
  -3   1   5  155.18   16.00
  -3   1   5  127.69    9.70
   2  -1  -5  441.36   24.70
   2  -1  -5  426.56   23.70
   2  -1  -5  416.16   26.20
   2  -1  -5  458.15   25.70
   2  -1  -5  424.46   24.90
   2  -1  -5  393.56   23.20
  -2   1   5  427.86   22.50
  -2   1   5  452.55   25.00
  -2   1   5  472.35   32.00
  -2   1   5  418.06   24.60
  -2   1   5  415.76   25.20
  -2   1   5  419.76   22.30
   1  -1  -5   25.50    6.90
   1  -1  -5   27.20    6.40
   1  -1  -5   31.70    8.40
   1  -1  -5   39.80    8.80
   1  -1  -5   26.60    7.00
   1  -1  -5   28.10    6.70
  -1   1   5   32.30    9.60
  -1   1   5   38.30    8.30
  -1   1   5   27.50    7.00
  -1   1   5   33.20    6.10
  -1   1   5   28.40    8.10
  -1   1   5   27.20    5.70
   0  -1  -5  376.46   27.00
   0  -1  -5  400.56   23.70
   0  -1  -5  374.96   24.10
   0  -1  -5  367.76   24.70
   0  -1  -5  427.16   23.90
   0  -1  -5  387.66   24.20
   0  -1  -5  396.86   27.20
   0   1   5  409.46   25.70
   0   1   5  356.76   25.10
   0   1   5  346.07   21.50
   0   1   5  370.86   23.80
   0   1   5  356.76   24.70
   0   1   5  392.86   22.00
  -1  -1  -5    8.30    6.10
  -1  -1  -5   21.10    7.00
  -1  -1  -5   22.50    7.00
  -1  -1  -5   17.70    7.90
  -1  -1  -5   15.90    4.80
  -1  -1  -5   13.10    6.20
  -1  -1  -5   15.90    5.70
   1   1   5   20.90    5.60
   1   1   5   17.40    7.20
   1   1   5   14.70    7.50
   1   1   5   26.50    9.30
   1   1   5   17.40    6.50
   1   1   5   16.10    5.30
  -2  -1  -5  332.57   27.40
  -2  -1  -5  350.16   28.10
  -2  -1  -5  374.96   28.60
  -2  -1  -5  354.66   22.00
  -2  -1  -5  327.87   24.20
  -2  -1  -5  351.96   24.10
  -2  -1  -5  347.57   23.50
   2   1   5  354.56   30.60
   2   1   5  381.06   27.70
   2   1   5  323.27   24.10
   2   1   5  374.56   22.60
  -3  -1  -5  124.09   22.80
  -3  -1  -5  117.49   19.70
  -3  -1  -5  118.69   20.00
  -3  -1  -5  130.19   17.80
  -3  -1  -5  150.48   15.70
  -3  -1  -5  122.19   14.10
   3   1   5   90.29   15.80
   3   1   5  110.39   12.10
   3   1   5  144.59   21.80
   3   1   5  102.29   13.10
   3   1   5  135.99   17.50
  -4  -1  -5   21.90    8.20
  -4  -1  -5    7.90    6.90
   4   1   5   20.00   10.50
   4   1   5   19.40    6.50
   4   1   5   19.20    8.90
   4   1   5   23.30   10.20
   4   1   5    7.00    8.30
   4   1   5   15.80    6.60
   4   1   5   37.40   12.80
  -5  -1  -5   13.60    9.60
  -5  -1  -5   20.10   10.00
  -5  -1  -5    1.30   10.30
   5   1   5    6.60    5.60
   5   1   5   20.30    9.40
   5   1   5   25.20    7.90
   5   1   5   19.10   12.00
   5   1   5   22.20   14.30
   5   1   5    9.90    8.30
  -6  -1  -5   -1.60    5.90
  -6  -1  -5   -2.70   10.30
   6   1   5    2.30    9.60
   6   1   5    3.90    5.90
   6   1   5    0.60    4.90
   6   1   5   -6.10    6.10
  -8   2   5   20.80   19.30
  -8   2   5    2.20    9.60
   7  -2  -5  613.04   45.80
  -7   2   5  720.43   52.39
  -7   2   5  566.44   75.29
   6  -2  -5  259.67   20.90
   6  -2  -5  280.57   26.60
  -6   2   5  238.38   26.50
  -6   2   5  167.78   29.00
   5  -2  -5  234.68   19.90
  -5   2   5  225.48   23.30
   4  -2  -5  120.79   11.10
   4  -2  -5  122.39   16.00
   4  -2  -5   95.29   10.80
  -4   2   5  132.29   24.00
  -4   2   5  100.09   16.70
  -4   2   5  125.19   16.40
   3  -2  -5 2446.16  101.89
   3  -2  -5 2225.78   95.49
   3  -2  -5 2281.87   97.99
   3  -2  -5 2198.68  101.09
   3  -2  -5 2229.08   98.29
   3  -2  -5 2328.87   98.89
  -3   2   5 2328.27  102.39
  -3   2   5 2278.77   95.99
  -3   2   5 2194.18   95.29
  -3   2   5 2314.77  103.49
  -3   2   5 2366.76  111.99
   2  -2  -5   39.10    8.40
   2  -2  -5   36.90    7.60
   2  -2  -5   46.70    9.20
   2  -2  -5   58.59    9.10
   2  -2  -5   43.70   10.70
   2  -2  -5   31.90    8.00
  -2   2   5   49.70    9.90
  -2   2   5   39.80    6.70
  -2   2   5   40.10    9.10
  -2   2   5   31.40    6.40
  -2   2   5   45.10    9.00
   1  -2  -5  371.56   28.50
   1  -2  -5  407.16   24.00
   1  -2  -5  346.87   24.10
   1  -2  -5  422.26   28.50
   1  -2  -5  391.26   24.90
   1  -2  -5  373.06   25.30
   1  -2  -5  402.36   24.80
  -1   2   5  391.36   22.50
  -1   2   5  398.16   22.70
  -1   2   5  381.76   24.90
  -1   2   5  392.26   24.60
  -1   2   5  404.16   25.90
  -1   2   5  360.26   21.80
  -1   2   5  413.36   26.00
   0  -2  -5   31.10    8.60
   0  -2  -5   33.90   10.00
   0  -2  -5   35.70    8.30
   0  -2  -5   24.80    7.60
   0  -2  -5   22.30    7.20
   0  -2  -5   24.30    7.70
   0  -2  -5   20.10    8.40
   0   2   5   32.90    7.30
   0   2   5   28.90    9.00
   0   2   5   22.10    7.90
   0   2   5   25.00    7.00
   0   2   5   19.10    7.30
  -1  -2  -5 1648.04   85.99
  -1  -2  -5 1755.62   78.79
  -1  -2  -5 1573.74   78.69
  -1  -2  -5 1750.22   93.69
  -1  -2  -5 1719.03   74.09
  -1  -2  -5 1652.63   77.69
  -1  -2  -5 1646.84   79.89
  -1  -2  -5 1656.13   85.19
   1   2   5 1632.54   80.39
   1   2   5 1779.32   76.39
   1   2   5 1772.52   78.89
   1   2   5 1589.14   81.69
   1   2   5 1706.13   76.29
   1   2   5 1713.63   80.99
  -2  -2  -5  225.48   21.00
  -2  -2  -5  233.58   17.50
  -2  -2  -5  226.68   20.40
  -2  -2  -5  238.98   24.20
  -2  -2  -5  249.78   20.70
  -2  -2  -5  210.88   23.60
  -2  -2  -5  182.38   20.80
   2   2   5  231.68   20.00
   2   2   5  239.48   23.10
   2   2   5  235.38   22.70
   2   2   5  206.58   21.60
   2   2   5  236.68   17.90
   2   2   5  210.78   19.10
   2   2   5  205.58   20.70
  -3  -2  -5   79.49   16.40
  -3  -2  -5   98.39   14.60
  -3  -2  -5  104.99   14.80
  -3  -2  -5   81.09   17.80
  -3  -2  -5   47.20   14.40
  -3  -2  -5   80.99   18.50
   3   2   5   75.59   15.80
   3   2   5   87.09   12.40
   3   2   5   88.19   16.90
   3   2   5  117.49   13.20
   3   2   5   71.89   16.20
   3   2   5  104.79   15.70
   3   2   5   95.19   18.50
  -4  -2  -5   94.29   21.10
  -4  -2  -5  111.79   19.90
  -4  -2  -5  114.79   16.90
  -4  -2  -5   91.39   19.80
   4   2   5   95.29   16.50
   4   2   5  111.19   21.30
   4   2   5  104.19   21.60
   4   2   5   66.09   15.10
   4   2   5  111.39   21.60
   4   2   5  112.09   15.20
   4   2   5  114.79   15.10
  -5  -2  -5  121.79   23.30
   5   2   5  172.48   16.60
   5   2   5  142.09   16.00
   5   2   5  193.98   29.50
   5   2   5  143.39   27.20
   5   2   5   77.89   18.80
   5   2   5   99.49   20.40
  -6  -2  -5   32.80   14.00
  -6  -2  -5   22.20   15.50
   6   2   5   36.80   14.40
   6   2   5   57.49   18.70
   6   2   5   49.10   11.00
  -8   3   5  151.98   34.60
  -8   3   5  196.78   34.80
   7  -3  -5    2.90    8.00
   7  -3  -5   12.10    9.10
  -7   3   5    5.20   14.50
  -7   3   5    9.90   10.80
   6  -3  -5  303.07   26.10
  -6   3   5  288.87   29.10
  -6   3   5  243.38   33.30
   5  -3  -5   21.00    9.80
  -5   3   5   50.79   17.20
  -5   3   5   60.79   14.60
   4  -3  -5 1411.16   69.49
  -4   3   5 1407.36   70.19
  -4   3   5 1379.56   69.39
  -4   3   5 1356.66   79.49
   3  -3  -5   26.20    8.90
   3  -3  -5   32.00    8.50
   3  -3  -5   25.90    8.80
   3  -3  -5   38.50   10.50
   3  -3  -5   28.20    6.80
   3  -3  -5   25.70    7.80
  -3   3   5   34.90   13.20
  -3   3   5   26.30    5.90
  -3   3   5   39.20   10.20
  -3   3   5   20.80    5.80
  -3   3   5   35.50    6.40
  -3   3   5   23.90    7.40
   2  -3  -5  316.07   24.30
   2  -3  -5  343.57   29.70
   2  -3  -5  327.87   19.90
   2  -3  -5  374.56   25.60
   2  -3  -5  350.76   24.80
   2  -3  -5  403.86   30.40
   2  -3  -5  374.86   24.70
  -2   3   5  342.97   20.70
  -2   3   5  380.16   22.10
  -2   3   5  330.67   21.20
  -2   3   5  345.07   25.40
  -2   3   5  333.67   23.00
  -2   3   5  356.46   22.20
  -2   3   5  364.26   25.20
  -2   3   5  354.26   21.50
   1  -3  -5   12.40    8.40
   1  -3  -5   12.90    6.30
   1  -3  -5   15.00    6.70
   1  -3  -5   12.70    6.70
   1  -3  -5   11.50    7.10
   1  -3  -5    7.90    4.50
   1  -3  -5    9.90    7.20
  -1   3   5   15.20    7.20
  -1   3   5   14.70    5.90
  -1   3   5   10.70    7.30
  -1   3   5   13.30    5.50
  -1   3   5   16.40    7.10
  -1   3   5   18.30    5.90
  -1   3   5   12.00    5.40
   0  -3  -5  166.98   20.30
   0  -3  -5  184.38   19.10
   0  -3  -5  168.18   24.00
   0  -3  -5  199.18   17.20
   0  -3  -5  177.18   17.00
   0  -3  -5  218.38   20.20
   0  -3  -5  215.98   22.40
   0   3   5  168.58   15.70
   0   3   5  152.68   15.30
   0   3   5  215.18   17.60
   0   3   5  163.28   15.50
   0   3   5  186.88   19.90
   0   3   5  170.28   18.70
   0   3   5  193.98   18.30
  -1  -3  -5    5.30    7.50
  -1  -3  -5    3.80    5.80
  -1  -3  -5   13.90   10.30
  -1  -3  -5    8.30    6.40
  -1  -3  -5    4.20    4.70
   1   3   5   10.50    8.00
   1   3   5    3.30    4.80
   1   3   5    6.90    5.90
   1   3   5   26.40    8.30
   1   3   5   12.90    6.80
   1   3   5    6.50    6.70
   1   3   5   14.00    7.30
  -2  -3  -5  239.68   23.30
  -2  -3  -5  260.17   21.80
  -2  -3  -5  246.58   27.20
  -2  -3  -5  224.78   19.10
  -2  -3  -5  211.28   22.70
  -2  -3  -5  184.38   21.90
  -2  -3  -5  255.37   27.10
  -2  -3  -5  248.98   21.80
   2   3   5  256.47   22.30
   2   3   5  237.68   22.50
   2   3   5  252.17   25.50
   2   3   5  263.37   20.30
   2   3   5  232.08   24.50
   2   3   5  233.88   24.80
   2   3   5  229.68   19.80
  -3  -3  -5   20.70   10.40
  -3  -3  -5   31.40   13.30
  -3  -3  -5   23.20    9.60
  -3  -3  -5   12.30    9.30
  -3  -3  -5   44.20   14.90
  -3  -3  -5   37.70    9.30
   3   3   5   38.00   13.80
   3   3   5   24.70   11.20
   3   3   5   15.10   10.30
   3   3   5   44.00   12.70
   3   3   5   29.20    9.20
   3   3   5   17.50    9.40
   3   3   5   18.80    9.40
  -4  -3  -5   16.70   11.20
  -4  -3  -5    9.70    8.40
  -4  -3  -5   20.50   11.70
  -4  -3  -5   20.50   10.00
   4   3   5   10.50   10.20
   4   3   5   16.70   11.70
   4   3   5    6.20    6.50
   4   3   5   19.20    9.80
   4   3   5    5.00    7.70
   4   3   5   13.70    7.50
   4   3   5   16.10    8.90
  -5  -3  -5   94.59   17.40
  -5  -3  -5  119.89   27.90
   5   3   5   62.29   17.80
   5   3   5   60.99   19.20
   5   3   5   97.39   15.70
   5   3   5  120.59   25.60
   5   3   5   78.29   14.30
   7  -4  -5   41.90   14.20
  -7   4   5   65.29   20.50
  -7   4   5   12.20   13.70
   6  -4  -5    8.80    9.70
  -6   4   5   24.40   11.60
  -6   4   5   -7.40    6.40
   5  -4  -5  699.83   63.39
   5  -4  -5  670.63   38.40
  -5   4   5  768.02   45.70
  -5   4   5  728.93   54.09
   4  -4  -5  160.18   21.90
   4  -4  -5  131.39   15.80
   4  -4  -5  149.19   16.80
   4  -4  -5  183.68   19.70
   4  -4  -5  173.08   15.60
   4  -4  -5  144.09   15.90
   4  -4  -5  174.78   20.00
  -4   4   5  156.68   22.70
  -4   4   5  160.58   12.50
  -4   4   5  141.29   15.70
  -4   4   5  158.78   13.20
  -4   4   5  188.38   32.50
   3  -4  -5   20.70    9.90
   3  -4  -5   22.40    8.90
   3  -4  -5   26.20    9.00
   3  -4  -5   20.20   10.50
   3  -4  -5   34.50   12.00
   3  -4  -5    7.70    6.80
  -3   4   5   16.40   12.10
  -3   4   5   12.00    5.60
  -3   4   5   26.30    9.80
  -3   4   5   23.00    6.90
   2  -4  -5  619.04   39.00
   2  -4  -5  592.94   42.90
   2  -4  -5  749.82   57.59
   2  -4  -5  607.04   38.80
   2  -4  -5  553.94   42.70
   2  -4  -5  629.34   40.20
  -2   4   5  634.64   35.80
  -2   4   5  658.33   39.30
  -2   4   5  689.63   36.00
  -2   4   5  633.64   35.50
  -2   4   5  658.83   37.50
  -2   4   5  647.04   40.00
   1  -4  -5  964.40   55.99
   1  -4  -5 1094.99   56.69
   1  -4  -5 1008.40   62.19
   1  -4  -5 1107.19   58.89
   1  -4  -5 1051.19   55.19
   1  -4  -5  997.40   50.29
   1  -4  -5 1006.70   62.19
  -1   4   5 1057.79   53.09
  -1   4   5  978.00   52.99
  -1   4   5 1023.60   52.59
  -1   4   5 1078.59   53.19
  -1   4   5  967.30   56.89
  -1   4   5 1071.89   56.59
  -1   4   5 1119.19   57.39
   0  -4  -5  374.26   29.60
   0  -4  -5  432.26   28.20
   0  -4  -5  389.06   26.40
   0  -4  -5  363.66   29.00
   0  -4  -5  364.86   33.80
   0  -4  -5  321.37   31.60
   0  -4  -5  324.07   29.20
   0   4   5  369.06   26.30
   0   4   5  327.17   26.20
   0   4   5  337.07   29.10
   0   4   5  337.37   29.50
   0   4   5  388.56   28.20
   0   4   5  367.26   25.20
   0   4   5  398.06   29.20
  -1  -4  -5   10.40    7.50
  -1  -4  -5   -0.40    4.90
  -1  -4  -5   -1.90    5.80
  -1  -4  -5    1.20    5.40
  -1  -4  -5    6.70    6.90
  -1  -4  -5    5.60    9.00
  -1  -4  -5    2.80    8.30
   1   4   5    4.80    6.60
   1   4   5    2.00    6.40
   1   4   5    4.20    5.60
   1   4   5    9.20    7.40
   1   4   5    7.30    5.60
   1   4   5    7.10    5.60
   1   4   5    5.50    9.10
   1   4   5    4.90    8.10
  -2  -4  -5   74.59   21.60
  -2  -4  -5  100.29   15.90
  -2  -4  -5   94.89   18.60
  -2  -4  -5  109.89   21.00
  -2  -4  -5   97.09   18.70
   2   4   5  102.99   17.90
   2   4   5  100.29   21.20
   2   4   5  126.59   18.10
   2   4   5   95.99   16.40
   2   4   5  114.59   17.40
   2   4   5  101.39   18.20
   2   4   5   88.99   21.10
  -3  -4  -5    9.60    9.90
  -3  -4  -5   23.20    9.90
  -3  -4  -5    6.00    9.00
  -3  -4  -5   27.80   12.50
  -3  -4  -5    3.10    7.00
   3   4   5   27.80   10.90
   3   4   5   20.80    8.50
   3   4   5   15.00   11.30
   3   4   5   11.50    8.10
   3   4   5   20.60   13.80
   3   4   5   18.70   12.40
   3   4   5   32.20    9.90
  -4  -4  -5  107.29   19.90
  -4  -4  -5   81.39   16.80
   4   4   5   70.69   14.90
   4   4   5   80.59   18.60
   4   4   5   49.10   15.70
   4   4   5   79.29   15.30
   4   4   5   85.39   22.10
  -5  -4  -5  116.49   21.60
   5   4   5   75.39   15.50
   5   4   5   77.49   22.10
   5   4   5   80.19   22.40
   5   4   5   80.09   15.50
   5   4   5   96.29   27.70
   7  -5  -5   29.60   15.40
  -7   5   5   -7.10   11.20
   6  -5  -5   59.79   17.60
  -6   5   5   75.39   24.50
   5  -5  -5    2.40    6.60
   5  -5  -5   -0.20    6.20
  -5   5   5   -0.30    8.30
   4  -5  -5  326.57   32.20
   4  -5  -5  336.87   32.40
   4  -5  -5  351.46   26.50
   4  -5  -5  406.66   32.10
   4  -5  -5  414.66   33.40
  -4   5   5  372.66   38.10
  -4   5   5  466.95   61.09
   3  -5  -5   -1.70    9.90
   3  -5  -5   -1.20    5.50
   3  -5  -5   -5.70    5.00
   3  -5  -5    4.80    8.00
   3  -5  -5   -3.90    3.40
  -3   5   5   -4.80    4.10
  -3   5   5   -6.40    6.50
   2  -5  -5   80.09   16.90
   2  -5  -5  115.69   20.70
   2  -5  -5   91.19   20.10
   2  -5  -5  152.38   28.70
   2  -5  -5  112.49   19.90
  -2   5   5  103.89   15.40
  -2   5   5  116.69   18.70
  -2   5   5   85.09   14.40
  -2   5   5  119.19   17.90
  -2   5   5  114.69   15.90
   1  -5  -5   39.00   12.70
   1  -5  -5   34.20   13.80
   1  -5  -5   13.40    9.60
   1  -5  -5   37.00   11.20
   1  -5  -5   38.00   14.50
   1  -5  -5   12.20    8.50
  -1   5   5   28.90    9.20
  -1   5   5   46.40   11.00
  -1   5   5   30.70   11.30
  -1   5   5   12.10    9.50
  -1   5   5   22.30   11.90
  -1   5   5   33.00   11.20
   0  -5  -5   -6.30    5.70
   0  -5  -5   -2.20    5.00
   0  -5  -5   -1.80    7.30
   0  -5  -5   -1.80    9.60
   0  -5  -5   -5.80    4.30
   0   5   5    4.60    6.50
   0   5   5   -5.40    3.90
   0   5   5   -3.70    5.00
   0   5   5   -4.50    4.60
   0   5   5    5.40    8.10
   0   5   5    3.40    6.60
   0   5   5    2.30    7.30
  -1  -5  -5    1.40   11.00
  -1  -5  -5    1.60    6.30
  -1  -5  -5   -2.10   11.30
  -1  -5  -5   21.40   10.20
   1   5   5   -3.00    6.50
   1   5   5    4.10    6.00
   1   5   5    3.60    8.30
   1   5   5   -3.80    5.80
   1   5   5   -6.90   11.40
   1   5   5   15.20   11.40
  -2  -5  -5   13.80    8.90
  -2  -5  -5    4.00    7.70
  -2  -5  -5   -5.30    9.40
  -2  -5  -5   15.80   15.50
  -2  -5  -5    0.70    8.20
  -2  -5  -5   10.00    9.20
   2   5   5   10.00    8.20
   2   5   5    7.80    7.40
   2   5   5    3.10    7.20
   2   5   5    6.80   10.10
   2   5   5   10.10   10.90
   2   5   5    5.00    7.20
   2   5   5    6.30    8.10
   2   5   5    6.00    7.10
  -3  -5  -5    7.30   12.70
  -3  -5  -5   -7.60    6.40
  -3  -5  -5   -3.00    8.50
  -3  -5  -5   20.40   10.80
  -3  -5  -5   11.90   12.00
   3   5   5   -5.10    5.40
   3   5   5    4.90    8.20
   3   5   5    3.10    5.90
   3   5   5    9.90   12.50
   3   5   5   -0.60    8.10
   3   5   5   -3.00    6.40
  -4  -5  -5   16.20   12.10
  -4  -5  -5   20.30   10.20
   4   5   5    7.30   10.20
   4   5   5   21.10   12.20
   4   5   5    2.20   13.30
   4   5   5   24.40   10.00
  -6   6   5   55.19   22.40
   5  -6  -5   -7.50    7.80
  -5   6   5   -3.10    7.90
   4  -6  -5  101.69   25.70
   4  -6  -5  131.79   23.00
   4  -6  -5  135.79   23.70
  -4   6   5  149.88   32.00
   3  -6  -5  259.87   29.90
   3  -6  -5  238.38   26.70
   3  -6  -5  161.58   35.90
   3  -6  -5  276.47   34.40
   2  -6  -5    0.30    7.90
   2  -6  -5   11.30   13.00
   2  -6  -5    5.00    9.00
  -2   6   5    4.50    7.80
  -2   6   5    3.70    6.30
  -2   6   5   -2.60    6.50
  -2   6   5    1.00    6.70
  -2   6   5    4.10    8.10
   1  -6  -5    0.40    6.90
   1  -6  -5   -3.70    7.00
   1  -6  -5    2.50    7.30
   1  -6  -5   -0.50   10.60
   1  -6  -5    6.90    8.60
  -1   6   5    9.50    8.30
  -1   6   5   13.90    9.30
  -1   6   5   -1.10    8.00
  -1   6   5    3.10   11.90
   0  -6  -5   15.70    9.80
   0  -6  -5   25.20   10.50
   0  -6  -5   32.40   14.60
   0  -6  -5   14.30   10.60
   0  -6  -5    5.70    9.10
   0   6   5   17.40    7.30
   0   6   5   41.90   12.30
   0   6   5   32.20   14.30
   0   6   5   36.50   13.80
   0   6   5   46.80   14.30
  -1  -6  -5   56.19   17.20
  -1  -6  -5   78.89   16.00
  -1  -6  -5   86.19   19.90
   1   6   5   55.79   15.10
   1   6   5   89.49   23.10
   1   6   5   79.49   15.30
   1   6   5  103.69   19.10
   1   6   5   82.79   18.60
   1   6   5  122.09   19.20
  -2  -6  -5   90.29   23.60
  -2  -6  -5  119.99   19.00
  -2  -6  -5   91.99   19.30
   2   6   5   72.09   20.00
   2   6   5   78.09   17.70
   2   6   5  170.68   32.60
   2   6   5  135.69   21.60
   2   6   5  140.29   23.50
   2   6   5  118.49   21.10
  -3  -6  -5  239.98   30.80
  -3  -6  -5  322.97   29.20
   3   6   5  290.27   28.80
   3   6   5  247.28   59.39
   3   6   5  244.08   28.20
   3   6   5  261.07   44.50
   4  -7  -5   54.99   19.20
  -4   7   5   40.80   19.80
   3  -7  -5   18.00   16.10
   3  -7  -5    9.50   11.40
  -3   7   5    9.50   14.50
   2  -7  -5    2.80   14.20
   2  -7  -5    5.00    9.80
   1  -7  -5    6.70    9.50
   1  -7  -5    2.70   14.10
  -1   7   5    3.40   11.00
  -1   7   5    6.50   10.60
  -1   7   5   -1.30    7.30
  -1   7   5    7.20    8.00
   0  -7  -5  134.59   26.20
   0  -7  -5   89.99   24.80
   0  -7  -5   82.49   18.20
   0   7   5   98.29   24.30
   0   7   5   66.69   16.40
  -1  -7  -5   18.50   10.90
  -1  -7  -5   -4.20   13.40
   1   7   5   11.30    9.20
   1   7   5   12.20   13.80
  -2  -7  -5   21.80   15.10
  -2  -7  -5   22.20   13.60
   2   7   5   45.90   21.40
   1  -8  -5   -2.60    9.10
   1  -8  -5   13.20   15.80
  -1   8   5   -3.90   12.20
   3   8  -6   82.09   28.20
   3   8  -6  108.09   33.70
   3   8  -6  103.99   25.10
   3   8  -6  141.69   31.50
  -3  -8   6  126.99   28.70
   2   8  -6  109.99   27.70
   2   8  -6  124.99   40.70
  -2  -8   6  169.68   36.50
   1   8  -6  783.32   67.79
   1   8  -6  801.82   61.69
  -1  -8   6  844.52   54.49
  -1  -8   6  806.82   66.29
   0   8  -6   97.79   24.40
   0   8  -6  107.59   29.80
   0  -8   6  114.49   26.90
   0  -8   6  173.38   37.60
   0  -8   6   82.49   20.30
   1  -8   6  107.69   31.30
   5   7  -6   12.10   10.80
   5   7  -6   17.50   13.10
   5   7  -6    2.80   13.20
  -5  -7   6   14.80   11.70
   4   7  -6  532.05   48.10
   4   7  -6  540.05   49.50
   4   7  -6  590.84   58.69
   4   7  -6  526.55   49.70
  -4  -7   6  567.24   46.30
   3   7  -6   53.59   18.40
   3   7  -6    7.40   12.00
   3   7  -6    1.30   12.00
   3   7  -6   22.60   17.70
   3   7  -6   11.60   11.40
  -3  -7   6   42.90   19.90
  -3  -7   6   45.60   16.40
  -3  -7   6   23.40   11.90
   2   7  -6  204.98   37.60
   2   7  -6  137.29   29.50
   2   7  -6  214.18   32.60
   2   7  -6  209.38   33.10
   2   7  -6  166.28   38.70
  -2  -7   6  235.48   38.10
  -2  -7   6  175.08   27.60
   1   7  -6   -1.60   10.40
   1   7  -6    2.20   10.10
   1   7  -6   -1.20    7.80
   1   7  -6   -5.40    6.10
   1   7  -6   -6.40    6.00
   1   7  -6   -4.10    6.30
  -1  -7   6   -1.30    7.80
  -1  -7   6    2.40   13.10
  -1  -7   6    7.70   10.30
   0   7  -6  137.79   32.10
   0   7  -6  106.69   21.00
   0   7  -6   67.69   19.60
   0  -7   6   92.89   22.30
   0  -7   6  147.49   32.40
   0  -7   6  112.29   20.50
  -1   7  -6    2.70   11.90
  -1   7  -6    2.10    8.50
  -1   7  -6    4.30   11.00
   1  -7   6    5.70   14.30
   1  -7   6    3.90   10.40
   1  -7   6   10.00   12.70
  -2   7  -6  135.99   25.10
   2  -7   6  119.39   24.80
   2  -7   6  101.39   27.80
   6   6  -6  109.99   35.50
   6   6  -6  196.78   31.60
   6   6  -6  145.29   29.30
   6   6  -6  120.09   31.40
  -6  -6   6  166.28   31.80
   5   6  -6   85.09   26.80
   5   6  -6   55.29   17.70
   5   6  -6   36.30   15.70
   5   6  -6   83.79   25.50
  -5  -6   6   40.50   14.80
  -5  -6   6   71.59   19.20
   4   6  -6   52.29   18.40
   4   6  -6   56.69   18.00
   4   6  -6   36.90   18.60
   4   6  -6   47.20   16.00
  -4  -6   6   72.09   18.60
  -4  -6   6   74.09   19.00
  -4  -6   6   39.90   17.30
   3   6  -6  680.83   53.49
   3   6  -6  761.02   52.39
   3   6  -6  804.42   61.39
   3   6  -6  777.52   60.39
   3   6  -6  745.33   53.29
   3   6  -6  707.63   45.50
   3   6  -6  804.52   55.69
  -3  -6   6  731.03   48.90
  -3  -6   6  666.73   49.90
  -3  -6   6  701.93   52.99
   2   6  -6   23.50    9.50
   2   6  -6   26.60   16.00
   2   6  -6   33.90   15.50
   2   6  -6   33.50   13.50
   2   6  -6   35.80   13.50
   2   6  -6    8.50    7.90
   2   6  -6   54.09   17.20
   2   6  -6   22.00    8.60
  -2  -6   6   40.90   13.20
  -2  -6   6   47.70   18.30
   1   6  -6   33.00   10.70
   1   6  -6   17.60    8.00
   1   6  -6   30.00   13.20
   1   6  -6   55.99   21.80
   1   6  -6   37.70   14.90
   1   6  -6   28.00   13.90
   1   6  -6   26.70   14.60
   1   6  -6   44.10   13.40
  -1  -6   6   28.40   16.60
  -1  -6   6   49.50   19.00
  -1  -6   6   44.80   15.30
   0   6  -6   51.09   15.20
   0   6  -6   12.30   10.50
   0   6  -6   18.00    9.00
   0   6  -6   31.90   10.10
   0   6  -6   47.30   15.90
   0   6  -6   36.80   16.20
   0   6  -6   55.49   12.50
   0   6  -6   18.10   10.00
   0   6  -6   29.50    8.90
   0  -6   6   14.90   10.20
   0  -6   6   46.70   16.90
   0  -6   6   49.70   16.10
  -1   6  -6  355.96   31.60
  -1   6  -6  225.48   25.60
  -1   6  -6  328.87   32.60
  -1   6  -6  320.57   27.00
  -1   6  -6  343.17   29.80
   1  -6   6  272.77   33.50
   1  -6   6  384.26   33.90
   1  -6   6  316.27   30.80
  -2   6  -6   95.29   21.60
   2  -6   6   69.69   22.00
   2  -6   6   66.79   18.10
  -3   6  -6   78.59   21.00
   3  -6   6  139.89   29.30
   3  -6   6  125.99   25.00
   7   5  -6    9.50    9.50
   7   5  -6   16.30   14.60
   7   5  -6    6.80   14.20
   7   5  -6    1.40    9.10
  -7  -5   6   -3.90    6.80
  -7  -5   6    5.90    6.30
   6   5  -6  210.38   37.80
   6   5  -6  151.18   27.70
   6   5  -6  178.18   28.40
   6   5  -6  156.88   29.80
  -6  -5   6  167.58   19.50
  -6  -5   6  186.88   32.80
   5   5  -6    3.30    8.50
   5   5  -6    1.20    7.30
   5   5  -6    8.60    9.30
   5   5  -6   10.30    9.00
   5   5  -6   -3.50    8.10
   5   5  -6    5.30    7.00
  -5  -5   6   -1.00    9.20
  -5  -5   6    6.40    7.80
   4   5  -6  751.32   54.39
   4   5  -6  724.03   50.19
   4   5  -6  848.92   54.89
   4   5  -6  701.13   45.40
   4   5  -6  715.63   55.99
   4   5  -6  727.53   44.00
   4   5  -6  646.74   52.29
  -4  -5   6  770.42   45.80
  -4  -5   6  755.72   52.69
   3   5  -6   11.00    9.90
   3   5  -6   16.70    9.30
   3   5  -6   11.20    8.30
   3   5  -6    3.70    5.60
   3   5  -6   14.40    9.20
   3   5  -6   13.60    7.80
   3   5  -6   -2.80   10.00
   3   5  -6    7.20    6.50
  -3  -5   6    6.90    7.50
  -3  -5   6   17.60   12.20
  -3  -5   6    8.00    7.00
   2   5  -6  164.28   24.60
   2   5  -6  189.68   19.50
   2   5  -6  186.28   27.20
   2   5  -6  204.78   29.00
   2   5  -6  176.08   21.80
   2   5  -6  149.49   31.10
   2   5  -6  187.68   19.30
  -2  -5   6  180.18   21.10
  -2  -5   6  223.08   22.50
  -2  -5   6  199.88   25.80
   1   5  -6   15.60   10.70
   1   5  -6    2.20    4.80
   1   5  -6    3.80    6.70
   1   5  -6   -2.20    4.30
   1   5  -6    5.00    6.50
   1   5  -6   15.30    9.50
   1   5  -6    2.50    6.00
   1   5  -6    7.20    6.90
   1   5  -6   15.80    9.20
  -1  -5   6   -1.70    7.90
  -1  -5   6   10.00    7.90
   0   5  -6   40.90   12.70
   0   5  -6   44.00   12.20
   0   5  -6   40.10   10.60
   0   5  -6   45.00   16.60
   0   5  -6   28.10    8.70
   0   5  -6   34.20   12.10
   0   5  -6   27.50   10.50
   0   5  -6   32.40    8.80
   0   5  -6   31.30    9.40
   0   5  -6   40.20   10.30
   0  -5   6   47.10   13.40
   0  -5   6   30.60   10.40
  -1   5  -6    4.80    6.50
  -1   5  -6    1.20    5.20
  -1   5  -6    2.30    5.90
  -1   5  -6    9.30    6.20
  -1   5  -6    1.00    7.10
  -1   5  -6    3.20    7.80
  -1   5  -6    5.50    8.00
   1  -5   6    1.70    6.60
   1  -5   6    3.60    7.40
   1  -5   6    4.30    7.80
   1  -5   6    1.60    8.20
  -2   5  -6   51.19   16.20
  -2   5  -6   26.30   11.00
  -2   5  -6   49.60   15.70
  -2   5  -6   24.20    9.60
  -2   5  -6   36.80   10.80
  -2   5  -6   21.20    7.30
  -2   5  -6   29.20    8.20
   2  -5   6   32.90   12.90
   2  -5   6   48.20   17.50
   2  -5   6   17.40    9.60
   2  -5   6   35.10   14.40
   2  -5   6   31.20   12.10
   2  -5   6   48.00   13.50
  -3   5  -6   33.40   16.70
   3  -5   6   18.00   11.30
   3  -5   6   34.90   14.50
   3  -5   6   16.10   12.70
   3  -5   6   19.70   12.00
   3  -5   6   12.00    8.90
  -4   5  -6    9.20   12.90
   4  -5   6   -2.90    9.30
   4  -5   6    5.20   10.00
   4  -5   6   -1.10   10.70
   4  -5   6   -6.80    7.30
   7   4  -6   46.90   20.60
   7   4  -6   58.29   17.00
   7   4  -6   25.50   13.90
   7   4  -6   52.69   14.10
  -7  -4   6   75.49   17.30
  -7  -4   6   67.59   20.10
   6   4  -6   29.30   11.90
   6   4  -6   16.10   10.80
   6   4  -6   18.20   12.40
   6   4  -6   22.90   10.80
   6   4  -6    8.30   11.00
  -6  -4   6   18.00    7.90
  -6  -4   6    5.90    8.10
   5   4  -6  702.63   48.30
   5   4  -6  630.54   41.50
   5   4  -6  734.43   47.50
   5   4  -6  753.72   49.30
   5   4  -6  729.13   53.79
  -5  -4   6  644.44   50.39
   4   4  -6  171.98   16.90
   4   4  -6  181.08   26.50
   4   4  -6  169.18   21.00
   4   4  -6  154.68   17.00
   4   4  -6  178.98   18.20
   4   4  -6  176.38   29.10
   4   4  -6  210.98   25.40
   4   4  -6  114.19   23.20
  -4  -4   6  109.89   26.80
  -4  -4   6  227.28   31.00
   3   4  -6   12.90    8.60
   3   4  -6   28.90   11.10
   3   4  -6   17.80    7.00
   3   4  -6   17.40    9.70
   3   4  -6    8.40    5.90
   3   4  -6    7.70    7.70
   3   4  -6    9.10    8.50
   3   4  -6   24.90    9.60
   3   4  -6    7.70    6.00
   3   4  -6   11.70   10.00
  -3  -4   6   25.90   11.80
  -3  -4   6   17.40    7.90
   2   4  -6  620.64   37.00
   2   4  -6  615.84   45.20
   2   4  -6  641.44   41.60
   2   4  -6  622.54   40.90
   2   4  -6  639.54   43.00
   2   4  -6  618.34   42.20
   2   4  -6  631.44   36.20
   2   4  -6  662.53   36.50
   2   4  -6  607.94   36.20
  -2  -4   6  614.24   39.50
  -2  -4   6  651.83   39.90
  -2  -4   6  611.74   42.40
  -2  -4   6  558.84   39.50
  -2  -4   6  652.53   39.00
   1   4  -6  831.12   45.70
   1   4  -6  938.71   53.79
   1   4  -6  919.11   56.89
   1   4  -6  851.11   51.19
   1   4  -6  934.31   49.90
   1   4  -6  814.52   45.10
   1   4  -6  879.71   45.70
   1   4  -6  829.82   49.80
  -1  -4   6  857.91   49.90
  -1  -4   6  833.92   48.70
  -1  -4   6  861.21   49.40
  -1  -4   6  936.31   53.99
  -1  -4   6  885.41   51.09
   0   4  -6  382.16   30.30
   0   4  -6  364.96   25.80
   0   4  -6  344.37   23.70
   0   4  -6  317.27   31.10
   0   4  -6  361.26   27.40
   0   4  -6  302.77   26.90
   0   4  -6  357.86   26.70
   0   4  -6  341.37   24.10
   0   4  -6  305.67   23.20
   0  -4   6  414.26   31.90
   0  -4   6  349.57   28.10
   0  -4   6  351.86   27.40
   0  -4   6  366.06   32.70
   0  -4   6  343.47   26.80
  -1   4  -6   20.90    7.30
  -1   4  -6   21.60    6.90
  -1   4  -6   44.30   12.30
  -1   4  -6   17.70    7.90
  -1   4  -6   25.60   10.50
  -1   4  -6   24.80   10.80
  -1   4  -6   14.80    9.80
   1  -4   6   16.60    7.80
   1  -4   6    7.10    7.40
   1  -4   6   25.00    9.40
   1  -4   6   37.90   12.50
   1  -4   6    9.80    7.90
   1  -4   6   19.80   10.60
  -2   4  -6   81.29   18.40
  -2   4  -6   75.39   18.10
  -2   4  -6   96.89   15.60
  -2   4  -6   79.99   16.60
  -2   4  -6   74.39   11.30
  -2   4  -6   88.49   17.40
   2  -4   6  100.89   20.90
   2  -4   6  105.19   18.60
   2  -4   6   79.29   15.00
   2  -4   6  126.09   22.20
   2  -4   6   90.69   18.20
  -3   4  -6    8.90    5.30
  -3   4  -6    7.70   10.30
  -3   4  -6    6.60    5.00
   3  -4   6    5.90   11.40
   3  -4   6   12.20    9.70
   3  -4   6   10.10    7.80
   3  -4   6    3.60    5.90
   3  -4   6    7.40   10.10
  -4   4  -6  100.69   23.00
  -4   4  -6   27.20   12.00
   4  -4   6   80.19   15.70
   4  -4   6   60.59   17.00
   4  -4   6   50.89   19.20
   4  -4   6   61.89   14.40
   4  -4   6   80.19   19.50
   4  -4   6   46.60   14.70
   5  -4   6  109.29   23.10
   5  -4   6  120.49   25.00
   5  -4   6   61.89   16.50
   5  -4   6   65.79   14.70
   8   3  -6  253.67   42.70
  -8  -3   6  191.58   34.80
  -8  -3   6  199.68   21.60
   7   3  -6   -1.80    6.10
   7   3  -6    0.80    7.00
  -7  -3   6    3.70    5.30
  -7  -3   6    0.70    7.90
   6   3  -6  200.78   22.50
   6   3  -6  206.78   23.60
   6   3  -6  201.68   24.90
   6   3  -6  209.88   26.40
   6   3  -6  226.18   36.50
  -6  -3   6  203.28   33.50
  -6  -3   6  209.58   18.50
   5   3  -6   74.39   18.40
   5   3  -6   54.89   12.50
   5   3  -6   56.69   10.20
   5   3  -6   53.99   13.70
   5   3  -6   66.69   19.40
   5   3  -6   44.70   14.30
   5   3  -6   54.99   11.20
   5   3  -6   53.79   13.10
  -5  -3   6   53.79    9.80
  -5  -3   6   64.89   19.00
   4   3  -6  513.15   36.60
   4   3  -6  514.95   38.90
   4   3  -6  539.95   32.10
   4   3  -6  538.15   30.80
   4   3  -6  529.85   39.10
   4   3  -6  536.85   31.40
   4   3  -6  558.74   36.90
   4   3  -6  496.15   39.40
   4   3  -6  545.05   36.80
  -4  -3   6  485.05   29.40
  -4  -3   6  568.94   35.80
  -4  -3   6  539.25   40.90
   3   3  -6   73.79   14.80
   3   3  -6  101.09   18.60
   3   3  -6   53.99   10.00
   3   3  -6   66.29   10.80
   3   3  -6   64.09   10.50
   3   3  -6   65.19   16.00
   3   3  -6   67.39   14.20
  -3  -3   6   88.29   11.30
  -3  -3   6   81.39   12.40
  -3  -3   6   64.99   12.80
  -3  -3   6   61.49   11.70
  -3  -3   6   98.79   17.30
   2   3  -6   17.00    7.80
   2   3  -6   42.70   10.80
   2   3  -6   34.40   11.00
   2   3  -6   49.20   10.80
   2   3  -6   25.20    6.50
   2   3  -6   38.70   10.30
   2   3  -6   27.30    6.80
   2   3  -6   38.80   13.30
   2   3  -6   25.70    6.90
  -2  -3   6   30.10   10.30
  -2  -3   6   29.70    8.30
  -2  -3   6   24.20    8.30
  -2  -3   6   48.90   10.50
   1   3  -6   29.70    6.90
   1   3  -6   32.60    9.10
   1   3  -6   52.29   13.80
   1   3  -6   24.20    6.90
   1   3  -6   25.50    9.90
   1   3  -6   26.60    6.80
   1   3  -6   15.90    6.90
  -1  -3   6   10.40    6.30
  -1  -3   6   24.20    9.40
  -1  -3   6   28.10    8.00
  -1  -3   6   31.60    9.30
   0   3  -6   68.99   10.20
   0   3  -6   57.29   12.30
   0   3  -6   60.19   14.50
   0   3  -6   65.39   12.30
   0   3  -6   49.30   10.60
   0   3  -6   74.69   10.60
   0   3  -6   75.79   17.40
   0  -3   6   48.90   15.70
   0  -3   6   46.60   10.70
   0  -3   6   55.89   12.80
   0  -3   6   53.09    8.70
   0  -3   6   69.69   12.70
  -1   3  -6   -3.40    2.70
  -1   3  -6    4.40    4.40
  -1   3  -6    6.20    6.70
  -1   3  -6    1.20    8.00
  -1   3  -6    1.50    5.80
  -1   3  -6    9.70    6.50
  -1   3  -6    2.50    4.20
   1  -3   6   -1.00    4.90
   1  -3   6   -1.90    4.70
   1  -3   6    0.70    4.60
   1  -3   6    1.70    5.90
   1  -3   6    0.50    3.40
   1  -3   6   11.60    6.50
  -2   3  -6    1.90    7.00
  -2   3  -6    7.10    4.90
  -2   3  -6    3.80    4.00
  -2   3  -6    0.90    7.00
  -2   3  -6    1.90    4.80
  -2   3  -6   -0.50    8.90
   2  -3   6    5.30    7.20
   2  -3   6    1.10    7.20
   2  -3   6   -2.40    4.40
   2  -3   6    1.10    5.20
   2  -3   6   -1.90    5.50
   2  -3   6   -0.50    4.60
  -3   3  -6   25.20   12.90
  -3   3  -6   22.80   11.60
   3  -3   6    9.10    7.20
   3  -3   6   24.60   11.10
   3  -3   6   23.90   10.70
   3  -3   6   20.50    8.70
   3  -3   6   20.80    8.50
   3  -3   6   10.10    7.80
  -4   3  -6   10.20    5.60
  -4   3  -6   10.60    8.50
   4  -3   6    3.60    6.70
   4  -3   6    0.70    5.90
   4  -3   6    6.00    7.40
   4  -3   6    9.90    8.90
   4  -3   6    9.80    8.30
   4  -3   6    0.50    7.70
  -5   3  -6   70.99   21.90
   5  -3   6   63.89   15.10
   5  -3   6   85.19   15.90
   5  -3   6   55.39   17.60
   5  -3   6   72.29   18.50
   5  -3   6   60.09   18.40
   8   2  -6    4.30   10.20
  -8  -2   6   15.50    8.00
  -8  -2   6    7.70    9.80
   7   2  -6  513.95   45.60
  -7  -2   6  452.85   30.40
  -7  -2   6  361.86   39.50
   6   2  -6  258.27   29.70
   6   2  -6  275.57   24.50
  -6  -2   6  263.47   20.60
  -6  -2   6  188.18   28.40
   5   2  -6   -0.50    3.60
   5   2  -6   -1.10    4.00
   5   2  -6    0.20    6.00
   5   2  -6    2.40    5.70
   5   2  -6    7.50    4.50
   5   2  -6    2.20    5.20
   5   2  -6   -3.00    2.90
   5   2  -6    8.30    7.60
  -5  -2   6   10.50   11.70
  -5  -2   6   -0.30    2.90
  -5  -2   6    4.20    7.50
   4   2  -6   48.80   11.90
   4   2  -6   41.10   11.00
   4   2  -6   31.50    9.00
   4   2  -6   44.00    7.90
   4   2  -6   54.79   16.00
   4   2  -6   37.70    7.40
   4   2  -6   29.40    6.90
   4   2  -6   50.29   13.80
  -4  -2   6   43.90   15.10
  -4  -2   6   33.20    6.20
  -4  -2   6   26.00   10.20
  -4  -2   6   58.69   11.50
  -4  -2   6   55.69   10.70
   3   2  -6  368.36   33.00
   3   2  -6  427.66   30.00
   3   2  -6  406.06   30.40
   3   2  -6  439.46   31.90
   3   2  -6  403.66   24.50
   3   2  -6  410.76   24.20
   3   2  -6  432.26   23.20
   3   2  -6  466.75   32.20
  -3  -2   6  400.56   26.40
  -3  -2   6  403.16   30.60
  -3  -2   6  407.66   27.40
  -3  -2   6  448.06   29.30
  -3  -2   6  433.66   24.40
  -3  -2   6  471.45   26.00
   2   2  -6    0.20    2.70
   2   2  -6    5.90    5.90
   2   2  -6    2.60    4.10
   2   2  -6    9.40    4.50
   2   2  -6   11.60    6.30
   2   2  -6   12.60    4.50
  -2  -2   6    6.90    4.70
  -2  -2   6    3.50    4.20
  -2  -2   6    3.90    6.60
  -2  -2   6    1.30    3.60
  -2  -2   6    0.00    5.00
  -2  -2   6    6.40    4.20
  -2  -2   6    6.80    5.00
   1   2  -6  137.99   11.80
   1   2  -6  129.29   20.50
   1   2  -6  134.69   11.70
   1   2  -6  122.69   10.50
   1   2  -6   86.39   15.50
  -1  -2   6  122.29   15.00
  -1  -2   6  107.99   11.90
  -1  -2   6  122.19   13.10
  -1  -2   6  129.69   12.50
  -1  -2   6  132.69   12.90
  -1  -2   6  129.89   12.90
   0   2  -6   15.70    8.40
   0   2  -6   11.40    4.80
   0   2  -6    7.00    4.20
   0   2  -6   17.70    8.30
   0   2  -6   20.10    7.50
   0  -2   6    8.90    7.10
   0  -2   6    9.30    6.10
   0  -2   6    8.10    5.30
   0  -2   6    9.20    4.00
   0  -2   6   15.20    6.70
   0  -2   6    5.80    4.30
   0  -2   6    8.00    6.30
  -1   2  -6   54.69    8.70
  -1   2  -6   65.39   14.40
  -1   2  -6   47.50    8.30
  -1   2  -6   41.30   11.40
  -1   2  -6   64.09   10.40
  -1   2  -6   50.99   12.30
   1  -2   6   78.79   14.10
   1  -2   6   63.39   10.90
   1  -2   6   33.50    6.60
   1  -2   6   60.29   14.00
   1  -2   6   73.29   17.90
   1  -2   6   70.99   11.70
   1  -2   6   53.69   10.60
  -2   2  -6  146.09   24.60
  -2   2  -6  129.39   13.50
  -2   2  -6  152.38   21.30
  -2   2  -6  151.08   14.00
  -2   2  -6  185.98   19.90
   2  -2   6  156.78   18.20
   2  -2   6  151.38   14.90
   2  -2   6  136.79   15.20
   2  -2   6  150.98   22.80
   2  -2   6  173.28   17.00
   2  -2   6  142.39   15.30
   2  -2   6  173.38   14.80
  -3   2  -6  588.74   43.40
   3  -2   6  522.15   39.60
   3  -2   6  619.34   40.60
   3  -2   6  572.64   35.20
   3  -2   6  584.04   38.40
   3  -2   6  488.15   33.90
  -4   2  -6   12.10    6.00
  -4   2  -6    9.60   10.40
  -4   2  -6   28.20    8.70
  -4   2  -6   14.90   10.50
   4  -2   6   29.40   10.40
   4  -2   6   34.30   14.30
   4  -2   6   22.00    8.40
   4  -2   6   59.69   12.10
   4  -2   6   23.00    9.20
  -5   2  -6   14.60   14.20
   5  -2   6   17.70   12.10
   5  -2   6   12.00    8.90
   5  -2   6    2.90    6.50
   5  -2   6   12.40    8.10
   5  -2   6    8.00   10.90
   8   1  -6   55.49   20.00
   8   1  -6   24.40   12.00
  -8  -1   6   65.09   15.40
  -8  -1   6   42.60   15.90
   7   1  -6   68.69   18.70
  -7  -1   6   62.29   12.00
   6   1  -6   37.40   13.60
  -6  -1   6   28.30   12.70
  -6  -1   6   18.80    6.60
  -6  -1   6   52.89   18.50
   5   1  -6    7.30    6.00
   5   1  -6    4.60    6.40
   5   1  -6    3.10    5.00
   5   1  -6   -4.50    3.50
  -5  -1   6   -2.40    4.00
  -5  -1   6   21.20   14.80
  -5  -1   6    8.40    4.10
   4   1  -6  149.19   25.50
   4   1  -6  132.19   10.90
   4   1  -6  131.19   14.40
   4   1  -6  121.89   14.20
   4   1  -6  136.39   17.20
   4   1  -6  132.39   10.90
   4   1  -6  134.89   16.80
  -4  -1   6  106.59   11.50
  -4  -1   6  101.09   18.40
  -4  -1   6  122.39   13.00
  -4  -1   6  124.19   20.10
   3   1  -6   11.00    7.40
   3   1  -6    4.70    5.50
   3   1  -6    2.30    4.20
   3   1  -6    8.10    3.70
   3   1  -6   10.50    6.30
   3   1  -6    6.40    4.20
  -3  -1   6   10.00    4.90
  -3  -1   6    7.40    3.90
  -3  -1   6   26.00    6.70
  -3  -1   6   -5.20    4.10
  -3  -1   6   11.60    6.30
   2   1  -6   46.40    9.90
   2   1  -6   48.80    7.80
   2   1  -6   69.49   13.00
   2   1  -6   48.70   10.80
   2   1  -6   42.70    7.30
  -2  -1   6   53.69    9.20
  -2  -1   6   42.10    8.30
  -2  -1   6   57.59    8.00
  -2  -1   6   48.50    8.60
  -2  -1   6   67.49   12.90
  -2  -1   6   61.19   11.50
  -2  -1   6   40.30    7.30
   1   1  -6   95.09   12.40
   1   1  -6  104.79   10.00
   1   1  -6   72.39   12.30
   1   1  -6   92.29    9.60
  -1  -1   6   86.59   11.40
  -1  -1   6   90.19    9.90
  -1  -1   6   94.09    9.30
  -1  -1   6   68.69   12.50
  -1  -1   6   76.99   11.30
  -1  -1   6  100.19   12.50
  -1  -1   6   97.79   12.60
  -1  -1   6   95.19   11.50
   0   1  -6  211.98   15.40
   0   1  -6  223.58   15.90
   0   1  -6  197.58   18.40
   0   1  -6  225.18   19.60
   0  -1   6  198.18   15.00
   0  -1   6  221.38   17.60
   0  -1   6  194.48   15.70
   0  -1   6  174.18   18.00
   0  -1   6  231.98   19.40
   0  -1   6  198.58   15.30
  -1   1  -6    1.20    5.00
  -1   1  -6    5.40    4.60
  -1   1  -6   14.90    5.40
  -1   1  -6   10.10    6.90
  -1   1  -6    9.40    5.00
   1  -1   6    6.50    3.20
   1  -1   6   18.10    5.90
   1  -1   6   19.10    7.20
   1  -1   6   14.50    6.90
   1  -1   6   10.60    7.20
   1  -1   6    6.10    4.30
   1  -1   6    9.40    5.20
   1  -1   6   12.50    7.00
  -2   1  -6    3.30    5.20
  -2   1  -6    3.60    4.40
  -2   1  -6   10.40    5.70
  -2   1  -6    1.90    6.40
  -2   1  -6    6.70    4.30
  -2   1  -6   11.00    6.00
   2  -1   6    9.20    6.90
   2  -1   6   19.30    7.70
   2  -1   6    3.60    4.40
   2  -1   6    7.50    4.30
   2  -1   6    7.30    4.80
   2  -1   6   15.30    7.20
   2  -1   6   13.10    5.60
   2  -1   6   14.80    8.10
  -3   1  -6   13.80    6.20
  -3   1  -6   13.30    6.30
  -3   1  -6   19.90    8.60
  -3   1  -6    5.90    6.60
  -3   1  -6   15.70    8.40
   3  -1   6    6.10    7.40
   3  -1   6    5.50    6.40
   3  -1   6   13.30    5.90
   3  -1   6   12.90    6.10
   3  -1   6   19.70    9.40
   3  -1   6    6.00    5.80
   3  -1   6   24.30   11.10
  -4   1  -6   52.49   11.50
  -4   1  -6   34.50   12.90
  -4   1  -6   90.59   16.70
  -4   1  -6   49.50   16.00
   4  -1   6   44.30   14.40
   4  -1   6   50.49   11.50
   4  -1   6   65.29   11.40
   4  -1   6   71.89   23.00
   4  -1   6   74.49   12.40
   4  -1   6   68.19   14.50
   4  -1   6   23.30   18.50
  -5   1  -6  138.79   24.10
  -5   1  -6  108.99   24.90
   5  -1   6  119.29   17.60
   5  -1   6  145.29   24.80
   5  -1   6  122.49   20.80
   5  -1   6  114.99   23.40
   5  -1   6  136.09   17.20
   8   0  -6   29.80   15.10
   8   0  -6   17.90   11.40
  -8   0   6   23.60    9.50
  -8   0   6   40.10   22.00
  -8   0   6   34.50   15.30
   7   0  -6   55.99   18.80
  -7   0   6   26.10    8.80
  -7   0   6   19.30   11.50
   6   0  -6  218.68   47.00
  -6   0   6  239.68   30.40
  -6   0   6  186.08   16.80
  -6   0   6  227.38   26.90
   5   0  -6   66.99   15.40
   5   0  -6   59.19   13.40
  -5   0   6   35.20   14.70
  -5   0   6   46.20    8.10
  -5   0   6   38.70   13.70
   4   0  -6    8.90    6.40
   4   0  -6    8.50    3.80
   4   0  -6    8.50    4.00
   4   0  -6    1.30    3.70
   4   0  -6   12.80    9.70
   4   0  -6   19.60    6.60
  -4   0   6    9.30    4.30
  -4   0   6    2.40    5.50
  -4   0   6    3.50    6.70
  -4   0   6   13.20    4.30
   3   0  -6  131.19   17.90
   3   0  -6  110.79   10.10
   3   0  -6  110.79   12.50
   3   0  -6   92.19    9.40
   3   0  -6  100.59   12.00
   3   0  -6  116.39   11.60
  -3   0   6   92.49   10.60
  -3   0   6  117.89   15.70
  -3   0   6  113.09   10.00
  -3   0   6  126.89   10.90
  -3   0   6  115.69   11.70
   2   0  -6 2782.02  120.39
   2   0  -6 2827.42  118.79
   2   0  -6 2766.72  124.19
   2   0  -6 2831.42  118.59
   2   0  -6 2960.50  121.29
   2   0  -6 2647.73  122.69
  -2   0   6 2823.52  118.59
  -2   0   6 2868.41  118.39
  -2   0   6 2937.31  122.69
  -2   0   6 2836.42  127.49
  -2   0   6 2708.23  119.79
   1   0  -6  619.54   32.20
   1   0  -6  652.73   34.60
   1   0  -6  601.04   36.30
   1   0  -6  627.34   36.50
   1   0  -6  570.74   31.60
   1   0  -6  641.44   34.70
  -1   0   6  600.04   29.00
  -1   0   6  629.14   34.60
  -1   0   6  573.64   33.20
  -1   0   6  626.94   35.40
  -1   0   6  647.84   32.00
  -1   0   6  644.14   37.10
  -1   0   6  598.34   31.30
   0   0  -6  701.33   41.30
   0   0  -6  647.34   34.70
   0   0  -6  595.14   38.00
   0   0  -6  655.63   34.60
   0   0  -6  645.14   36.30
   0   0   6  661.03   38.70
   0   0   6  696.93   34.20
   0   0   6  663.93   33.90
   0   0   6  670.03   39.60
   0   0   6  665.03   38.40
   0   0   6  672.53   32.70
  -1   0  -6  296.37   20.60
  -1   0  -6  306.97   24.00
  -1   0  -6  302.37   18.30
  -1   0  -6  286.77   24.90
  -1   0  -6  280.97   23.80
   1   0   6  328.27   19.90
   1   0   6  274.87   19.10
   1   0   6  321.07   22.60
   1   0   6  337.17   24.70
   1   0   6  271.97   19.10
   1   0   6  287.27   22.30
   1   0   6  294.77   24.50
  -2   0  -6    3.50    6.20
  -2   0  -6    5.70    5.00
  -2   0  -6    4.40    5.00
  -2   0  -6    4.50    5.70
  -2   0  -6    8.90    6.10
  -2   0  -6    5.90    6.40
  -2   0  -6   -0.80    3.60
   2   0   6   12.90    7.40
   2   0   6    5.10    4.40
   2   0   6    2.20    6.10
   2   0   6    8.70    6.60
   2   0   6    0.90    5.00
   2   0   6    7.40    4.80
   2   0   6    5.90    4.40
  -3   0  -6    1.30    4.40
  -3   0  -6    4.00    6.20
  -3   0  -6   10.70    7.60
  -3   0  -6    7.90    6.60
  -3   0  -6    1.10    4.60
   3   0   6   -7.10    5.80
   3   0   6   15.60    6.00
   3   0   6    7.40    5.50
   3   0   6   24.40    9.90
   3   0   6    2.10    8.50
   3   0   6   -1.60    4.30
   3   0   6    7.00    7.20
  -4   0  -6  348.87   34.30
  -4   0  -6  333.47   27.80
  -4   0  -6  377.06   36.30
  -4   0  -6  438.96   30.20
   4   0   6  378.66   36.20
   4   0   6  381.26   28.60
   4   0   6  358.16   33.60
   4   0   6  375.96   25.20
   4   0   6  376.96   37.50
   4   0   6  402.26   25.60
  -5   0  -6  408.76   43.60
  -5   0  -6  401.06   41.40
   5   0   6  465.45   41.30
   5   0   6  483.55   30.50
   5   0   6  482.35   38.70
   5   0   6  508.05   35.60
   5   0   6  454.95   29.60
   8  -1  -6    2.00    8.50
  -8   1   6  -12.60    9.40
  -8   1   6   -2.50    5.60
  -8   1   6    0.20    5.40
   7  -1  -6   50.59   17.20
  -7   1   6   29.60   12.50
  -7   1   6   73.29   31.80
  -7   1   6   47.40   11.30
   6  -1  -6    5.70    6.70
  -6   1   6    1.10   12.00
  -6   1   6    0.00    4.40
  -6   1   6   -1.10    6.10
   5  -1  -6    9.90    5.10
  -5   1   6   14.60    8.60
  -5   1   6    3.00    9.30
   4  -1  -6    1.90    4.60
   4  -1  -6   13.60    5.80
   4  -1  -6    3.00    3.50
   4  -1  -6    0.60    4.80
   4  -1  -6   13.60    5.00
   4  -1  -6    2.10    5.10
   4  -1  -6    9.40    4.90
  -4   1   6   13.20    4.10
  -4   1   6    9.10    9.00
  -4   1   6    3.00    5.20
  -4   1   6   12.20    7.50
   3  -1  -6   10.40    4.80
   3  -1  -6    5.10    4.60
   3  -1  -6    1.00    4.90
   3  -1  -6    0.20    4.60
   3  -1  -6    4.70    5.70
   3  -1  -6   10.40    4.40
  -3   1   6    3.80    5.40
  -3   1   6    6.90    3.40
  -3   1   6    7.20    7.80
   2  -1  -6   11.00    5.90
   2  -1  -6    7.90    4.80
   2  -1  -6   26.60    8.10
   2  -1  -6    5.90    5.40
   2  -1  -6    2.30    5.00
   2  -1  -6    1.50    3.10
  -2   1   6    2.40    3.30
  -2   1   6    9.90    6.10
  -2   1   6   14.70    6.60
  -2   1   6   10.10    4.10
  -2   1   6    9.40    5.40
  -2   1   6    4.80    5.10
  -2   1   6   17.40    9.40
   1  -1  -6   32.40    8.60
   1  -1  -6   38.70   10.20
   1  -1  -6   35.20    7.80
   1  -1  -6   32.80    7.50
   1  -1  -6   32.30    8.40
   1  -1  -6   59.49   11.40
  -1   1   6   39.40    7.20
  -1   1   6   28.70    9.00
  -1   1   6   41.60   10.40
  -1   1   6   30.40    8.30
  -1   1   6   46.50    7.80
  -1   1   6   42.90    9.80
   0  -1  -6  644.94   35.90
   0  -1  -6  636.54   35.50
   0  -1  -6  605.74   37.50
   0  -1  -6  661.53   40.80
   0  -1  -6  696.43   37.50
   0  -1  -6  733.33   37.70
   0  -1  -6  634.34   40.70
   0   1   6  686.53   38.40
   0   1   6  598.14   37.70
   0   1   6  657.73   33.80
   0   1   6  608.04   36.10
   0   1   6  607.24   33.40
   0   1   6  659.53   38.60
  -1  -1  -6    5.90    6.30
  -1  -1  -6   18.60    5.50
  -1  -1  -6    9.70    5.80
  -1  -1  -6    7.90    5.30
  -1  -1  -6   11.90    7.10
  -1  -1  -6   11.80    8.20
   1   1   6   10.90    5.30
   1   1   6    8.50    7.70
   1   1   6   23.40    9.50
   1   1   6   -1.90    5.10
   1   1   6    8.10    4.80
  -2  -1  -6   43.20   10.40
  -2  -1  -6   50.69   11.10
  -2  -1  -6   58.89   15.10
  -2  -1  -6   45.20   12.50
  -2  -1  -6   73.89   16.90
  -2  -1  -6   67.79   10.10
  -2  -1  -6   64.59   12.50
   2   1   6   54.69    9.90
   2   1   6   47.30   12.30
   2   1   6   52.59   14.10
   2   1   6   67.59   10.90
   2   1   6   70.29   13.30
   2   1   6   63.19   13.20
  -3  -1  -6   89.29   15.90
  -3  -1  -6  114.69   13.90
  -3  -1  -6  107.99   20.50
  -3  -1  -6   86.19   17.70
   3   1   6   60.69   15.20
   3   1   6   59.99   13.40
   3   1   6   96.29   16.20
   3   1   6  120.39   20.90
   3   1   6   78.99   16.90
   3   1   6   91.79   13.40
  -4  -1  -6   38.10   11.60
  -4  -1  -6   89.19   14.80
  -4  -1  -6   67.59   17.10
  -4  -1  -6   90.99   16.20
  -4  -1  -6   73.59   19.50
   4   1   6   65.29   16.50
   4   1   6   90.89   13.30
   4   1   6   78.69   12.80
   4   1   6  140.39   24.50
  -5  -1  -6  120.29   24.20
  -5  -1  -6  162.88   22.30
   5   1   6  167.18   27.30
   5   1   6  136.69   17.30
   5   1   6  100.99   21.40
   5   1   6  149.99   16.40
   8  -2  -6   -0.90    6.70
  -8   2   6    3.50   11.00
  -8   2   6   15.00   18.20
   7  -2  -6  223.18   32.60
  -7   2   6  193.48   36.10
  -7   2   6  185.48   31.30
   6  -2  -6  267.57   23.20
  -6   2   6  347.77   31.70
  -6   2   6  273.37   34.90
   5  -2  -6  483.85   30.70
   5  -2  -6  483.45   32.10
  -5   2   6  503.85   37.50
  -5   2   6  501.15   32.80
  -5   2   6  499.45   41.50
   4  -2  -6    2.30    4.20
   4  -2  -6    6.10    5.90
   4  -2  -6    3.40    5.90
   4  -2  -6    0.90    4.10
   4  -2  -6    1.20    3.60
  -4   2   6    3.50    4.80
  -4   2   6   12.00    7.20
  -4   2   6    6.70    3.30
   3  -2  -6    5.90    6.10
   3  -2  -6   14.90    6.70
   3  -2  -6   10.10    5.00
   3  -2  -6   12.00    6.40
   3  -2  -6   11.60    5.10
   3  -2  -6   15.10    6.60
  -3   2   6   -0.20    3.80
  -3   2   6    9.20    8.60
  -3   2   6    8.20    3.80
  -3   2   6   11.70    6.00
   2  -2  -6   45.30    8.90
   2  -2  -6   51.19   10.80
   2  -2  -6   69.39   11.30
   2  -2  -6   62.29   11.50
   2  -2  -6   66.69   11.20
  -2   2   6   75.89   12.60
  -2   2   6   69.39    9.90
  -2   2   6   65.29   11.00
  -2   2   6   63.79   11.70
  -2   2   6   76.89   12.60
  -2   2   6   48.30   10.50
   1  -2  -6 1652.53   76.49
   1  -2  -6 1591.54   75.49
   1  -2  -6 1615.74   80.99
   1  -2  -6 1661.43   76.09
   1  -2  -6 1609.54   82.89
   1  -2  -6 1684.43   76.29
   1  -2  -6 1544.55   75.29
  -1   2   6 1630.34   72.99
  -1   2   6 1621.84   72.79
  -1   2   6 1675.23   77.69
  -1   2   6 1603.54   76.49
  -1   2   6 1528.65   75.59
   0  -2  -6   -4.60    3.20
   0  -2  -6    2.50    5.10
   0  -2  -6    4.00    6.30
   0  -2  -6    2.80    4.30
   0  -2  -6   -5.80    2.60
   0  -2  -6    0.90    6.50
   0  -2  -6   -3.10    3.30
   0   2   6    3.20    4.00
   0   2   6    1.50    4.10
   0   2   6    1.10    4.80
   0   2   6   -2.20    4.30
   0   2   6   -2.60    4.80
   0   2   6    3.10    6.80
  -1  -2  -6  253.67   21.60
  -1  -2  -6  240.08   24.80
  -1  -2  -6  233.08   21.20
  -1  -2  -6  234.48   21.30
  -1  -2  -6  236.38   25.10
  -1  -2  -6  276.37   22.80
  -1  -2  -6  255.37   17.10
  -1  -2  -6  290.07   24.30
   1   2   6  206.38   22.00
   1   2   6  247.08   21.10
   1   2   6  235.58   23.10
   1   2   6  250.27   19.00
   1   2   6  261.67   19.10
  -2  -2  -6  422.66   25.70
  -2  -2  -6  421.26   28.90
  -2  -2  -6  399.96   34.10
  -2  -2  -6  358.76   29.60
  -2  -2  -6  362.66   33.00
  -2  -2  -6  355.86   31.20
  -2  -2  -6  374.66   29.90
   2   2   6  359.86   30.30
   2   2   6  390.36   25.60
   2   2   6  376.86   31.00
   2   2   6  382.56   31.60
   2   2   6  374.26   28.30
   2   2   6  412.46   26.30
  -3  -2  -6  963.10   49.30
  -3  -2  -6  887.81   55.99
  -3  -2  -6  871.51   58.39
  -3  -2  -6 1011.40   50.39
  -3  -2  -6  880.21   57.89
   3   2   6  830.42   54.59
   3   2   6  928.91   48.30
   3   2   6  905.11   56.99
   3   2   6  956.50   57.79
   3   2   6  885.71   51.79
   3   2   6  889.61   48.30
  -4  -2  -6    5.30    7.10
   4   2   6    6.90   10.30
   4   2   6    8.90    6.90
   4   2   6    5.00    7.40
   4   2   6    2.10    9.00
   4   2   6  -11.70    6.10
   4   2   6   -1.60    5.20
  -5  -2  -6   93.09   23.90
  -5  -2  -6  103.59   18.80
   5   2   6   99.09   25.70
   5   2   6  112.69   24.20
   5   2   6   94.99   15.10
   5   2   6   75.69   14.10
  -8   3   6   57.99   21.40
  -8   3   6   18.20   19.20
   7  -3  -6    8.20    8.40
   7  -3  -6    2.90    7.50
  -7   3   6    6.00   13.70
  -7   3   6    7.00    9.40
   6  -3  -6   -3.30    6.60
  -6   3   6    7.00    8.20
  -6   3   6   -7.00    5.50
   5  -3  -6  211.88   21.60
  -5   3   6  188.38   20.80
  -5   3   6  195.68   21.90
  -5   3   6  203.28   26.70
   4  -3  -6  203.08   22.70
   4  -3  -6  241.18   19.10
   4  -3  -6  210.88   20.80
   4  -3  -6  240.78   19.80
  -4   3   6  241.98   22.40
  -4   3   6  253.17   21.90
  -4   3   6  211.28   15.00
  -4   3   6  185.98   25.10
   3  -3  -6  490.15   35.20
   3  -3  -6  564.04   34.60
   3  -3  -6  528.55   32.70
   3  -3  -6  519.65   28.30
   3  -3  -6  545.25   33.50
   3  -3  -6  570.04   34.20
  -3   3   6  553.24   33.20
  -3   3   6  528.55   48.00
  -3   3   6  546.85   35.40
  -3   3   6  516.65   28.70
  -3   3   6  500.85   29.00
   2  -3  -6  647.04   38.70
   2  -3  -6  686.23   39.80
   2  -3  -6  621.94   44.40
   2  -3  -6  591.94   41.90
   2  -3  -6  680.93   44.20
   2  -3  -6  625.14   34.70
   2  -3  -6  645.04   39.30
  -2   3   6  659.43   39.70
  -2   3   6  642.14   35.10
  -2   3   6  680.03   34.80
  -2   3   6  748.53   47.60
  -2   3   6  718.33   38.40
  -2   3   6  681.03   39.70
  -2   3   6  657.23   35.00
   1  -3  -6  170.78   18.50
   1  -3  -6  228.68   21.90
   1  -3  -6  206.68   20.20
   1  -3  -6  222.78   17.90
   1  -3  -6  179.28   18.50
   1  -3  -6  217.28   23.70
  -1   3   6  221.58   17.50
  -1   3   6  206.38   17.10
  -1   3   6  215.88   17.60
  -1   3   6  201.48   21.10
  -1   3   6  197.08   19.20
  -1   3   6  214.78   18.00
  -1   3   6  200.58   20.20
   0  -3  -6 2117.49  114.99
   0  -3  -6 2320.77  116.89
   0  -3  -6 2401.36  111.19
   0  -3  -6 2287.37  109.59
   0  -3  -6 2420.96  108.09
   0  -3  -6 2552.34  110.09
   0   3   6 2431.86  108.49
   0   3   6 2261.87  110.79
   0   3   6 2461.65  108.59
   0   3   6 2414.36  105.29
   0   3   6 2359.56  108.69
   0   3   6 2318.87  111.29
  -1  -3  -6   31.40   13.00
  -1  -3  -6   24.00    9.90
  -1  -3  -6   26.30    7.60
  -1  -3  -6   49.60   11.90
  -1  -3  -6   17.20    9.40
  -1  -3  -6   29.40   10.30
  -1  -3  -6   36.80   11.60
  -1  -3  -6   56.99   17.20
   1   3   6   35.40   12.60
   1   3   6   39.60    9.70
   1   3   6   33.50   10.60
   1   3   6   31.60   10.80
   1   3   6   37.10    9.40
  -2  -3  -6  673.43   35.80
  -2  -3  -6  614.84   46.90
  -2  -3  -6  527.95   39.80
  -2  -3  -6  699.83   40.40
  -2  -3  -6  522.55   41.00
  -2  -3  -6  484.95   43.10
  -2  -3  -6  567.94   41.80
   2   3   6  595.64   39.20
   2   3   6  600.24   41.40
   2   3   6  632.64   44.50
   2   3   6  584.64   36.10
   2   3   6  607.84   37.50
  -3  -3  -6   65.69   18.80
  -3  -3  -6   85.79   19.50
  -3  -3  -6   36.70   16.10
  -3  -3  -6   73.99   15.60
  -3  -3  -6   58.09   12.20
   3   3   6   64.29   12.90
   3   3   6   54.39   11.80
   3   3   6   41.50   15.30
   3   3   6   58.39   16.30
   3   3   6   55.19   14.10
   3   3   6   65.19   18.80
  -4  -3  -6  171.58   31.30
  -4  -3  -6  226.88   22.90
  -4  -3  -6  221.78   23.60
   4   3   6  152.48   26.40
   4   3   6  227.38   21.30
   4   3   6  192.98   19.60
   4   3   6  242.68   35.90
   4   3   6  139.09   22.40
  -5  -3  -6   61.99   21.00
  -5  -3  -6   43.20   14.80
   5   3   6   37.50   11.70
   5   3   6   42.50   15.40
   5   3   6   40.20   19.20
   5   3   6   29.60   10.20
   7  -4  -6   24.60   13.00
  -7   4   6   19.70   12.90
  -7   4   6   20.50   12.50
   6  -4  -6    0.20    7.70
  -6   4   6   11.00    8.40
  -6   4   6   -0.20    7.80
   5  -4  -6   95.49   18.60
  -5   4   6   51.59   14.10
  -5   4   6   82.99   23.30
   4  -4  -6  484.25   36.80
   4  -4  -6  491.25   33.50
  -4   4   6  501.35   43.50
  -4   4   6  501.15   27.60
  -4   4   6  420.96   30.50
   3  -4  -6  987.50   53.39
   3  -4  -6  857.01   56.49
   3  -4  -6 1046.20   54.99
   3  -4  -6  953.20   52.59
   3  -4  -6  958.40   53.79
   3  -4  -6  932.81   59.79
  -3   4   6  954.60   47.80
  -3   4   6  935.91   47.20
  -3   4   6  978.00   47.20
  -3   4   6  990.20   46.70
  -3   4   6  829.02   52.89
  -3   4   6  832.12   61.99
   2  -4  -6  101.79   17.10
   2  -4  -6  107.09   17.80
   2  -4  -6   79.79   15.90
   2  -4  -6  120.59   22.20
   2  -4  -6  110.09   22.50
   2  -4  -6  111.89   18.70
  -2   4   6   80.09   13.30
  -2   4   6  107.49   14.80
  -2   4   6  104.29   16.90
  -2   4   6   95.89   13.70
  -2   4   6   99.79   17.30
   1  -4  -6  142.89   25.50
   1  -4  -6  178.58   34.10
   1  -4  -6  146.89   15.30
   1  -4  -6  124.49   19.60
   1  -4  -6  172.58   19.10
   1  -4  -6  173.48   21.50
   1  -4  -6  111.29   19.80
  -1   4   6  155.48   15.10
  -1   4   6  150.48   16.00
  -1   4   6  143.09   21.20
  -1   4   6  162.78   16.90
  -1   4   6  138.99   21.70
   0  -4  -6  706.23   45.90
   0  -4  -6  780.12   44.20
   0  -4  -6  642.54   48.80
   0  -4  -6  708.63   42.70
   0  -4  -6  761.22   46.50
   0   4   6  735.53   41.60
   0   4   6  657.13   45.50
   0   4   6  665.83   43.30
   0   4   6  651.03   42.10
   0   4   6  726.13   41.20
   0   4   6  699.73   41.40
   0   4   6  756.12   48.00
  -1  -4  -6 1244.38   66.29
  -1  -4  -6 1170.98   69.29
  -1  -4  -6 1241.98   66.89
  -1  -4  -6 1157.48   65.69
  -1  -4  -6 1267.27   68.99
   1   4   6 1198.18   69.59
   1   4   6 1207.48   64.89
   1   4   6 1272.97   63.09
   1   4   6 1066.69   63.69
   1   4   6 1140.69   64.89
   1   4   6 1257.37   64.19
  -2  -4  -6   15.70    8.50
  -2  -4  -6    8.90    8.30
  -2  -4  -6   26.90   11.50
  -2  -4  -6    8.90    8.50
  -2  -4  -6   34.60   14.40
   2   4   6   14.80    9.50
   2   4   6   36.10   11.00
   2   4   6   16.00   11.10
   2   4   6   33.60   10.20
   2   4   6   15.90   12.40
   2   4   6   21.10   12.10
  -3  -4  -6   93.69   17.80
  -3  -4  -6   82.99   15.00
  -3  -4  -6   93.19   24.50
   3   4   6   77.19   17.10
   3   4   6   74.29   14.20
   3   4   6  100.09   16.00
   3   4   6   69.99   22.10
   3   4   6  105.69   23.50
  -4  -4  -6  288.17   32.90
  -4  -4  -6  220.68   24.90
   4   4   6  217.88   23.00
   4   4   6  216.98   36.00
   4   4   6  205.08   28.80
   4   4   6  288.27   40.70
   4   4   6  225.18   31.80
   6  -5  -6  126.89   22.90
  -6   5   6  169.08   36.10
   5  -5  -6   -0.90    8.20
   5  -5  -6   19.40   11.50
  -5   5   6    7.10   12.80
   4  -5  -6  241.78   28.60
   4  -5  -6  242.08   30.40
   4  -5  -6  278.47   26.80
  -4   5   6  189.88   27.20
  -4   5   6  277.67   33.90
   3  -5  -6    1.40   13.10
   3  -5  -6   19.90   12.00
   3  -5  -6   33.90   12.20
   3  -5  -6   18.30   10.20
  -3   5   6   11.90    6.50
   2  -5  -6  137.89   22.20
   2  -5  -6  127.89   26.40
   2  -5  -6  148.39   22.00
   2  -5  -6  143.99   25.90
   2  -5  -6  160.98   24.00
  -2   5   6  142.19   16.70
  -2   5   6  169.38   17.60
  -2   5   6  126.99   17.80
  -2   5   6  157.48   20.20
  -2   5   6  157.08   18.90
   1  -5  -6   19.10   12.50
   1  -5  -6   18.30   11.90
   1  -5  -6   43.10   15.50
   1  -5  -6   22.30   10.30
   1  -5  -6   44.30   13.80
   1  -5  -6   67.39   24.50
  -1   5   6   57.19   15.00
  -1   5   6   50.89   15.30
  -1   5   6   26.60   10.10
  -1   5   6   32.10    9.80
  -1   5   6   46.70   16.10
  -1   5   6   34.00    9.40
  -1   5   6   44.80   11.20
   0  -5  -6  451.25   37.10
   0  -5  -6  463.45   34.10
   0  -5  -6  416.46   37.50
   0  -5  -6  443.66   36.60
   0   5   6  463.65   32.80
   0   5   6  444.46   34.80
   0   5   6  448.46   34.30
   0   5   6  463.85   37.80
   0   5   6  437.26   30.70
   0   5   6  434.26   31.80
  -1  -5  -6   36.80   16.20
  -1  -5  -6   38.20   14.80
  -1  -5  -6   55.79   14.20
  -1  -5  -6   28.60   13.40
  -1  -5  -6   38.40   14.70
   1   5   6   45.60   12.70
   1   5   6   47.50   15.70
   1   5   6   59.49   13.30
   1   5   6   44.30   12.40
   1   5   6   48.10   16.30
  -2  -5  -6   64.39   15.00
  -2  -5  -6   56.99   15.90
   2   5   6   29.50   12.30
   2   5   6   44.80   24.30
   2   5   6   61.69   14.00
   2   5   6   47.20   13.90
   2   5   6   78.09   20.30
   2   5   6   46.40   12.60
  -3  -5  -6  299.27   29.50
   3   5   6  333.87   38.40
   3   5   6  242.38   25.90
   3   5   6  301.47   27.40
   3   5   6  264.57   29.60
   5  -6  -6  719.43   52.49
  -5   6   6  732.33   61.29
   4  -6  -6   20.80   11.90
   4  -6  -6   62.99   17.80
   4  -6  -6   35.20   17.10
   4  -6  -6   63.49   17.40
  -4   6   6   36.70   20.80
   3  -6  -6    9.90    8.40
   3  -6  -6   41.40   17.50
   3  -6  -6   28.90   15.00
   3  -6  -6   40.60   14.10
   2  -6  -6   67.49   17.50
   2  -6  -6   67.59   16.60
   2  -6  -6   24.80   12.30
  -2   6   6   66.89   15.70
  -2   6   6   66.29   14.60
  -2   6   6   41.80   19.60
   1  -6  -6  397.66   37.20
   1  -6  -6  394.16   33.80
   1  -6  -6  385.96   35.90
  -1   6   6  440.56   34.20
  -1   6   6  409.26   35.20
  -1   6   6  285.67   32.70
   0  -6  -6   -0.50    7.90
   0  -6  -6   -2.00   11.30
   0  -6  -6    2.40    8.40
   0   6   6   -1.50    6.80
   0   6   6    5.80   10.80
  -1  -6  -6   11.90   10.30
  -1  -6  -6   -8.30   10.90
   1   6   6    2.20   10.90
   1   6   6    0.20    7.60
   1   6   6   -6.60    5.70
  -2  -6  -6  639.44   44.20
  -2  -6  -6  518.75   45.40
   2   6   6  568.74   43.40
   2   6   6  591.04   42.10
   2   6   6  620.34   42.70
   2   6   6  565.34   55.39
   4  -7  -6  129.89   25.30
   4  -7  -6  195.08   31.30
  -4   7   6  161.78   38.80
   3  -7  -6  128.59   25.60
   2  -7  -6  208.98   30.60
   2  -7  -6  232.78   32.30
   1  -7  -6  129.19   23.40
   1  -7  -6  268.37   34.20
  -1   7   6  142.09   26.60
  -1   7   6  233.58   25.10
   0  -7  -6  426.36   37.20
   0   7   6  449.26   36.30
   0   7   6  414.76   41.70
  -1  -7  -6   26.70   16.30
  -1  -7  -6   45.00   15.20
   1   7   6   53.59   21.10
   1   7   6   70.99   18.30
  -1  -8   7   12.40   17.20
   4   7  -7   33.50   21.10
   4   7  -7   -4.20    8.50
   4   7  -7   33.50   16.10
   4   7  -7   -1.10   11.40
  -4  -7   7   -5.80   14.40
  -4  -7   7   21.50   12.50
   3   7  -7    2.70    9.40
   3   7  -7   20.70   12.60
   3   7  -7   26.40   14.30
   3   7  -7    7.60   13.20
  -3  -7   7   23.60   11.60
  -3  -7   7   28.20   20.10
  -3  -7   7   18.30   12.30
   2   7  -7   50.49   19.10
   2   7  -7   85.89   21.20
   2   7  -7   71.69   26.20
   2   7  -7   48.40   18.20
  -2  -7   7   52.19   22.20
  -2  -7   7   44.50   16.40
   1   7  -7   15.60   15.10
   1   7  -7    2.20    6.80
   1   7  -7    1.90   10.60
   1   7  -7   10.00   15.40
  -1  -7   7  -13.90    6.80
  -1  -7   7   20.40   17.60
  -1  -7   7    5.10    8.30
   0   7  -7  336.77   41.00
   0   7  -7  345.97   37.60
   0  -7   7  334.27   36.30
   0  -7   7  366.76   43.20
  -1   7  -7   -2.30    8.30
  -1   7  -7    0.20   13.80
   1  -7   7   -0.20   14.50
   1  -7   7   20.20   20.50
  -2   7  -7  110.59   25.50
   2  -7   7   95.89   27.40
   2  -7   7   93.09   23.50
   6   6  -7   22.60   18.60
   6   6  -7   50.09   23.80
   6   6  -7   25.50   15.20
   6   6  -7    3.00    9.80
  -6  -6   7    9.30   10.30
   5   6  -7  301.17   40.70
   5   6  -7  335.87   37.80
   5   6  -7  346.07   43.40
   5   6  -7  395.76   42.40
  -5  -6   7  304.47   35.50
   4   6  -7  157.88   30.30
   4   6  -7  159.18   30.60
   4   6  -7  199.28   39.60
   4   6  -7  124.29   25.80
   4   6  -7  112.59   24.70
  -4  -6   7  142.79   27.20
  -4  -6   7  155.68   28.20
   3   6  -7    8.00    8.40
   3   6  -7   21.20   12.20
   3   6  -7   11.30   10.00
   3   6  -7   -2.20    5.30
   3   6  -7    5.00    8.80
   3   6  -7    8.90   12.80
   3   6  -7    1.20    6.00
  -3  -6   7   -1.10    7.40
  -3  -6   7    8.90   13.30
  -3  -6   7   -5.50    6.70
   2   6  -7   -0.40    6.60
   2   6  -7   -3.60    6.40
   2   6  -7    6.10    9.60
   2   6  -7    1.00    6.80
   2   6  -7    4.90    9.20
   2   6  -7    3.30    6.70
   2   6  -7    6.60    9.40
   2   6  -7   -0.40    6.00
   2   6  -7    2.70   10.10
  -2  -6   7    5.10   11.70
  -2  -6   7   -5.90    6.90
  -2  -6   7    2.70    7.90
   1   6  -7  194.48   21.00
   1   6  -7  215.28   32.90
   1   6  -7  262.27   39.90
   1   6  -7  211.98   25.10
   1   6  -7  182.28   21.60
   1   6  -7  266.77   36.90
   1   6  -7  225.58   22.90
   1   6  -7  263.37   29.90
   1   6  -7  173.08   30.50
  -1  -6   7  261.87   28.00
  -1  -6   7  261.47   37.70
   0   6  -7    8.50    9.10
   0   6  -7    5.30    9.70
   0   6  -7    7.80    6.90
   0   6  -7   28.40   15.00
   0   6  -7   12.20    9.00
   0   6  -7    5.80    5.80
   0   6  -7    4.20   10.10
   0  -6   7   -5.70   10.60
   0  -6   7    2.60    9.70
  -1   6  -7   -5.20    6.90
  -1   6  -7   -4.60    8.20
  -1   6  -7   -0.60    8.10
   1  -6   7   -6.20    7.80
   1  -6   7   -4.40   11.50
  -2   6  -7  361.96   36.20
   2  -6   7  343.57   39.60
   2  -6   7  287.37   33.70
  -3   6  -7  217.48   36.30
   3  -6   7  261.37   40.50
   3  -6   7  283.37   39.90
   6   5  -7  125.09   30.40
   6   5  -7   96.79   26.80
   6   5  -7   50.09   15.90
   6   5  -7   68.79   19.60
  -6  -5   7   81.49   15.00
  -6  -5   7   57.79   21.00
   5   5  -7   29.50   15.80
   5   5  -7   23.40   13.80
   5   5  -7   22.20   12.80
   5   5  -7    3.80    9.70
  -5  -5   7   10.40   11.80
  -5  -5   7   39.90   16.30
   4   5  -7  111.49   19.10
   4   5  -7  126.89   23.60
   4   5  -7  133.19   24.00
   4   5  -7  147.89   24.90
   4   5  -7  114.79   17.90
   4   5  -7  157.88   31.20
   4   5  -7  181.48   31.90
   4   5  -7  166.18   28.10
  -4  -5   7  183.88   28.00
  -4  -5   7  172.88   27.30
   3   5  -7   10.60   10.50
   3   5  -7   -8.00    5.20
   3   5  -7    8.30    8.80
   3   5  -7   -3.90    5.10
   3   5  -7    2.70    5.30
   3   5  -7   -4.20    6.60
   3   5  -7    3.20    5.70
   3   5  -7   -1.40    5.10
  -3  -5   7   -1.60    5.50
  -3  -5   7   -3.20   10.20
   2   5  -7   83.69   22.90
   2   5  -7   63.89   12.20
   2   5  -7   63.09   13.10
   2   5  -7   87.09   18.40
   2   5  -7   85.79   20.10
   2   5  -7  108.49   20.60
  -2  -5   7   68.69   19.10
  -2  -5   7   92.19   18.60
   1   5  -7   -3.10    6.50
   1   5  -7    0.30    5.60
   1   5  -7    8.10   10.30
   1   5  -7    2.60    8.50
   1   5  -7    1.30    5.70
   1   5  -7    7.00    5.60
   1   5  -7    6.40    6.10
  -1  -5   7    1.70    7.30
  -1  -5   7   -5.50    6.00
  -1  -5   7   -4.00    7.90
   0   5  -7  354.06   26.30
   0   5  -7  356.66   26.70
   0   5  -7  343.77   33.40
   0   5  -7  350.16   26.80
   0   5  -7  406.16   43.20
   0   5  -7  389.46   30.00
   0   5  -7  346.87   26.40
   0  -5   7  382.86   32.80
   0  -5   7  370.86   32.00
   0  -5   7  362.06   30.90
   0  -5   7  364.36   35.10
  -1   5  -7   28.90    8.80
  -1   5  -7   33.60   15.20
  -1   5  -7   21.80   10.40
  -1   5  -7   49.70   14.70
  -1   5  -7   32.60    9.50
   1  -5   7   20.20   14.20
   1  -5   7   46.70   13.50
   1  -5   7   21.00   10.60
   1  -5   7   49.20   14.20
   1  -5   7   29.80   12.60
  -2   5  -7   82.39   21.00
  -2   5  -7   46.90   15.50
  -2   5  -7   37.70   17.00
   2  -5   7   62.79   17.60
   2  -5   7   61.09   15.20
   2  -5   7   60.09   16.80
   2  -5   7   30.20   11.10
   2  -5   7   80.09   21.70
  -3   5  -7  212.78   34.10
  -3   5  -7  132.69   26.40
   3  -5   7  145.49   24.00
   3  -5   7  158.28   25.30
   3  -5   7  162.48   27.70
   3  -5   7  164.78   28.70
   3  -5   7  135.29   24.30
  -4   5  -7   44.70   29.70
   4  -5   7   49.20   20.70
   4  -5   7   39.50   16.90
   4  -5   7   34.50   15.60
   4  -5   7   17.90   12.30
   7   4  -7   49.10   20.70
   7   4  -7   51.99   16.10
   7   4  -7   58.49   28.30
  -7  -4   7   34.50   16.90
  -7  -4   7   48.50   13.50
   6   4  -7   -2.30    8.20
   6   4  -7    0.30    6.60
   6   4  -7    2.00    7.80
   6   4  -7   -4.40    4.90
   6   4  -7   17.80   10.00
  -6  -4   7   -6.90    5.20
  -6  -4   7    3.80    5.20
   5   4  -7  152.78   26.00
   5   4  -7  108.29   20.70
   5   4  -7  140.39   26.10
   5   4  -7  144.69   28.00
  -5  -4   7   88.39   21.30
   4   4  -7  472.35   42.30
   4   4  -7  465.25   36.90
   4   4  -7  427.06   44.20
   4   4  -7  452.25   29.90
   4   4  -7  427.66   29.60
   4   4  -7  447.36   35.90
  -4  -4   7  498.45   37.30
  -4  -4   7  417.26   29.00
  -4  -4   7  492.55   40.50
   3   4  -7 1044.30   54.09
   3   4  -7 1057.99   62.99
   3   4  -7 1018.10   53.69
   3   4  -7 1041.90   60.99
   3   4  -7 1027.30   55.29
   3   4  -7 1073.49   66.49
   3   4  -7  948.81   61.89
   3   4  -7 1086.59   62.49
   3   4  -7 1057.49   63.39
  -3  -4   7 1054.39   56.09
  -3  -4   7 1039.90   59.79
  -3  -4   7 1105.59   62.99
   2   4  -7   93.89   23.70
   2   4  -7  105.99   15.40
   2   4  -7  120.09   15.40
   2   4  -7  101.19   21.60
   2   4  -7  155.38   27.90
   2   4  -7  122.99   21.20
   2   4  -7   88.79   14.20
  -2  -4   7   93.99   17.30
  -2  -4   7  164.18   22.90
  -2  -4   7  128.29   21.80
  -2  -4   7  102.79   17.20
   1   4  -7  139.99   14.70
   1   4  -7  106.79   21.80
   1   4  -7  139.59   17.00
   1   4  -7   98.49   14.30
   1   4  -7  139.69   22.80
   1   4  -7  109.09   18.00
   1   4  -7  124.89   15.90
   1   4  -7  159.78   19.20
   1   4  -7  143.49   23.10
  -1  -4   7  141.79   23.60
  -1  -4   7  117.89   19.00
  -1  -4   7  135.99   19.80
  -1  -4   7  152.58   17.70
   0   4  -7  750.42   50.69
   0   4  -7  646.14   38.40
   0   4  -7  649.04   37.50
   0   4  -7  655.73   44.30
   0   4  -7  620.84   37.10
   0   4  -7  641.34   41.80
   0   4  -7  688.73   45.60
   0   4  -7  686.33   42.20
   0  -4   7  676.23   41.90
   0  -4   7  697.63   43.60
   0  -4   7  655.23   42.20
   0  -4   7  660.33   45.80
   0  -4   7  601.94   36.30
  -1   4  -7 1051.59   64.29
  -1   4  -7 1154.78   65.79
  -1   4  -7 1257.57   68.69
  -1   4  -7 1096.09   62.09
  -1   4  -7 1213.08   70.19
   1  -4   7 1161.08   62.59
   1  -4   7 1095.19   78.69
   1  -4   7 1249.38   69.09
   1  -4   7 1139.69   63.89
   1  -4   7 1097.79   67.19
  -2   4  -7   39.20   14.80
  -2   4  -7   14.90    6.90
  -2   4  -7   20.10    7.20
  -2   4  -7   39.70   13.90
  -2   4  -7   25.20   10.20
   2  -4   7    9.60    9.00
   2  -4   7   48.40   16.00
   2  -4   7   41.50   13.10
   2  -4   7   13.20    9.00
   2  -4   7   43.30   14.60
   2  -4   7   25.70   10.50
  -3   4  -7   44.10   16.10
  -3   4  -7   32.60   21.30
   3  -4   7   93.19   22.20
   3  -4   7   85.29   19.50
   3  -4   7   48.10   16.50
   3  -4   7   61.29   15.70
   3  -4   7   41.50   12.30
   3  -4   7   55.79   14.60
  -4   4  -7  183.38   32.90
   4  -4   7  175.58   24.80
   4  -4   7  153.18   27.80
   4  -4   7  133.99   30.20
   4  -4   7  198.18   32.50
   4  -4   7  250.07   31.30
   7   3  -7   47.10   18.00
   7   3  -7   61.09   20.60
  -7  -3   7   39.90   10.20
  -7  -3   7   37.90   17.00
   6   3  -7   25.50   12.50
   6   3  -7   37.90   11.60
   6   3  -7   38.00   14.40
   6   3  -7   35.30   16.00
   6   3  -7   57.49   15.80
  -6  -3   7   34.50    8.90
   5   3  -7  252.57   28.00
   5   3  -7  282.97   21.00
   5   3  -7  320.47   32.80
   5   3  -7  329.47   29.00
   5   3  -7  261.77   26.10
   5   3  -7  302.37   27.40
  -5  -3   7  245.28   29.00
  -5  -3   7  296.17   20.30
   4   3  -7  506.75   37.30
   4   3  -7  446.56   44.60
   4   3  -7  518.65   30.70
   4   3  -7  530.55   32.40
   4   3  -7  606.34   32.60
   4   3  -7  568.54   42.40
   4   3  -7  540.35   40.50
   4   3  -7  556.84   39.20
  -4  -3   7  524.95   31.40
  -4  -3   7  568.84   37.00
  -4  -3   7  572.84   36.00
  -4  -3   7  533.05   36.70
   3   3  -7  944.11   55.69
   3   3  -7  982.40   49.90
   3   3  -7  977.60   48.50
   3   3  -7  951.20   58.49
   3   3  -7  972.80   56.99
   3   3  -7 1054.89   60.49
   3   3  -7 1049.00   59.49
   3   3  -7  990.70   50.49
   3   3  -7  968.30   55.79
  -3  -3   7  937.81   50.09
  -3  -3   7 1029.60   50.79
  -3  -3   7  970.90   54.69
  -3  -3   7 1062.19   54.49
   2   3  -7 1018.50   60.69
   2   3  -7 1052.09   49.70
   2   3  -7  952.80   50.29
   2   3  -7 1057.59   56.99
   2   3  -7  991.00   51.19
   2   3  -7 1041.00   58.69
   2   3  -7 1082.89   57.59
  -2  -3   7 1067.59   59.09
  -2  -3   7  991.30   52.39
  -2  -3   7 1009.30   55.59
  -2  -3   7 1015.30   50.49
  -2  -3   7  996.10   52.49
  -2  -3   7 1032.30   54.39
   1   3  -7  594.54   33.10
   1   3  -7  570.24   37.50
   1   3  -7  574.24   39.40
   1   3  -7  486.55   34.40
   1   3  -7  658.53   43.60
   1   3  -7  637.64   37.50
   1   3  -7  587.74   33.30
  -1  -3   7  540.55   34.60
  -1  -3   7  591.54   40.00
  -1  -3   7  541.45   34.50
  -1  -3   7  612.14   37.70
  -1  -3   7  609.14   37.50
   0   3  -7 2850.41  129.69
   0   3  -7 2695.83  123.09
   0   3  -7 2835.72  118.99
   0   3  -7 2615.14  116.29
   0   3  -7 2586.14  116.59
   0   3  -7 2460.35  124.49
   0   3  -7 2865.81  117.69
   0  -3   7 2485.25  126.09
   0  -3   7 2826.42  121.39
   0  -3   7 2772.42  126.29
   0  -3   7 2515.15  114.39
   0  -3   7 2646.64  119.99
   0  -3   7 2837.52  123.19
  -1   3  -7  100.39   23.60
  -1   3  -7   78.49   12.20
  -1   3  -7   65.59   17.70
  -1   3  -7   73.69   14.60
  -1   3  -7   91.19   18.60
   1  -3   7   88.79   16.20
   1  -3   7   71.59   13.90
   1  -3   7   79.09   14.00
   1  -3   7   79.49   17.40
   1  -3   7   55.09    9.00
   1  -3   7   88.59   17.30
   1  -3   7   83.59   14.70
  -2   3  -7  732.13   44.60
  -2   3  -7  823.72   50.19
  -2   3  -7  672.73   39.10
  -2   3  -7  813.32   51.89
   2  -3   7  639.64   41.50
   2  -3   7  568.94   59.19
   2  -3   7  740.13   42.80
   2  -3   7  692.23   43.40
   2  -3   7  756.42   45.70
  -3   3  -7   69.49   12.30
  -3   3  -7   53.39   10.30
  -3   3  -7   73.89   19.60
  -3   3  -7  106.39   23.10
   3  -3   7   99.79   16.30
   3  -3   7  112.29   21.90
   3  -3   7   64.39   13.50
   3  -3   7   91.39   21.10
   3  -3   7   97.89   16.30
   3  -3   7  100.19   19.00
  -4   3  -7  210.18   34.00
   4  -3   7  223.58   22.60
   4  -3   7  162.98   28.90
   4  -3   7  180.98   24.50
   4  -3   7  230.68   28.60
   4  -3   7  217.78   25.50
  -5   3  -7   23.80   15.90
   5  -3   7   50.49   23.10
   5  -3   7   11.40   15.70
   5  -3   7   19.50   10.80
   5  -3   7   42.50   20.80
   5  -3   7   28.10   13.80
   8   2  -7   16.50   14.10
  -8  -2   7    1.60   11.50
   7   2  -7   59.19   19.10
   7   2  -7   52.89   19.00
  -7  -2   7   53.59   11.40
  -7  -2   7   58.99   18.50
   6   2  -7  619.84   39.60
   6   2  -7  602.94   40.10
   6   2  -7  522.45   38.20
   6   2  -7  568.94   47.30
   6   2  -7  602.14   42.10
  -6  -2   7  592.64   48.60
  -6  -2   7  589.84   33.30
   5   2  -7 1383.36   64.59
   5   2  -7 1372.96   71.89
   5   2  -7 1373.86   63.49
   5   2  -7 1427.06   71.59
   5   2  -7 1424.96   93.59
   5   2  -7 1377.06   73.59
   5   2  -7 1393.06   84.79
  -5  -2   7 1379.26   63.09
  -5  -2   7 1345.77   79.99
  -5  -2   7 1391.16   80.69
   4   2  -7  211.28   15.60
   4   2  -7  179.88   22.10
   4   2  -7  183.68   25.80
   4   2  -7  209.48   16.00
   4   2  -7  179.48   19.30
   4   2  -7  185.48   26.70
   4   2  -7  194.08   20.00
   4   2  -7  169.08   28.00
  -4  -2   7  162.48   16.70
  -4  -2   7  186.18   18.40
  -4  -2   7  195.18   23.20
  -4  -2   7  181.48   15.40
   3   2  -7  326.47   29.80
   3   2  -7  299.17   26.60
   3   2  -7  303.07   24.80
   3   2  -7  284.67   17.20
   3   2  -7  267.47   19.60
   3   2  -7  288.77   26.20
   3   2  -7  299.97   19.90
  -3  -2   7  351.96   25.90
  -3  -2   7  282.57   25.80
  -3  -2   7  305.07   19.40
  -3  -2   7  298.97   31.20
  -3  -2   7  291.57   22.80
  -3  -2   7  293.17   22.00
   2   2  -7 1074.99   50.99
   2   2  -7 1102.29   48.10
   2   2  -7 1064.89   50.79
   2   2  -7 1024.70   55.99
   2   2  -7  988.20   57.59
  -2  -2   7  966.30   53.49
  -2  -2   7 1075.89   51.29
  -2  -2   7 1034.70   52.79
  -2  -2   7 1012.30   50.49
  -2  -2   7 1066.09   53.09
  -2  -2   7 1089.09   57.69
  -2  -2   7 1084.59   55.89
   1   2  -7 2692.53  113.99
   1   2  -7 2677.73  114.09
   1   2  -7 2754.92  128.89
   1   2  -7 2596.94  119.79
  -1  -2   7 2519.35  115.79
  -1  -2   7 2581.54  115.59
  -1  -2   7 2625.94  115.99
  -1  -2   7 2682.33  117.49
  -1  -2   7 2665.53  114.99
   0   2  -7   89.39   12.00
   0   2  -7   54.99   13.60
   0   2  -7   61.39   13.00
   0   2  -7   62.99    9.90
   0   2  -7   63.69   14.10
   0  -2   7   87.09   13.10
   0  -2   7   55.09   10.90
   0  -2   7   66.79    7.60
   0  -2   7   60.09   11.30
   0  -2   7   72.99   15.10
   0  -2   7   54.59   13.00
   0  -2   7   64.69   11.80
   0  -2   7   50.59   10.90
  -1   2  -7  554.04   32.00
  -1   2  -7  592.74   39.10
  -1   2  -7  571.04   32.20
  -1   2  -7  519.45   36.10
  -1   2  -7  570.24   39.00
  -1   2  -7  510.05   32.20
   1  -2   7  571.54   39.10
   1  -2   7  590.64   34.70
   1  -2   7  548.65   34.40
   1  -2   7  580.14   35.80
   1  -2   7  543.65   33.70
   1  -2   7  455.35   31.30
   1  -2   7  522.25   37.20
  -2   2  -7  893.51   47.30
  -2   2  -7  931.21   53.19
  -2   2  -7  924.71   60.19
   2  -2   7 1005.60   55.29
   2  -2   7  957.20   50.89
   2  -2   7  784.32   48.80
   2  -2   7  915.31   56.89
   2  -2   7  920.41   49.60
  -3   2  -7  881.11   58.79
  -3   2  -7  812.02   46.40
   3  -2   7  886.81   47.80
   3  -2   7  911.91   49.00
   3  -2   7  843.62   56.09
   3  -2   7  825.82   49.99
   3  -2   7  857.51   50.29
   3  -2   7  873.91   53.49
  -4   2  -7    6.50   10.80
   4  -2   7    3.80    9.30
   4  -2   7    5.80    7.90
   4  -2   7    2.30    6.40
   4  -2   7    3.40    7.40
   4  -2   7   -1.60    9.00
   4  -2   7    2.70    7.10
   5  -2   7   57.99   13.00
   5  -2   7   21.80   15.10
   5  -2   7   73.99   18.30
   5  -2   7   75.09   16.50
   5  -2   7   47.40   17.30
   8   1  -7  187.98   33.80
  -8  -1   7  172.28   32.40
  -8  -1   7  151.28   17.80
   7   1  -7    8.30   10.30
  -7  -1   7    0.20   16.00
  -7  -1   7    0.80    6.10
  -7  -1   7    5.70    5.50
   6   1  -7  326.67   33.50
  -6  -1   7  343.87   34.90
  -6  -1   7  330.77   35.90
  -6  -1   7  300.27   21.00
   5   1  -7    7.70    6.60
   5   1  -7   12.10    8.90
   5   1  -7    7.00    4.30
   5   1  -7    7.50    6.10
   5   1  -7   -0.80    2.90
  -5  -1   7   10.10    5.80
  -5  -1   7  -13.70    9.60
  -5  -1   7    1.70    3.80
  -5  -1   7    1.10    5.50
   4   1  -7  651.53   33.80
   4   1  -7  616.34   33.30
   4   1  -7  679.43   39.70
   4   1  -7  621.94   38.50
   4   1  -7  653.33   44.50
   4   1  -7  711.73   43.90
  -4  -1   7  650.03   35.80
  -4  -1   7  708.63   48.10
  -4  -1   7  623.54   36.80
   3   1  -7  321.07   24.80
   3   1  -7  348.37   24.80
   3   1  -7  266.87   18.80
   3   1  -7  291.57   19.30
   3   1  -7  282.97   24.80
  -3  -1   7  304.97   20.90
  -3  -1   7  230.48   24.60
  -3  -1   7  309.97   20.30
  -3  -1   7  298.77   20.70
  -3  -1   7  331.57   22.10
  -3  -1   7  348.57   24.80
   2   1  -7  445.96   30.50
   2   1  -7  431.36   25.90
   2   1  -7  444.56   31.00
   2   1  -7  458.95   26.30
   2   1  -7  502.95   33.20
  -2  -1   7  446.56   24.60
  -2  -1   7  445.76   30.80
  -2  -1   7  463.85   27.10
  -2  -1   7  524.75   32.00
  -2  -1   7  459.75   27.90
  -2  -1   7  462.45   27.60
   1   1  -7  245.28   20.40
   1   1  -7  301.87   24.40
   1   1  -7  294.77   19.20
   1   1  -7  289.47   23.40
   1   1  -7  277.97   23.40
  -1  -1   7  265.27   20.80
  -1  -1   7  278.07   23.30
  -1  -1   7  238.88   17.40
  -1  -1   7  289.17   20.20
  -1  -1   7  302.77   22.30
  -1  -1   7  220.08   18.00
  -1  -1   7  249.38   23.20
  -1  -1   7  261.37   20.20
   0   1  -7 1004.40   51.29
   0   1  -7 1079.89   58.39
   0   1  -7 1066.69   51.49
   0   1  -7 1080.79   57.59
   0  -1   7 1103.29   51.29
   0  -1   7 1036.00   51.89
   0  -1   7 1063.69   52.29
   0  -1   7 1140.59   60.29
   0  -1   7 1019.70   56.59
   0  -1   7 1014.90   53.29
   0  -1   7  998.80   53.49
  -1   1  -7   78.59   11.80
  -1   1  -7   76.39   11.90
  -1   1  -7   90.09   14.90
  -1   1  -7   94.19   17.90
  -1   1  -7   80.49   15.00
  -1   1  -7   97.19   17.60
   1  -1   7   88.89   14.00
   1  -1   7   76.79    8.70
   1  -1   7   70.69   13.30
   1  -1   7   92.49   16.30
   1  -1   7   84.99   12.20
   1  -1   7   63.19   13.90
  -2   1  -7   80.99   14.70
  -2   1  -7   85.39   13.50
  -2   1  -7   90.69   16.50
  -2   1  -7  116.49   19.70
  -2   1  -7  110.69   15.10
   2  -1   7   90.39   14.30
   2  -1   7  108.99   18.50
   2  -1   7   31.40   14.20
   2  -1   7   75.49   17.60
   2  -1   7   68.79   12.90
   2  -1   7   84.09   12.90
   2  -1   7  126.39   13.90
  -3   1  -7  363.76   27.60
  -3   1  -7  306.37   33.90
   3  -1   7  351.56   24.90
   3  -1   7  319.37   42.90
   3  -1   7  368.86   33.40
   3  -1   7  363.86   25.70
   3  -1   7  332.77   30.30
   3  -1   7  359.26   28.40
   3  -1   7  321.97   26.20
  -4   1  -7   46.70   16.80
  -4   1  -7   27.00   12.30
   4  -1   7   21.70    9.10
   4  -1   7   29.30   13.40
   4  -1   7   11.10    8.00
   4  -1   7   14.50    7.60
   4  -1   7   16.00    9.90
   4  -1   7   46.30   15.00
  -5   1  -7   90.39   23.60
  -5   1  -7  129.09   23.40
   5  -1   7  169.38   44.20
   5  -1   7  123.19   21.70
   5  -1   7  125.99   19.20
   5  -1   7  135.69   19.40
   5  -1   7  171.68   28.20
   8   0  -7  119.09   26.70
  -8   0   7   70.99   14.20
  -8   0   7   82.39   30.10
  -8   0   7   90.49   23.80
   7   0  -7  392.76   39.70
  -7   0   7  408.76   27.90
  -7   0   7  479.45   46.60
   6   0  -7   50.09   16.50
  -6   0   7   33.80   18.70
  -6   0   7   67.49   18.60
  -6   0   7   44.60    8.90
   5   0  -7  628.74   42.70
  -5   0   7  692.43   48.00
  -5   0   7  668.13   51.59
   4   0  -7  165.98   18.40
   4   0  -7  158.58   13.40
   4   0  -7  155.58   13.30
   4   0  -7  185.68   16.70
   4   0  -7  137.79   23.10
  -4   0   7  187.38   22.40
  -4   0   7  190.18   21.80
  -4   0   7  167.48   13.80
   3   0  -7 1227.28   57.99
   3   0  -7 1390.16   62.19
   3   0  -7 1184.78   57.79
   3   0  -7 1272.77   60.09
   3   0  -7 1277.87   63.29
  -3   0   7 1159.88   58.29
  -3   0   7 1296.67   60.39
  -3   0   7 1279.67   61.19
  -3   0   7 1320.97   69.29
  -3   0   7 1176.38   60.29
   2   0  -7  221.88   19.50
   2   0  -7  258.77   21.70
   2   0  -7  248.98   17.70
   2   0  -7  243.58   17.70
   2   0  -7  249.18   19.80
  -2   0   7  238.08   18.90
  -2   0   7  267.87   18.10
  -2   0   7  256.17   20.60
  -2   0   7  247.88   17.30
  -2   0   7  215.58   21.90
  -2   0   7  280.17   21.60
   1   0  -7   22.00    8.10
   1   0  -7   12.30    5.20
   1   0  -7   21.90    8.10
   1   0  -7   12.30    6.60
   1   0  -7   15.40    5.80
  -1   0   7   13.20    7.00
  -1   0   7   16.70    5.90
  -1   0   7   17.10    7.90
  -1   0   7   11.80    7.30
  -1   0   7   17.10    5.90
  -1   0   7   22.80    7.70
  -1   0   7   19.90    5.80
   0   0  -7  367.26   29.10
   0   0  -7  402.66   29.50
   0   0  -7  337.87   24.10
   0   0  -7  423.56   25.90
   0   0  -7  326.77   27.40
   0   0   7  388.96   24.10
   0   0   7  420.36   24.50
   0   0   7  392.06   22.70
   0   0   7  404.86   27.90
   0   0   7  417.46   36.70
   0   0   7  372.06   29.10
   0   0   7  385.26   26.60
  -1   0  -7  248.58   23.60
  -1   0  -7  249.38   23.50
  -1   0  -7  265.97   24.80
  -1   0  -7  310.97   21.80
  -1   0  -7  249.88   20.20
   1   0   7  268.07   19.20
   1   0   7  250.07   18.70
   1   0   7  256.17   23.50
   1   0   7  210.88   21.70
   1   0   7  257.47   19.60
   1   0   7  255.67   24.00
   1   0   7  249.18   21.70
  -2   0  -7  255.97   20.10
  -2   0  -7  300.67   25.10
  -2   0  -7  233.48   21.10
  -2   0  -7  255.97   25.80
   2   0   7  252.47   23.20
   2   0   7  258.37   25.90
   2   0   7  262.07   24.90
   2   0   7  245.58   19.40
   2   0   7  272.47   20.10
   2   0   7  282.17   21.20
  -3   0  -7   67.39   15.70
  -3   0  -7   81.49   18.40
  -3   0  -7   50.99   13.10
  -3   0  -7   35.60   12.40
  -3   0  -7   53.29   12.50
   3   0   7   12.60   11.10
   3   0   7   40.30   14.60
   3   0   7   36.20   12.50
   3   0   7   37.90    9.30
   3   0   7   51.69   12.00
   3   0   7   29.50    8.90
   3   0   7   21.80   10.40
  -4   0  -7  393.36   30.50
  -4   0  -7  377.56   38.70
   4   0   7  367.16   34.00
   4   0   7  390.16   27.20
   4   0   7  406.46   27.10
   4   0   7  387.76   36.60
   4   0   7  302.47   27.50
  -5   0  -7  112.89   26.60
  -5   0  -7   96.19   20.00
   5   0   7  156.58   27.00
   5   0   7   93.49   18.90
   5   0   7   57.09   18.90
   5   0   7  109.89   16.60
   5   0   7   90.29   16.00
   8  -1  -7  239.58   37.30
  -8   1   7  185.28   33.30
  -8   1   7  220.28   54.29
   7  -1  -7   42.70   15.50
  -7   1   7   27.40   13.70
  -7   1   7   15.50   15.90
   6  -1  -7  379.46   31.50
   6  -1  -7  446.56   37.70
  -6   1   7  405.86   36.90
   5  -1  -7    3.30    5.80
   5  -1  -7   -1.00    5.20
  -5   1   7   10.40    7.90
  -5   1   7   -7.20    4.20
   4  -1  -7  491.55   30.20
   4  -1  -7  520.65   28.90
   4  -1  -7  510.95   30.80
   4  -1  -7  488.95   28.50
   4  -1  -7  488.55   37.90
   4  -1  -7  522.95   32.90
  -4   1   7  511.15   37.40
  -4   1   7  531.85   32.40
  -4   1   7  489.85   27.00
   3  -1  -7  412.36   25.60
   3  -1  -7  424.86   29.60
   3  -1  -7  441.46   28.00
   3  -1  -7  471.05   28.00
   3  -1  -7  441.36   28.90
  -3   1   7  428.06   24.40
  -3   1   7  423.26   26.60
  -3   1   7  409.56   33.90
  -3   1   7  386.16   23.70
  -3   1   7  406.66   27.60
   2  -1  -7  356.66   22.80
   2  -1  -7  320.57   24.20
   2  -1  -7  284.47   22.60
   2  -1  -7  322.17   25.80
   2  -1  -7  350.76   24.40
   2  -1  -7  333.17   22.40
  -2   1   7  329.17   24.10
  -2   1   7  312.57   23.60
  -2   1   7  332.27   20.70
  -2   1   7  302.17   28.60
  -2   1   7  377.36   26.50
  -2   1   7  322.37   24.10
  -2   1   7  307.87   20.40
   1  -1  -7  379.06   26.90
   1  -1  -7  279.37   28.10
   1  -1  -7  336.07   23.40
   1  -1  -7  314.37   26.80
   1  -1  -7  328.27   23.40
  -1   1   7  354.26   21.80
  -1   1   7  370.76   26.70
  -1   1   7  336.67   24.50
  -1   1   7  327.47   25.40
  -1   1   7  386.26   26.60
   0  -1  -7  479.35   36.00
   0  -1  -7  511.95   32.00
   0  -1  -7  501.65   34.30
   0  -1  -7  593.94   33.70
   0  -1  -7  469.35   35.80
   0  -1  -7  469.25   31.00
   0   1   7  501.35   32.70
   0   1   7  546.85   31.00
   0   1   7  534.35   29.70
   0   1   7  523.75   34.20
   0   1   7  504.85   34.20
   0   1   7  474.65   34.80
  -1  -1  -7  124.69   15.60
  -1  -1  -7   93.39   14.60
  -1  -1  -7   83.69   17.80
  -1  -1  -7   97.49   10.40
  -1  -1  -7   76.59   15.10
  -1  -1  -7   90.09   17.40
  -1  -1  -7   99.79   15.00
   1   1   7   94.39   16.30
   1   1   7  108.29   15.40
   1   1   7   67.49   11.10
   1   1   7   98.99   19.60
   1   1   7  109.89   16.40
   1   1   7   93.49   16.80
  -2  -1  -7   34.90   10.10
  -2  -1  -7   18.20    9.50
  -2  -1  -7   35.60    8.20
  -2  -1  -7   42.30   11.00
  -2  -1  -7   26.10   10.80
  -2  -1  -7    9.20    8.90
   2   1   7   26.30   10.20
   2   1   7   22.40   10.70
   2   1   7   47.60   17.80
   2   1   7   28.80    7.90
   2   1   7   15.10   10.50
  -3  -1  -7  208.18   22.60
  -3  -1  -7  258.07   28.70
  -3  -1  -7  286.77   28.90
  -3  -1  -7  233.48   25.40
  -3  -1  -7  284.47   29.60
  -3  -1  -7  300.87   22.80
   3   1   7  281.47   28.70
   3   1   7  254.57   25.60
   3   1   7  263.87   20.80
   3   1   7  225.78   26.40
   3   1   7  261.47   21.20
  -4  -1  -7   -5.60    6.20
   4   1   7    0.90    5.80
   4   1   7   -2.90    8.20
   4   1   7    4.90    6.60
   4   1   7    1.00    5.20
  -5  -1  -7   86.99   24.30
  -5  -1  -7   84.99   18.40
   5   1   7   56.09   17.80
   5   1   7   95.59   17.30
   5   1   7   94.89   23.20
   5   1   7   74.09   13.90
   5   1   7   98.19   19.20
   8  -2  -7   28.10   14.20
  -8   2   7   22.20   13.40
  -8   2   7   -2.60   15.50
   7  -2  -7   13.80   11.00
  -7   2   7    3.00   11.50
  -7   2   7   26.30   13.00
   6  -2  -7  552.34   37.00
  -6   2   7  664.43   40.60
  -6   2   7  673.33   47.60
   5  -2  -7 1062.49   56.59
   5  -2  -7 1100.19   55.99
   5  -2  -7 1126.99   54.39
  -5   2   7 1089.09   69.89
  -5   2   7 1038.00   57.99
   4  -2  -7  235.28   21.90
   4  -2  -7  228.68   18.50
   4  -2  -7  237.28   19.20
   4  -2  -7  262.77   20.40
   4  -2  -7  242.08   19.40
   4  -2  -7  269.77   21.90
  -4   2   7  228.58   23.20
  -4   2   7  262.47   28.70
  -4   2   7  283.07   23.10
  -4   2   7  214.98   16.00
  -4   2   7  221.18   15.80
   3  -2  -7  132.09   20.10
   3  -2  -7  116.39   15.50
   3  -2  -7  158.88   16.60
   3  -2  -7  149.99   14.70
   3  -2  -7  141.39   17.90
  -3   2   7  119.89   11.90
  -3   2   7  145.89   30.20
  -3   2   7  126.89   17.10
   2  -2  -7 1921.61   90.19
   2  -2  -7 1875.11   95.19
   2  -2  -7 1897.71   89.79
   2  -2  -7 1980.50   90.89
   2  -2  -7 2009.90   90.49
   2  -2  -7 1955.40   90.79
  -2   2   7 1908.01   83.89
  -2   2   7 1999.40   91.59
  -2   2   7 2018.10   86.99
  -2   2   7 1975.90   86.39
  -2   2   7 2055.99   90.99
  -2   2   7 1944.11   91.79
  -2   2   7 1871.71   96.09
   1  -2  -7 1347.17   71.99
   1  -2  -7 1378.36   66.09
   1  -2  -7 1316.47   66.19
   1  -2  -7 1313.97   73.29
   1  -2  -7 1328.47   65.79
   1  -2  -7 1321.87   66.39
  -1   2   7 1253.17   66.99
  -1   2   7 1254.87   71.69
  -1   2   7 1287.37   66.59
  -1   2   7 1374.16   63.69
  -1   2   7 1326.27   62.49
  -1   2   7 1317.77   66.59
   0  -2  -7   66.79   16.30
   0  -2  -7   70.99   15.90
   0  -2  -7   67.09   13.60
   0  -2  -7   49.70   12.20
   0  -2  -7   65.79   13.20
   0  -2  -7   68.79   13.00
   0  -2  -7   64.39   14.60
   0   2   7   85.29   12.80
   0   2   7   48.50    9.90
   0   2   7   67.29   14.10
   0   2   7   63.69   14.30
   0   2   7   84.59   18.70
   0   2   7   71.59   13.70
  -1  -2  -7  165.58   26.40
  -1  -2  -7  140.89   13.10
  -1  -2  -7  101.19   19.20
  -1  -2  -7  151.28   20.90
  -1  -2  -7   94.89   18.70
  -1  -2  -7  120.39   17.90
  -1  -2  -7  145.79   18.20
   1   2   7  105.19   18.10
   1   2   7  114.89   15.20
   1   2   7  163.28   16.30
   1   2   7  131.19   18.60
   1   2   7  142.59   21.80
  -2  -2  -7 1224.58   60.39
  -2  -2  -7 1030.00   65.49
  -2  -2  -7 1273.57   72.09
  -2  -2  -7 1139.89   55.69
  -2  -2  -7 1107.29   63.69
  -2  -2  -7 1086.89   68.59
   2   2   7 1127.59   66.09
   2   2   7 1095.09   61.29
   2   2   7 1097.59   57.19
   2   2   7 1071.49   56.89
   2   2   7 1197.58   66.59
  -3  -2  -7  580.04   37.30
  -3  -2  -7  464.95   42.10
  -3  -2  -7  510.85   43.70
  -3  -2  -7  594.34   35.00
  -3  -2  -7  498.85   39.70
   3   2   7  529.45   33.80
   3   2   7  532.15   42.40
   3   2   7  488.55   32.80
   3   2   7  528.75   41.60
   3   2   7  533.75   42.60
   3   2   7  552.64   42.70
  -4  -2  -7   37.00   11.00
   4   2   7   27.50   14.80
   4   2   7   64.99   13.30
   4   2   7   52.79   18.70
   4   2   7   52.29   12.10
   7  -3  -7  186.28   27.90
  -7   3   7  173.88   31.10
   6  -3  -7   80.89   16.20
  -6   3   7   72.09   24.00
  -6   3   7   84.19   19.60
   5  -3  -7  243.58   23.60
   5  -3  -7  259.97   24.20
  -5   3   7  272.17   26.30
  -5   3   7  275.77   32.10
  -5   3   7  246.18   24.80
   4  -3  -7  176.28   14.90
   4  -3  -7  202.68   20.50
   4  -3  -7  178.78   17.70
   4  -3  -7  179.48   20.80
   4  -3  -7  176.28   26.00
  -4   3   7  178.58   19.70
  -4   3   7  185.38   23.70
  -4   3   7  184.08   25.50
  -4   3   7  169.58   14.20
   3  -3  -7 1508.75   73.09
   3  -3  -7 1397.86   81.09
   3  -3  -7 1645.74   79.39
   3  -3  -7 1689.23   78.79
   3  -3  -7 1709.53   80.09
  -3   3   7 1692.33   79.39
  -3   3   7 1697.53   93.29
  -3   3   7 1659.43   73.49
  -3   3   7 1535.35   72.19
  -3   3   7 1585.04   80.09
   2  -3  -7  448.66   28.40
   2  -3  -7  453.75   32.00
   2  -3  -7  492.05   32.40
   2  -3  -7  440.16   35.70
   2  -3  -7  467.05   32.00
  -2   3   7  488.75   31.20
  -2   3   7  416.76   31.70
  -2   3   7  449.56   27.40
  -2   3   7  426.56   27.20
  -2   3   7  431.76   26.10
  -2   3   7  441.46   29.20
  -2   3   7  405.36   31.30
   1  -3  -7 1153.68   71.89
   1  -3  -7 1214.78   63.59
   1  -3  -7 1141.69   64.69
   1  -3  -7 1159.68   70.49
   1  -3  -7 1195.58   64.69
   1  -3  -7 1341.97   65.09
  -1   3   7 1313.87   60.59
  -1   3   7 1311.37   60.99
  -1   3   7 1191.98   60.39
  -1   3   7 1210.08   66.09
  -1   3   7 1257.67   63.29
  -1   3   7 1175.98   64.69
   0  -3  -7  798.42   56.79
   0  -3  -7 1039.30   52.49
   0  -3  -7  897.31   50.39
   0  -3  -7  895.91   52.39
   0  -3  -7  946.21   52.49
   0  -3  -7  846.82   52.99
   0   3   7  767.92   49.60
   0   3   7  891.31   47.30
   0   3   7  888.11   53.79
   0   3   7  922.91   47.70
   0   3   7  903.91   53.89
   0   3   7  810.52   54.49
  -1  -3  -7  223.18   24.90
  -1  -3  -7  207.68   23.50
  -1  -3  -7  252.07   18.70
  -1  -3  -7  216.58   23.70
  -1  -3  -7  275.47   27.80
  -1  -3  -7  236.58   25.50
   1   3   7  201.68   19.90
   1   3   7  221.38   23.80
   1   3   7  228.58   25.70
   1   3   7  229.88   23.30
  -2  -3  -7  398.86   30.40
  -2  -3  -7  341.17   30.70
  -2  -3  -7  250.57   30.10
  -2  -3  -7  344.87   54.89
  -2  -3  -7  266.57   29.40
   2   3   7  318.57   29.50
   2   3   7  316.37   31.40
   2   3   7  273.67   29.40
   2   3   7  321.57   25.10
   2   3   7  329.77   32.60
   2   3   7  317.97   30.00
  -3  -3  -7   77.09   15.30
  -3  -3  -7   49.00   16.90
  -3  -3  -7   73.69   14.40
  -3  -3  -7   53.09   18.50
   3   3   7   41.70   14.90
   3   3   7   45.50   17.10
   3   3   7   52.29   15.80
   3   3   7   55.29   12.80
   3   3   7   70.29   14.10
  -4  -3  -7   67.29   15.00
   4   3   7   46.40   17.80
   4   3   7   63.49   14.30
   4   3   7  100.69   24.30
   7  -4  -7  124.89   22.80
  -7   4   7  163.68   29.00
   6  -4  -7   23.70   11.70
  -6   4   7   60.69   22.40
  -6   4   7   19.30   12.40
   5  -4  -7   84.09   16.70
  -5   4   7  135.89   33.00
  -5   4   7   88.99   17.80
  -5   4   7   81.69   17.80
   4  -4  -7  561.14   56.19
   4  -4  -7  641.34   41.60
   4  -4  -7  514.55   42.00
  -4   4   7  663.83   52.59
  -4   4   7  632.54   38.50
  -4   4   7  603.04   43.90
   3  -4  -7  598.94   46.80
   3  -4  -7  577.44   39.10
   3  -4  -7  603.04   40.30
   3  -4  -7  616.24   45.10
  -3   4   7  607.14   33.80
  -3   4   7  526.65   48.20
  -3   4   7  577.44   33.90
   2  -4  -7   83.19   16.60
   2  -4  -7   65.09   18.20
   2  -4  -7   70.49   14.50
   2  -4  -7   60.29   16.10
   2  -4  -7   75.79   19.40
   2  -4  -7   94.99   18.90
   2  -4  -7   71.79   11.90
  -2   4   7   75.89   12.80
  -2   4   7   89.99   13.90
  -2   4   7   71.59   12.80
  -2   4   7   82.19   17.60
  -2   4   7   76.29   13.40
  -2   4   7  104.79   17.50
   1  -4  -7   12.70   10.90
   1  -4  -7    3.40    6.60
   1  -4  -7   23.00   10.50
   1  -4  -7   -2.10    6.20
   1  -4  -7    1.10    6.50
  -1   4   7   19.80   11.10
  -1   4   7    5.90    5.60
  -1   4   7   15.80    7.90
  -1   4   7    9.90    6.40
  -1   4   7   -0.50    4.70
  -1   4   7   -2.80    6.40
   0  -4  -7  514.05   36.70
   0  -4  -7  448.66   37.30
   0  -4  -7  456.95   34.00
   0  -4  -7  358.66   38.30
   0  -4  -7  427.96   35.70
   0  -4  -7  424.46   33.20
   0   4   7  499.95   32.30
   0   4   7  477.75   33.50
   0   4   7  443.06   30.80
   0   4   7  499.95   38.00
   0   4   7  457.75   33.50
  -1  -4  -7  307.07   23.20
  -1  -4  -7  281.97   33.40
  -1  -4  -7  301.57   28.20
  -1  -4  -7  282.17   30.40
  -1  -4  -7  254.77   26.90
  -1  -4  -7  267.17   33.50
  -1  -4  -7  278.97   28.00
  -1  -4  -7  309.67   49.80
   1   4   7  313.17   32.30
   1   4   7  356.36   33.20
   1   4   7  287.27   26.90
   1   4   7  299.57   25.20
   1   4   7  272.77   24.20
  -2  -4  -7   61.49   12.40
  -2  -4  -7   39.60   17.80
  -2  -4  -7   86.79   18.10
  -2  -4  -7   62.59   20.80
  -2  -4  -7   92.99   19.00
  -2  -4  -7   41.20   13.80
   2   4   7   65.29   13.80
   2   4   7   61.19   16.70
   2   4   7   74.49   14.50
   2   4   7   63.59   15.70
   2   4   7   78.69   21.90
  -3  -4  -7   10.20    9.00
  -3  -4  -7    5.10   10.70
   3   4   7    4.90    7.80
   3   4   7    9.60    7.80
   3   4   7   -0.80    6.80
   3   4   7   -2.30   11.30
   6  -5  -7  162.88   27.30
  -6   5   7  221.08   40.60
   5  -5  -7    2.40    8.70
   5  -5  -7   18.10   12.20
  -5   5   7    1.10   10.60
   4  -5  -7   86.19   19.20
   4  -5  -7   83.69   18.50
   4  -5  -7   58.99   16.80
   4  -5  -7   74.39   21.20
  -4   5   7   61.69   23.20
   3  -5  -7   37.60   13.30
   3  -5  -7   60.69   14.80
   3  -5  -7   95.19   19.80
  -3   5   7   60.19   18.60
  -3   5   7   51.39   11.40
   2  -5  -7   12.70   13.40
   2  -5  -7   25.90   11.90
   2  -5  -7   32.80   15.80
   2  -5  -7   20.50   13.50
   2  -5  -7   27.00   14.50
  -2   5   7   23.60   12.70
  -2   5   7   35.20   11.90
  -2   5   7   29.00   11.40
  -2   5   7   27.90    9.50
   1  -5  -7   47.70   14.90
   1  -5  -7   13.50   11.50
   1  -5  -7   21.90   11.90
   1  -5  -7   15.40   12.60
   1  -5  -7   31.20   11.90
  -1   5   7   56.19   14.70
  -1   5   7   22.60   11.70
  -1   5   7   28.70    9.70
  -1   5   7   25.20   10.00
  -1   5   7   23.40   12.80
  -1   5   7   33.40    9.80
   0  -5  -7    5.80   11.60
   0  -5  -7   -3.00    6.30
   0  -5  -7    6.60    8.90
   0   5   7   -0.70    5.60
   0   5   7    8.10    8.60
   0   5   7   -1.90    8.30
   0   5   7   19.80    9.50
   0   5   7    2.20    6.60
   0   5   7   -7.50    7.50
  -1  -5  -7    2.80   10.60
  -1  -5  -7   15.60    9.80
   1   5   7   15.70   12.60
   1   5   7    3.00    6.80
   1   5   7   -0.40    9.20
   1   5   7    4.90    8.50
   1   5   7    0.60    7.10
  -2  -5  -7   44.00   12.30
  -2  -5  -7   42.00   15.30
  -2  -5  -7   22.90   12.40
   2   5   7   45.40   13.20
   2   5   7   38.60   12.20
   2   5   7   62.99   16.80
   2   5   7   35.30   17.60
  -3  -5  -7    4.50    7.50
  -3  -5  -7   18.40   13.70
   3   5   7   10.70   11.80
   3   5   7   12.00   10.00
   3   5   7   15.30    9.80
   3   5   7    1.40   12.20
   5  -6  -7  346.47   36.40
  -5   6   7  343.27   43.20
   4  -6  -7   25.80   15.70
   4  -6  -7   23.40   13.20
  -4   6   7   55.99   23.00
   3  -6  -7    1.80   10.30
   3  -6  -7   17.10   13.70
   2  -6  -7   37.00   14.00
   2  -6  -7   44.90   16.50
  -2   6   7   45.50   13.90
  -2   6   7   40.00   13.80
   1  -6  -7   23.00   16.40
   1  -6  -7   -5.30    7.90
  -1   6   7   -3.50    6.30
  -1   6   7   10.10   11.00
  -1   6   7   -3.10    8.60
   0  -6  -7  174.38   26.30
   0   6   7  175.88   30.50
  -1  -6  -7  217.58   27.70
  -1  -6  -7  171.88   32.20
   1   6   7  183.58   25.10
   1   6   7  244.68   38.60
  -2  -6  -7   71.99   20.10
  -2  -6  -7  129.99   21.00
   3  -7  -7   40.80   15.70
   2  -7  -7   19.50   17.10
   2  -7  -7   -0.70   11.30
   1  -7  -7   22.50   14.50
   1  -7  -7    7.10   13.50
  -1   7   7   20.10   14.30
   4   7  -8  175.48   35.70
   4   7  -8  149.59   31.80
   4   7  -8  156.78   33.20
   4   7  -8  213.68   44.60
  -4  -7   8  156.08   27.70
  -4  -7   8  188.58   34.00
   3   7  -8  210.28   44.10
   3   7  -8  211.58   36.50
   3   7  -8  241.48   37.80
  -3  -7   8  274.37   37.50
  -3  -7   8  287.47   43.20
   2   7  -8  203.58   35.00
   2   7  -8  221.78   48.90
  -2  -7   8  237.58   47.90
  -2  -7   8  181.08   30.90
   1   7  -8  140.99   34.00
   1   7  -8  168.38   31.00
  -1  -7   8  154.78   29.00
   0   7  -8  231.48   38.60
   0   7  -8  317.17   50.49
   0  -7   8  242.68   57.69
   0  -7   8  237.58   40.60
   5   6  -8  809.02   63.79
   5   6  -8  673.53   57.89
   5   6  -8  723.03   56.49
  -5  -6   8  685.23   56.79
   4   6  -8    1.60   10.80
   4   6  -8   15.80   12.50
   4   6  -8   35.40   19.70
   4   6  -8   35.10   16.50
  -4  -6   8   15.50   12.30
  -4  -6   8   55.79   19.70
  -4  -6   8   33.90   13.10
   3   6  -8   14.30    8.20
   3   6  -8   33.80   12.00
   3   6  -8   55.59   22.90
   3   6  -8   32.90   14.50
   3   6  -8    8.30    9.70
   3   6  -8   39.40   16.30
  -3  -6   8   47.90   15.20
  -3  -6   8   47.40   19.70
   2   6  -8  117.19   18.70
   2   6  -8  168.18   33.10
   2   6  -8  109.19   27.30
   2   6  -8  131.79   31.60
   2   6  -8  155.48   26.40
   2   6  -8  152.08   30.60
  -2  -6   8  180.58   34.20
  -2  -6   8  152.08   25.30
   1   6  -8  115.69   20.00
   1   6  -8  119.39   26.70
   1   6  -8  158.08   28.50
   1   6  -8  178.98   35.60
   1   6  -8  135.69   40.30
  -1  -6   8  182.68   33.60
  -1  -6   8  179.48   28.80
   0   6  -8   26.40   14.00
   0   6  -8   37.50   15.70
   0   6  -8   20.80   16.00
   0  -6   8   25.70   13.60
   0  -6   8   12.10   14.60
   0  -6   8   24.70   13.60
  -1   6  -8   30.70   18.60
  -1   6  -8   68.79   19.00
  -1   6  -8   74.39   21.90
   1  -6   8   51.59   17.60
   1  -6   8   81.39   25.40
   1  -6   8   38.20   16.40
  -2   6  -8  382.66   40.30
   2  -6   8  402.16   40.70
   2  -6   8  407.56   45.70
   6   5  -8  261.97   44.00
  -6  -5   8  269.47   23.20
  -6  -5   8  186.98   32.80
   5   5  -8   20.10   12.60
   5   5  -8   11.50   12.10
   5   5  -8    6.80   11.00
   5   5  -8   14.30   11.40
  -5  -5   8   -0.80    6.60
  -5  -5   8   -0.40   13.70
   4   5  -8  228.68   34.70
   4   5  -8  190.68   31.00
   4   5  -8  222.38   37.40
   4   5  -8  205.58   32.20
  -4  -5   8  143.79   26.40
  -4  -5   8  150.38   23.20
  -4  -5   8  236.48   33.10
  -4  -5   8  160.28   23.10
   3   5  -8  121.79   24.80
   3   5  -8   88.89   20.20
   3   5  -8   75.09   14.00
   3   5  -8   69.09   13.50
   3   5  -8  116.19   26.80
   3   5  -8  113.49   23.30
   3   5  -8  113.29   23.70
  -3  -5   8  110.89   20.60
  -3  -5   8  166.38   28.90
   2   5  -8   81.89   14.00
   2   5  -8   56.79   14.90
   2   5  -8   44.80   14.80
   2   5  -8   56.89   15.30
   2   5  -8   69.69   17.70
   2   5  -8   75.59   18.80
   2   5  -8   46.90   17.80
   2   5  -8   51.59   12.20
   2   5  -8   48.70   15.00
  -2  -5   8   88.49   22.00
  -2  -5   8  104.09   20.60
  -2  -5   8   62.59   17.10
   1   5  -8   53.09   14.20
   1   5  -8   61.99   14.10
   1   5  -8   79.39   16.70
   1   5  -8   54.99   12.20
   1   5  -8   53.09   17.00
   1   5  -8   61.49   13.10
   1   5  -8   34.50   13.40
   1   5  -8   47.70   18.20
  -1  -5   8   82.89   18.40
  -1  -5   8   84.79   18.80
  -1  -5   8   48.90   14.50
  -1  -5   8   68.39   20.10
   0   5  -8    7.30    8.60
   0   5  -8   17.60   10.90
   0   5  -8   16.50   13.20
   0   5  -8   33.30    9.20
   0   5  -8   13.90    8.10
   0   5  -8   19.90   10.10
   0  -5   8   16.00   10.70
   0  -5   8   28.10   15.20
   0  -5   8   20.50   11.60
   0  -5   8   10.90    8.80
  -1   5  -8   12.90   11.50
  -1   5  -8    2.80    7.20
  -1   5  -8   16.90   14.50
   1  -5   8   18.60   14.60
   1  -5   8   12.50   12.20
   1  -5   8   21.90   12.30
   1  -5   8    4.10    7.90
   2  -5   8   15.00   11.50
   2  -5   8    0.80    8.10
   2  -5   8   31.70   18.30
   2  -5   8    4.90    8.80
   2  -5   8   15.30   12.00
  -3   5  -8   58.09   19.60
   3  -5   8   37.50   15.30
   3  -5   8   56.59   18.30
   3  -5   8   39.70   19.60
   3  -5   8   53.79   16.70
   3  -5   8   49.00   16.30
   7   4  -8  184.68   28.80
   7   4  -8  178.88   35.20
   7   4  -8  254.37   44.80
   7   4  -8  147.69   28.00
  -7  -4   8  121.19   41.30
  -7  -4   8  138.89   19.90
   6   4  -8   20.30   11.70
   6   4  -8   22.10   11.70
   6   4  -8   14.70   12.70
   6   4  -8   16.80   13.10
  -6  -4   8   27.70    8.40
  -6  -4   8   11.50    9.80
   5   4  -8   68.59   20.30
   5   4  -8   83.89   19.60
   5   4  -8  115.59   23.60
   5   4  -8  100.29   21.40
   5   4  -8   68.59   16.50
  -5  -4   8   97.19   24.50
   4   4  -8  550.54   42.60
   4   4  -8  569.64   35.00
   4   4  -8  630.84   49.00
   4   4  -8  550.74   34.90
   4   4  -8  663.03   48.60
   4   4  -8  624.14   45.60
  -4  -4   8  564.24   35.90
  -4  -4   8  523.05   34.60
  -4  -4   8  512.65   41.20
   3   4  -8  581.14   43.70
   3   4  -8  658.33   45.70
   3   4  -8  532.65   34.20
   3   4  -8  557.74   35.30
   3   4  -8  598.14   34.30
   3   4  -8  539.45   45.80
  -3  -4   8  559.54   40.50
  -3  -4   8  490.65   40.60
  -3  -4   8  595.84   40.40
  -3  -4   8  597.64   44.30
  -3  -4   8  511.35   35.50
   2   4  -8   45.90    9.70
   2   4  -8   75.49   17.90
   2   4  -8   58.39   14.50
   2   4  -8   33.70   14.30
   2   4  -8   53.69   11.50
   2   4  -8   61.49   12.10
  -2  -4   8   48.50   13.20
  -2  -4   8   79.59   16.40
  -2  -4   8   43.80   12.00
  -2  -4   8   39.00    9.90
   1   4  -8    8.70    7.50
   1   4  -8   30.50    8.50
   1   4  -8   14.80    6.60
   1   4  -8   22.20   12.60
   1   4  -8   29.30   12.90
   1   4  -8   14.40    8.40
   1   4  -8   12.90    6.90
  -1  -4   8   20.80   10.40
  -1  -4   8   23.00   10.60
  -1  -4   8    3.70    9.70
  -1  -4   8    2.10    5.50
   0   4  -8  320.77   24.60
   0   4  -8  374.96   27.00
   0   4  -8  359.76   39.10
   0   4  -8  321.47   24.80
   0   4  -8  352.36   34.90
   0   4  -8  371.96   36.40
   0  -4   8  365.96   34.50
   0  -4   8  359.46   29.50
   0  -4   8  365.16   31.40
   0  -4   8  329.07   29.40
  -1   4  -8  208.18   28.90
  -1   4  -8  198.98   22.40
  -1   4  -8  224.98   19.80
  -1   4  -8  202.68   42.00
   1  -4   8  196.28   22.50
   1  -4   8  216.08   24.60
   1  -4   8  224.38   23.10
   1  -4   8  187.88   26.00
   1  -4   8  244.08   28.50
   1  -4   8  229.78   33.60
  -2   4  -8   39.80   15.20
  -2   4  -8   50.49   17.20
  -2   4  -8   33.20   12.50
   2  -4   8   60.89   16.20
   2  -4   8   39.20   13.60
   2  -4   8   46.90   17.20
   2  -4   8   26.50   14.10
   2  -4   8   49.99   14.40
  -3   4  -8    6.00   10.80
   3  -4   8   23.20   13.30
   3  -4   8    3.30    8.30
   3  -4   8   19.90   16.90
   3  -4   8    2.00    8.10
   3  -4   8    0.60    7.80
   7   3  -8  171.88   27.30
   7   3  -8  185.08   33.10
   7   3  -8  148.99   29.80
   7   3  -8  165.48   24.60
  -7  -3   8  176.48   17.50
  -7  -3   8  170.58   31.00
   6   3  -8   56.39   17.40
   6   3  -8   59.09   16.00
   6   3  -8   52.99   14.80
   6   3  -8   63.19   20.40
   6   3  -8   48.20   17.20
  -6  -3   8   44.00   11.80
  -6  -3   8   52.49   18.80
   5   3  -8  137.39   25.80
   5   3  -8  164.48   24.60
   5   3  -8  190.48   32.30
   5   3  -8  164.08   29.50
   5   3  -8  173.68   25.20
   5   3  -8  117.79   21.30
  -5  -3   8  138.99   19.50
  -5  -3   8  139.99   13.10
  -5  -3   8  158.78   27.50
   4   3  -8   36.20   12.90
   4   3  -8   54.09   17.80
   4   3  -8   50.49    9.20
   4   3  -8   47.00   15.10
   4   3  -8   64.99   14.70
  -4  -3   8   52.99   12.90
  -4  -3   8   63.79   17.90
  -4  -3   8   39.90   11.60
  -4  -3   8   33.50    9.80
   3   3  -8 1089.59   55.99
   3   3  -8 1104.49   52.59
   3   3  -8 1201.88   66.19
   3   3  -8 1145.09   67.49
   3   3  -8 1093.29   62.49
   3   3  -8 1105.49   55.59
  -3  -3   8 1170.18   63.89
  -3  -3   8 1091.69   55.99
  -3  -3   8 1176.78   60.79
  -3  -3   8 1167.68   61.79
  -3  -3   8 1049.59   56.49
  -3  -3   8 1004.50   65.79
   2   3  -8  198.78   21.60
   2   3  -8  158.08   16.10
   2   3  -8  158.78   15.30
   2   3  -8  185.68   16.40
   2   3  -8  186.38   24.00
  -2  -3   8  138.39   15.50
  -2  -3   8  115.09   18.90
  -2  -3   8  173.28   22.10
  -2  -3   8  149.99   20.50
  -2  -3   8  158.28   17.00
  -2  -3   8  147.79   16.10
  -2  -3   8  146.39   16.20
   1   3  -8  621.04   44.70
   1   3  -8  685.03   38.40
   1   3  -8  766.52   50.09
   1   3  -8  691.33   42.20
   1   3  -8  627.64   36.10
   1   3  -8  659.63   38.10
   1   3  -8  676.53   43.80
  -1  -3   8  716.03   41.60
  -1  -3   8  681.93   40.20
  -1  -3   8  674.63   40.60
  -1  -3   8  733.53   46.80
  -1  -3   8  683.13   43.00
  -1  -3   8  722.93   42.40
   0   3  -8  231.88   27.10
   0   3  -8  286.27   21.20
   0   3  -8  250.57   24.80
   0   3  -8  263.87   21.50
   0   3  -8  294.67   30.10
   0   3  -8  263.07   20.80
   0  -3   8  212.28   21.80
   0  -3   8  300.07   30.80
   0  -3   8  246.18   23.00
   0  -3   8  231.28   23.40
   0  -3   8  240.78   23.00
  -1   3  -8  103.79   14.30
  -1   3  -8   83.89   20.30
  -1   3  -8  119.99   19.90
   1  -3   8   89.39   19.10
   1  -3   8   82.89   17.90
   1  -3   8   74.89   18.80
   1  -3   8   91.09   15.70
   1  -3   8   67.59   16.70
  -2   3  -8  147.69   25.40
  -2   3  -8   92.89   14.40
  -2   3  -8  115.59   23.20
  -2   3  -8  101.09   14.70
  -2   3  -8  125.29   20.40
  -2   3  -8  115.29   21.40
   2  -3   8   92.49   16.30
   2  -3   8  122.29   20.10
   2  -3   8  104.79   18.10
   2  -3   8  127.69   23.80
   2  -3   8  153.48   26.10
   2  -3   8  120.79   18.20
  -3   3  -8   -1.80    9.50
   3  -3   8   -2.10    5.90
   3  -3   8   -2.10    7.70
   3  -3   8   10.10    8.90
   3  -3   8    6.80   11.90
   3  -3   8   -6.00    5.90
  -4   3  -8   35.60   18.50
   4  -3   8   -3.80    8.20
   4  -3   8   10.80   12.50
   4  -3   8    4.90   13.90
   4  -3   8    3.30    9.20
   8   2  -8    9.80   11.60
  -8  -2   8   11.80   12.40
   7   2  -8   17.80   12.20
  -7  -2   8    2.20    7.30
  -7  -2   8    7.90    6.00
   6   2  -8  411.96   35.70
   6   2  -8  479.95   43.40
   6   2  -8  506.45   35.20
   6   2  -8  422.96   34.30
   6   2  -8  473.55   35.40
  -6  -2   8  415.26   41.50
  -6  -2   8  405.36   25.80
  -6  -2   8  459.95   44.20
   5   2  -8  364.06   32.20
   5   2  -8  365.46   31.20
   5   2  -8  440.56   38.00
   5   2  -8  414.76   32.40
   5   2  -8  401.86   35.60
  -5  -2   8  412.56   38.10
  -5  -2   8  423.96   29.50
  -5  -2   8  375.66   37.00
   4   2  -8   57.49   14.50
   4   2  -8   41.90   12.60
   4   2  -8   32.90    7.70
   4   2  -8   44.20    9.40
   4   2  -8   28.10   10.40
   4   2  -8   38.60   12.40
  -4  -2   8   83.69   20.40
  -4  -2   8   30.20    8.30
  -4  -2   8   29.20    9.40
  -4  -2   8   56.19   12.10
  -4  -2   8   49.60   13.40
   3   2  -8    3.70    7.10
   3   2  -8    0.20    3.60
   3   2  -8   -3.70    3.20
   3   2  -8   -3.80    2.50
   3   2  -8   -2.50    5.20
   3   2  -8   -4.90    3.70
   3   2  -8   -1.50    5.20
  -3  -2   8   -1.70    4.90
  -3  -2   8   -1.40    3.10
  -3  -2   8    1.90    5.40
  -3  -2   8    1.40    7.80
  -3  -2   8    8.10    5.70
   2   2  -8 1172.18   64.29
   2   2  -8 1134.59   54.89
   2   2  -8 1036.20   62.49
   2   2  -8 1145.79   55.39
   2   2  -8 1060.19   60.69
  -2  -2   8 1117.59   54.69
  -2  -2   8 1138.59   55.89
  -2  -2   8 1203.98   61.09
  -2  -2   8 1191.78   58.19
  -2  -2   8 1062.09   58.29
  -2  -2   8 1157.58   62.39
  -2  -2   8 1066.29   57.29
   1   2  -8  144.89   18.70
   1   2  -8  179.68   26.10
   1   2  -8  141.79   14.50
   1   2  -8  164.28   20.80
   1   2  -8  153.48   16.40
  -1  -2   8  164.48   14.90
  -1  -2   8  170.78   25.30
  -1  -2   8  135.89   24.00
  -1  -2   8  160.98   16.90
  -1  -2   8  164.68   16.00
  -1  -2   8  147.49   16.90
  -1  -2   8  158.68   16.50
  -1  -2   8  123.99   18.00
   0   2  -8   13.20    9.80
   0   2  -8   16.80    9.00
   0   2  -8    6.10    5.20
   0   2  -8    9.90    5.90
   0  -2   8    7.50    6.30
   0  -2   8    7.00    8.80
   0  -2   8    7.80    8.00
   0  -2   8   14.00    9.00
   0  -2   8    4.60    8.50
  -1   2  -8    5.60    6.10
  -1   2  -8   28.50   11.40
  -1   2  -8   11.00    8.60
  -1   2  -8   13.10    6.40
   1  -2   8   31.70    9.80
   1  -2   8   15.90    7.90
   1  -2   8   25.90   10.00
   1  -2   8   15.50   10.40
   1  -2   8   18.40    8.40
  -2   2  -8  460.95   38.20
  -2   2  -8  443.36   34.10
  -2   2  -8  409.06   34.70
  -2   2  -8  362.16   31.70
   2  -2   8  437.36   35.60
   2  -2   8  334.27   36.10
   2  -2   8  378.56   28.20
   2  -2   8  373.46   29.00
   2  -2   8  397.96   30.40
   2  -2   8  334.17   33.10
  -3   2  -8  195.78   31.30
   3  -2   8  235.98   32.60
   3  -2   8  214.98   23.20
   3  -2   8  207.78   22.10
   3  -2   8  218.98   21.50
   3  -2   8  192.38   31.30
  -4   2  -8  147.99   30.30
   4  -2   8  131.09   22.40
   4  -2   8  169.08   28.00
   4  -2   8  136.19   26.00
   4  -2   8  152.28   21.00
   4  -2   8  228.78   32.70
   8   1  -8  216.38   37.80
  -8  -1   8  198.48   54.09
   7   1  -8   50.69   19.20
  -7  -1   8   50.09   14.10
  -7  -1   8   65.79   20.60
  -7  -1   8   46.10   22.90
   6   1  -8  119.39   19.60
   6   1  -8  109.59   18.40
   6   1  -8  181.68   37.10
   6   1  -8   93.19   20.00
   6   1  -8  144.89   22.00
  -6  -1   8  159.58   32.00
  -6  -1   8  123.89   26.50
   5   1  -8   25.10   11.10
   5   1  -8    3.10    6.20
   5   1  -8   19.70    8.40
   5   1  -8   33.10   13.30
  -5  -1   8   12.90   11.40
  -5  -1   8   19.50    7.30
  -5  -1   8   22.40   11.20
   4   1  -8   32.00   11.80
[truncated: 75,490 more chars]
