# Supplementary material for: Synthesis and crystal structure determination of aluminium hydroxide methane­sulfonate, Al(OH)(CH3SO3)2
Source: Acta Crystallogr E Crystallogr Commun. 2026 Jun 5;82(Pt 7):760–3. doi: 10.1107/S2056989026005578 (PMC13330836; doi:10.1107/S2056989026005578)
Supplement: Supplementary file 2 [file e-82-00760-Isup2.hkl]

data_I                                                                          
_shelx_title ' mo_EG17_a.res in P-1'                                            
_shelx_refln_list_code          4                                               
_shelx_F_calc_maximum       83.68                                               
_exptl_crystal_F_000       240.00                                               
_reflns_d_resolution_high  0.7498                                               
                                                                                
loop_                                                                           
 _space_group_symop_operation_xyz                                               
 'x, y, z'                                                                      
 '-x, -y, -z'                                                                   
                                                                                
_cell_length_a     6.5099                                                       
_cell_length_b     6.7869                                                       
_cell_length_c     9.7677                                                       
_cell_angle_alpha  94.712                                                       
_cell_angle_beta  109.253                                                       
_cell_angle_gamma  90.177                                                       
                                                                                
_shelx_F_squared_multiplier     1.000                                           
                                                                                
loop_                                                                           
 _refln_index_h                                                                 
 _refln_index_k                                                                 
 _refln_index_l                                                                 
 _refln_F_squared_calc                                                          
 _refln_F_squared_meas                                                          
 _refln_F_squared_sigma                                                         
 _refln_observed_status                                                         
   1   0   0       1397.96       1485.69        60.67 o                         
   2   0   0       2643.85       2717.33        45.43 o                         
   3   0   0        165.35        233.27         5.37 o                         
   4   0   0       2425.15       2483.12        43.67 o                         
   5   0   0        563.24        594.33        16.44 o                         
   6   0   0         83.75        103.93         8.16 o                         
   7   0   0         29.32         27.79         3.77 o                         
   8   0   0         60.41         76.84         8.89 o                         
  -8   1   0          1.15          4.82         3.02 o                         
  -7   1   0         33.03         35.21         4.68 o                         
  -6   1   0         47.09         40.55         4.05 o                         
  -5   1   0        834.30        814.97        20.81 o                         
  -4   1   0         76.44         85.40         4.38 o                         
  -3   1   0       2442.58       2575.73        32.72 o                         
  -2   1   0         47.14         47.56         1.56 o                         
  -1   1   0       7001.77       6475.65       141.67 o                         
   0   1   0         25.83         26.14         0.83 o                         
   1   1   0       5447.19       4351.33       386.64 o                         
   2   1   0         55.93         57.68         2.18 o                         
   3   1   0       2470.23       2655.86        37.31 o                         
   4   1   0         51.93         57.10         3.47 o                         
   5   1   0        639.46        658.55        15.63 o                         
   6   1   0         40.84         39.07         4.25 o                         
   7   1   0         10.96         11.34         4.51 o                         
   8   1   0          0.01         -2.44         2.44 o                         
  -8   2   0         29.47         26.96         6.23 o                         
  -7   2   0          8.93          8.19         3.05 o                         
  -6   2   0        783.71        779.65        17.16 o                         
  -5   2   0        597.42        580.92        15.66 o                         
  -4   2   0         84.88         82.89         3.07 o                         
  -3   2   0        201.65        204.76         4.69 o                         
  -2   2   0        475.03        406.61         6.86 o                         
  -1   2   0        549.66        546.68         7.76 o                         
   0   2   0       2444.53       2512.32        28.65 o                         
   1   2   0       1158.59       1197.60        14.60 o                         
   2   2   0        579.51        497.65         8.23 o                         
   3   2   0          4.62          4.82         0.96 o                         
   4   2   0         10.84         10.43         1.24 o                         
   5   2   0        415.56        408.78         8.14 o                         
   6   2   0        458.23        449.29        10.82 o                         
   7   2   0         28.58         29.83         4.31 o                         
  -7   3   0        117.54        115.63        10.23 o                         
  -6   3   0         43.60         44.30         8.39 o                         
  -5   3   0        579.50        580.47        15.16 o                         
  -4   3   0        179.97        176.36         6.56 o                         
  -3   3   0        278.17        278.91         5.58 o                         
  -2   3   0        343.42        383.69         5.40 o                         
  -1   3   0         24.36         15.02         1.13 o                         
   0   3   0          6.11          4.48         0.82 o                         
   1   3   0         47.09         76.79         2.34 o                         
   2   3   0       1151.21       1285.92        16.47 o                         
   3   3   0         65.89         75.74         3.16 o                         
   4   3   0        268.82        267.17         5.76 o                         
   5   3   0        100.84         98.13         4.41 o                         
   6   3   0         74.57         81.23         4.23 o                         
   7   3   0          5.73          4.80         3.19 o                         
  -7   4   0         77.44         68.73         8.39 o                         
  -6   4   0        106.61        106.38         8.20 o                         
  -5   4   0          0.05         -1.26         1.68 o                         
  -4   4   0        971.21        972.17        25.05 o                         
  -3   4   0          7.30          6.83         1.46 o                         
  -2   4   0          2.44          2.29         0.82 o                         
  -1   4   0        396.64        379.79         6.07 o                         
   0   4   0       3086.54       3227.61        36.45 o                         
   1   4   0         31.76         33.15         1.78 o                         
   2   4   0          0.69          3.16         1.03 o                         
   3   4   0        437.72        433.97         7.95 o                         
   4   4   0        175.21        172.61         4.81 o                         
   5   4   0         46.21         53.79         3.69 o                         
   6   4   0          0.09          0.59         1.52 o                         
   7   4   0        126.69        124.98         7.15 o                         
  -6   5   0         37.60         37.36         5.69 o                         
  -5   5   0        392.96        427.77        25.50 o                         
  -4   5   0        114.23        108.15         5.80 o                         
  -3   5   0        672.81        647.30         9.49 o                         
  -2   5   0        100.01        102.07         4.23 o                         
  -1   5   0       1044.38       1062.91        14.04 o                         
   0   5   0         59.31         59.09         2.77 o                         
   1   5   0        700.44        702.63        10.85 o                         
   2   5   0        115.70        110.64         3.86 o                         
   3   5   0        500.83        468.78         9.16 o                         
   4   5   0         57.11         55.17         3.74 o                         
   5   5   0         73.99         70.48         5.55 o                         
   6   5   0         64.59         64.00         5.85 o                         
  -6   6   0        272.60        299.69        26.60 o                         
  -5   6   0         40.34         35.99         7.12 o                         
  -4   6   0         69.92         68.63         5.52 o                         
  -3   6   0        718.42        729.82        24.09 o                         
  -2   6   0        766.37        787.73        13.12 o                         
  -1   6   0          0.18          0.45         0.99 o                         
   0   6   0        451.79        441.39        10.53 o                         
   1   6   0        214.47        201.04         5.82 o                         
   2   6   0        925.47        867.61        16.77 o                         
   3   6   0        119.88        128.69         6.17 o                         
   4   6   0         25.24         25.06         3.25 o                         
   5   6   0          3.73          0.56         2.43 o                         
  -5   7   0        160.98        179.96        28.62 o                         
  -4   7   0          6.92          6.69         3.91 o                         
  -3   7   0        147.77        148.56        10.12 o                         
  -2   7   0          0.31          1.45         1.80 o                         
  -1   7   0         67.84         71.28         4.65 o                         
   0   7   0          3.62          5.04         1.57 o                         
   1   7   0          1.78          1.33         1.45 o                         
   2   7   0         85.03         83.71         4.95 o                         
   3   7   0         11.84         10.88         2.91 o                         
   4   7   0          4.47          6.01         2.93 o                         
  -3   8   0         25.76         29.76         8.12 o                         
  -2   8   0         46.82         50.58         6.96 o                         
  -1   8   0         48.74         51.50         6.05 o                         
   0   8   0         49.09         59.85         5.54 o                         
   1   8   0         66.45         62.13         5.81 o                         
   2   8   0        152.26        172.27        13.00 o                         
   3   8   0        101.00        101.12         9.23 o                         
   0   9   0          6.16         16.37         5.99 o                         
   0  -9   1          0.27          3.19         4.00 o                         
  -3  -8   1        165.87        194.42        10.96 o                         
  -2  -8   1          2.33          7.26         3.94 o                         
  -1  -8   1         21.67         21.52         3.39 o                         
   0  -8   1        612.02        605.95        16.52 o                         
   1  -8   1         26.19         24.51         4.83 o                         
   2  -8   1          3.30         -2.63         3.77 o                         
   3  -8   1        145.13        161.11        23.99 o                         
  -5  -7   1        263.45        282.52        13.71 o                         
  -4  -7   1          2.84          4.27         2.61 o                         
  -3  -7   1        417.69        396.43        11.39 o                         
  -2  -7   1         13.30         11.30         2.18 o                         
  -1  -7   1        448.40        420.80         9.67 o                         
   0  -7   1          0.47          0.85         1.65 o                         
   1  -7   1        344.03        335.75         9.54 o                         
   2  -7   1         37.57         36.60         4.20 o                         
   3  -7   1        288.25        303.66        12.98 o                         
   4  -7   1          1.35          2.94         3.94 o                         
   5  -7   1        125.28        132.55        12.53 o                         
  -6  -6   1        378.81        396.16        15.14 o                         
  -5  -6   1         17.27         21.34         3.77 o                         
  -4  -6   1        204.79        209.66         6.59 o                         
  -3  -6   1        557.17        522.36        12.55 o                         
  -2  -6   1       1546.43       1509.59        25.00 o                         
  -1  -6   1         16.71         15.55         2.08 o                         
   0  -6   1       1687.45       1666.49        19.75 o                         
   1  -6   1        110.22        101.91         3.52 o                         
   2  -6   1       1456.25       1433.20        21.23 o                         
   3  -6   1        214.20        220.98         7.86 o                         
   4  -6   1         37.05         26.59         4.73 o                         
   5  -6   1          0.05         -3.17         3.17 o                         
   6  -6   1        164.17        170.35        25.96 o                         
  -6  -5   1         46.94         49.21         4.69 o                         
  -5  -5   1        498.92        468.20        10.63 o                         
  -4  -5   1         97.65         93.07         5.29 o                         
  -3  -5   1       1006.09        947.09        14.79 o                         
  -2  -5   1         66.16         66.90         3.42 o                         
  -1  -5   1       1660.25       1696.20        22.91 o                         
   0  -5   1         27.19         25.17         1.77 o                         
   1  -5   1       1232.18       1241.46        15.23 o                         
   2  -5   1         44.03         41.49         1.99 o                         
   3  -5   1        709.12        657.43        10.37 o                         
   4  -5   1         55.86         42.77         4.07 o                         
   5  -5   1        138.79        131.34         8.80 o                         
   6  -5   1         54.25         52.18         9.51 o                         
  -7  -4   1         89.23         85.16         6.98 o                         
  -6  -4   1        101.60        111.35         5.69 o                         
  -5  -4   1          0.02         -0.41         1.21 o                         
  -4  -4   1       1040.57       1032.86        14.78 o                         
  -3  -4   1          4.25          6.36         1.35 o                         
  -2  -4   1          3.77          6.33         1.72 o                         
  -1  -4   1        408.12        401.74         6.78 o                         
   0  -4   1       2829.92       2959.75        33.58 o                         
   1  -4   1         49.40         49.34         1.92 o                         
   2  -4   1          2.84          6.74         1.19 o                         
   3  -4   1        379.86        360.42         6.83 o                         
   4  -4   1        103.95        104.18         4.94 o                         
   5  -4   1         50.64         52.95         5.67 o                         
   6  -4   1          1.58          0.17         2.93 o                         
   7  -4   1        101.19        133.76        14.56 o                         
  -7  -3   1        145.49        164.18        12.73 o                         
  -6  -3   1         33.49         34.94         2.84 o                         
  -5  -3   1        575.37        545.90         9.61 o                         
  -4  -3   1         93.52        100.01         4.07 o                         
  -3  -3   1        177.94        177.40         4.01 o                         
  -2  -3   1        197.43        232.06         4.74 o                         
  -1  -3   1          9.41         21.97         1.70 o                         
   0  -3   1          0.18          0.54         0.64 o                         
   1  -3   1        387.36        450.10         5.67 o                         
   2  -3   1       1051.54       1115.38        12.94 o                         
   3  -3   1          7.39          7.09         1.25 o                         
   4  -3   1        116.10        107.09         4.86 o                         
   5  -3   1          1.09          3.53         2.32 o                         
   6  -3   1         35.68         36.22         4.84 o                         
   7  -3   1          4.67         11.64         5.08 o                         
  -8  -2   1         68.13         72.46         9.66 o                         
  -7  -2   1          8.51         10.18         2.77 o                         
  -6  -2   1        770.26        761.15        17.95 o                         
  -5  -2   1        807.21        787.71        17.27 o                         
  -4  -2   1         43.58         47.97         2.45 o                         
  -3  -2   1        694.54        723.99        11.53 o                         
  -2  -2   1        111.33         85.97         2.33 o                         
  -1  -2   1        375.98        392.46         5.99 o                         
   0  -2   1          8.17         13.21         0.91 o                         
   1  -2   1        772.80        752.33         8.98 o                         
   2  -2   1        190.47        162.69         3.52 o                         
   3  -2   1         15.67         18.08         1.87 o                         
   4  -2   1        721.69        678.39        13.61 o                         
   5  -2   1        146.03        142.16         6.30 o                         
   6  -2   1         68.59         65.02         6.01 o                         
   7  -2   1          0.10         -1.93         1.93 o                         
  -8  -1   1          0.92         -0.81         2.82 o                         
  -7  -1   1         81.03         87.76         8.77 o                         
  -6  -1   1         13.87         13.06         2.78 o                         
  -5  -1   1        529.56        511.22        12.53 o                         
  -4  -1   1        129.88        135.65         4.47 o                         
  -3  -1   1        561.66        603.40        11.84 o                         
  -2  -1   1        136.62        137.24         3.04 o                         
  -1  -1   1       1186.69       1211.77        14.11 o                         
   0  -1   1         37.29         34.44         0.96 o                         
   1  -1   1          7.76          9.83         0.60 o                         
   2  -1   1        909.04        990.04        14.70 o                         
   3  -1   1        180.28        190.88         4.50 o                         
   4  -1   1        163.01        151.18         4.44 o                         
   5  -1   1          2.85          2.07         1.77 o                         
   6  -1   1         76.48         69.88         5.53 o                         
   7  -1   1         37.62         37.12         4.96 o                         
  -8   0   1        222.94        225.13        10.54 o                         
  -7   0   1          3.55          1.40         2.01 o                         
  -6   0   1         22.56         25.75         3.79 o                         
  -5   0   1         29.92         36.75         3.68 o                         
  -4   0   1       1026.81       1050.13        19.82 o                         
  -3   0   1        873.38       1029.61        16.62 o                         
  -2   0   1          4.10          4.71         0.97 o                         
  -1   0   1       2230.42       2768.05        73.96 o                         
   0   0   1       4397.85       4978.61       327.32 o                         
   1   0   1        476.76        515.87         6.79 o                         
   2   0   1        525.98        615.53         8.61 o                         
   3   0   1         98.66        103.42         3.16 o                         
   4   0   1         11.74         13.11         1.74 o                         
   5   0   1        771.76        756.93        18.02 o                         
   6   0   1         89.59         97.88         7.13 o                         
   7   0   1          5.16          2.47         2.34 o                         
  -8   1   1          0.23         -1.69         2.09 o                         
  -7   1   1         40.55         53.89         9.17 o                         
  -6   1   1          1.80          3.46         1.60 o                         
  -5   1   1        220.48        213.91         6.37 o                         
  -4   1   1        109.06        124.45         3.40 o                         
  -3   1   1        197.51        211.85         3.96 o                         
  -2   1   1          0.08          0.74         0.55 o                         
  -1   1   1         15.62          6.77         0.82 o                         
   0   1   1         46.75         48.89         1.23 o                         
   1   1   1        207.02        209.40         3.05 o                         
   2   1   1        504.74        567.76         7.03 o                         
   3   1   1          3.43          0.82         0.63 o                         
   4   1   1        281.34        259.90         6.57 o                         
   5   1   1         28.66         25.77         3.17 o                         
   6   1   1        128.94        114.89         6.55 o                         
   7   1   1         67.91         78.61         7.80 o                         
  -8   2   1         32.82         54.11        10.22 o                         
  -7   2   1         47.97         50.15         5.60 o                         
  -6   2   1        297.06        282.03         8.04 o                         
  -5   2   1        747.76        739.47        14.25 o                         
  -4   2   1         57.23         57.15         2.50 o                         
  -3   2   1        512.87        508.50         8.31 o                         
  -2   2   1          5.18          1.79         0.79 o                         
  -1   2   1        728.16        709.32         9.75 o                         
   0   2   1       2703.71       2855.35        31.31 o                         
   1   2   1          9.29          4.35         0.70 o                         
   2   2   1          8.61          8.26         1.07 o                         
   3   2   1        195.50        192.72         4.17 o                         
   4   2   1       1952.91       1964.97        25.33 o                         
   5   2   1         22.77         24.59         2.08 o                         
   6   2   1          1.56          0.62         1.76 o                         
   7   2   1         70.46         57.72         9.94 o                         
  -7   3   1         13.11         18.70         4.48 o                         
  -6   3   1         11.84         18.75         3.59 o                         
  -5   3   1         53.38         51.36         4.46 o                         
  -4   3   1          4.90          4.64         1.58 o                         
  -3   3   1          5.26          7.70         1.40 o                         
  -2   3   1        355.85        385.38         6.15 o                         
  -1   3   1       1050.51       1168.65        14.05 o                         
   0   3   1        629.94        685.01         9.34 o                         
   1   3   1       1568.33       1754.84        19.16 o                         
   2   3   1         43.27         48.40         2.40 o                         
   3   3   1        703.01        687.48        11.25 o                         
   4   3   1         76.74         81.74         4.32 o                         
   5   3   1        212.84        210.83         6.17 o                         
   6   3   1         32.48         29.77         3.18 o                         
   7   3   1         75.97         59.12         8.09 o                         
  -7   4   1         14.07         19.75         5.65 o                         
  -6   4   1         14.50         12.23         4.10 o                         
  -5   4   1          3.89          3.62         2.54 o                         
  -4   4   1         82.83         81.85         4.16 o                         
  -3   4   1        111.64        110.59         3.11 o                         
  -2   4   1        575.86        574.29        10.24 o                         
  -1   4   1         85.52         76.80         2.60 o                         
   0   4   1         38.78         54.28         2.11 o                         
   1   4   1       1125.89       1188.23        15.16 o                         
   2   4   1        572.34        573.45         9.41 o                         
   3   4   1          1.50          1.01         0.91 o                         
   4   4   1        260.31        250.81         6.37 o                         
   5   4   1        272.72        277.29         8.03 o                         
   6   4   1        241.60        232.31         8.11 o                         
  -7   5   1          0.00          2.12         7.86 o                         
  -6   5   1          2.21          3.57         3.53 o                         
  -5   5   1          0.22          0.42         2.65 o                         
  -4   5   1          0.47          1.09         1.60 o                         
  -3   5   1          0.91          0.76         0.89 o                         
  -2   5   1         86.12         87.83         4.70 o                         
  -1   5   1        350.02        359.96         6.92 o                         
   0   5   1        250.15        249.68         4.84 o                         
   1   5   1        246.01        242.52         5.44 o                         
   2   5   1         26.10         33.27         2.38 o                         
   3   5   1        159.74        157.15         5.96 o                         
   4   5   1        243.87        239.03         6.75 o                         
   5   5   1         64.00         67.65         5.63 o                         
   6   5   1        195.40        209.74        10.86 o                         
  -6   6   1         23.01         18.48         6.48 o                         
  -5   6   1        225.25        217.22        12.00 o                         
  -4   6   1        207.45        209.30         9.43 o                         
  -3   6   1         34.99         31.80         3.19 o                         
  -2   6   1          0.10          3.31         1.69 o                         
  -1   6   1        225.20        227.65         6.13 o                         
   0   6   1        702.79        684.44        10.38 o                         
   1   6   1         37.62         39.53         2.67 o                         
   2   6   1          8.50         10.02         2.60 o                         
   3   6   1        578.68        569.20        12.31 o                         
   4   6   1        570.30        567.19        14.74 o                         
   5   6   1         14.95         26.07         4.82 o                         
  -5   7   1         20.44         12.20         8.51 o                         
  -4   7   1          5.02          5.49         3.05 o                         
  -3   7   1         10.66         13.33         3.50 o                         
  -2   7   1        107.34        102.60         6.24 o                         
  -1   7   1        316.32        313.14         8.26 o                         
   0   7   1        214.60        215.15         7.24 o                         
   1   7   1        191.75        198.32         6.10 o                         
   2   7   1         80.21         83.75         4.92 o                         
   3   7   1        145.34        149.22         8.15 o                         
   4   7   1        137.63        136.55        11.25 o                         
  -4   8   1          8.20          7.75         4.93 o                         
  -3   8   1        114.25        121.00        12.12 o                         
  -2   8   1        268.17        255.68        14.98 o                         
  -1   8   1         11.16         11.06         3.87 o                         
   0   8   1         12.02         12.03         3.18 o                         
   1   8   1        496.72        487.65        16.19 o                         
   2   8   1        222.91        225.19        12.91 o                         
   3   8   1         53.16         68.89         8.54 o                         
   0  -9   2          0.89          5.47         4.55 o                         
  -3  -8   2         29.69         24.42         4.88 o                         
  -2  -8   2         67.87         63.77         7.21 o                         
  -1  -8   2         55.13         56.28         5.08 o                         
   0  -8   2         25.37         21.25         3.73 o                         
   1  -8   2         83.89         77.87         7.73 o                         
   2  -8   2        153.89        154.71        17.79 o                         
   3  -8   2         66.48         64.05        10.38 o                         
  -5  -7   2         78.08         89.96         8.87 o                         
  -4  -7   2          3.82          1.30         2.32 o                         
  -3  -7   2         37.84         34.52         3.73 o                         
  -2  -7   2          3.75          2.08         1.44 o                         
  -1  -7   2          6.75          5.42         1.75 o                         
   0  -7   2          6.92          6.78         1.66 o                         
   1  -7   2         49.24         46.49         3.92 o                         
   2  -7   2         26.92         16.10         2.90 o                         
   3  -7   2         17.57         19.78         4.23 o                         
   4  -7   2         29.72         23.86         6.82 o                         
  -6  -6   2        140.21        155.82         9.43 o                         
  -5  -6   2        161.06        181.46        11.40 o                         
  -4  -6   2         26.03         29.11         3.01 o                         
  -3  -6   2        346.80        309.81        11.39 o                         
  -2  -6   2        112.30        112.44         4.70 o                         
  -1  -6   2         42.06         46.19         2.87 o                         
   0  -6   2        141.32        141.17         3.98 o                         
   1  -6   2         24.00         22.51         1.91 o                         
   2  -6   2        141.42        150.28         5.34 o                         
   3  -6   2        228.71        246.87         8.55 o                         
   4  -6   2        351.92        351.26        12.82 o                         
   5  -6   2         10.13          9.03         4.89 o                         
  -7  -5   2          4.90          4.93         2.51 o                         
  -6  -5   2          0.07          0.62         1.91 o                         
  -5  -5   2         22.67         21.78         2.88 o                         
  -4  -5   2         12.56         12.37         1.96 o                         
  -3  -5   2         12.48         13.74         1.76 o                         
  -2  -5   2         13.12         12.96         1.63 o                         
  -1  -5   2        147.96        148.61         4.09 o                         
   0  -5   2         82.81         80.74         2.94 o                         
   1  -5   2        126.01        129.66         3.26 o                         
   2  -5   2          0.61         -0.18         0.90 o                         
   3  -5   2         63.49         62.74         3.18 o                         
   4  -5   2        180.75        172.96         6.87 o                         
   5  -5   2         46.46         56.51         7.76 o                         
   6  -5   2        138.54        145.36        13.07 o                         
  -7  -4   2         23.11         27.72         3.67 o                         
  -6  -4   2         37.02         32.05         3.41 o                         
  -5  -4   2          4.27          5.30         1.92 o                         
  -4  -4   2         44.60         51.82         3.27 o                         
  -3  -4   2        141.96        141.68         4.13 o                         
  -2  -4   2        684.97        701.85        10.62 o                         
  -1  -4   2         91.07         81.74         2.71 o                         
   0  -4   2         61.97         74.98         2.22 o                         
   1  -4   2       1168.12       1208.90        14.38 o                         
   2  -4   2        570.27        567.76         8.07 o                         
   3  -4   2          0.01         -0.45         0.75 o                         
   4  -4   2        257.24        235.44         8.27 o                         
   5  -4   2        245.25        251.62        13.50 o                         
   6  -4   2        231.03        232.67        13.41 o                         
  -8  -3   2          1.11          0.14         2.48 o                         
  -7  -3   2          6.60          3.15         2.61 o                         
  -6  -3   2          9.51          9.56         1.82 o                         
  -5  -3   2          8.93         10.43         1.49 o                         
  -4  -3   2          3.76          4.58         1.42 o                         
  -3  -3   2          0.80         -0.13         0.67 o                         
  -2  -3   2        386.47        405.06         6.31 o                         
  -1  -3   2       1457.65       1604.12        19.67 o                         
   0  -3   2       1005.42       1074.51        12.54 o                         
   1  -3   2       1103.34       1180.36        13.67 o                         
   2  -3   2         37.63         36.72         1.69 o                         
   3  -3   2        649.21        610.76        10.63 o                         
   4  -3   2        199.33        195.25         7.25 o                         
   5  -3   2        215.25        202.94         9.88 o                         
   6  -3   2        116.47        120.02         8.96 o                         
   7  -3   2         66.76         66.17         8.40 o                         
  -8  -2   2          0.28          0.80         2.30 o                         
  -7  -2   2         52.92         66.61         6.65 o                         
  -6  -2   2         14.00         11.37         2.13 o                         
  -5  -2   2        579.72        550.62        11.40 o                         
  -4  -2   2        591.98        584.72        11.93 o                         
  -3  -2   2         73.99         73.82         2.42 o                         
  -2  -2   2          1.40          1.05         0.63 o                         
  -1  -2   2        888.52        857.52        10.85 o                         
   0  -2   2       3822.06       3856.62        41.75 o                         
   1  -2   2        514.63        547.93         6.74 o                         
   2  -2   2          2.48          5.49         0.72 o                         
   3  -2   2       1226.50       1206.57        20.93 o                         
   4  -2   2       1722.31       1676.90        33.55 o                         
   5  -2   2          0.07          0.86         1.41 o                         
   6  -2   2         14.71         15.63         4.07 o                         
   7  -2   2        202.91        201.97        10.47 o                         
  -8  -1   2          2.26          5.64         2.66 o                         
  -7  -1   2         19.72         17.46         3.29 o                         
  -6  -1   2         32.57         35.20         3.97 o                         
  -5  -1   2         71.45         76.99         5.39 o                         
  -4  -1   2         61.74         68.56         3.56 o                         
  -3  -1   2          2.47         11.31         1.47 o                         
  -2  -1   2       1424.51       1483.83        18.24 o                         
  -1  -1   2       3964.46       4026.04        97.78 o                         
   0  -1   2       2631.49       2725.27        41.54 o                         
   1  -1   2        714.42        708.55         8.02 o                         
   2  -1   2        329.45        295.99         4.56 o                         
   3  -1   2        556.30        526.45         9.98 o                         
   4  -1   2        332.81        317.09        10.44 o                         
   5  -1   2        140.07        148.63         6.44 o                         
   6  -1   2        313.53        309.54        11.88 o                         
   7  -1   2         44.99         50.07         6.89 o                         
  -8   0   2        115.95        130.70        12.66 o                         
  -7   0   2        107.29        107.17         5.94 o                         
  -6   0   2        219.35        216.08         8.43 o                         
  -5   0   2         77.39         87.64         4.21 o                         
  -4   0   2          1.19          0.76         0.85 o                         
  -3   0   2       2185.09       2311.84        37.05 o                         
  -2   0   2       1652.74       1719.31        36.19 o                         
  -1   0   2          8.06          7.36         0.66 o                         
   0   0   2        989.38       1022.79        12.34 o                         
   1   0   2       5524.67       5655.02       225.40 o                         
   2   0   2       1103.99       1121.96        15.40 o                         
   3   0   2        283.67        292.19         4.78 o                         
   4   0   2        224.96        220.73         6.80 o                         
   5   0   2        389.91        389.66        11.37 o                         
   6   0   2        277.78        274.07         8.70 o                         
   7   0   2         39.53         34.99         5.05 o                         
  -8   1   2         14.02         13.55         4.41 o                         
  -7   1   2         68.17         73.99         6.08 o                         
  -6   1   2         51.68         62.01         4.45 o                         
  -5   1   2        214.95        198.75         5.63 o                         
  -4   1   2        224.74        230.50         5.12 o                         
  -3   1   2          0.08          2.61         0.78 o                         
  -2   1   2       1615.76       1568.11        22.21 o                         
  -1   1   2       4226.36       4116.39        73.60 o                         
   0   1   2       3074.27       3066.67        43.76 o                         
   1   1   2        560.43        542.47         6.90 o                         
   2   1   2        761.56        725.14         9.17 o                         
   3   1   2        438.04        431.47         6.85 o                         
   4   1   2        256.00        246.15         5.15 o                         
   5   1   2        111.02        123.70         6.27 o                         
   6   1   2        339.28        337.79        10.37 o                         
   7   1   2         34.39         43.50         6.94 o                         
  -8   2   2         64.27         65.37        10.76 o                         
  -7   2   2          9.50          9.44         2.43 o                         
  -6   2   2         52.51         55.54         4.11 o                         
  -5   2   2        384.83        391.74         8.68 o                         
  -4   2   2       1280.95       1282.75        20.25 o                         
  -3   2   2          0.03          0.27         0.69 o                         
  -2   2   2          0.24         -0.32         0.55 o                         
  -1   2   2        269.09        214.83         3.56 o                         
   0   2   2       1271.99       1184.35        13.88 o                         
   1   2   2        711.44        749.97        10.27 o                         
   2   2   2         93.46        113.84         2.70 o                         
   3   2   2       1888.18       1901.62        23.25 o                         
   4   2   2        714.93        700.64        11.23 o                         
   5   2   2          2.06          3.22         1.29 o                         
   6   2   2          1.58          0.96         1.97 o                         
   7   2   2        212.87        226.06        13.42 o                         
  -8   3   2         21.64         11.89        13.71 o                         
  -7   3   2        274.86        271.58        11.84 o                         
  -6   3   2          0.27         -1.06         1.81 o                         
  -5   3   2        541.19        518.47        11.45 o                         
  -4   3   2          9.46         11.15         1.67 o                         
  -3   3   2         11.31          9.08         1.38 o                         
  -2   3   2         78.96         65.94         2.30 o                         
  -1   3   2        692.83        684.06        10.15 o                         
   0   3   2        572.22        582.78         8.04 o                         
   1   3   2         24.82         24.02         1.54 o                         
   2   3   2        419.54        409.60         6.55 o                         
   3   3   2         17.09         19.00         1.95 o                         
   4   3   2        170.74        172.86         5.03 o                         
   5   3   2         17.50         16.06         2.36 o                         
   6   3   2        284.29        272.66         8.99 o                         
   7   3   2         11.29          9.69         2.92 o                         
  -7   4   2        104.52        104.16        19.99 o                         
  -6   4   2        399.42        420.72        29.81 o                         
  -5   4   2          0.64          1.11         3.11 o                         
  -4   4   2        101.25        102.47         4.77 o                         
  -3   4   2        798.71        766.36        12.13 o                         
  -2   4   2        852.54        889.77        12.62 o                         
  -1   4   2        136.84        135.60         3.31 o                         
   0   4   2          9.25          7.79         1.09 o                         
   1   4   2       1652.37       1732.71        21.14 o                         
   2   4   2        350.44        321.50         5.84 o                         
   3   4   2        101.67        105.20         4.72 o                         
   4   4   2          0.75          1.22         1.39 o                         
   5   4   2        162.62        165.73         7.33 o                         
   6   4   2        118.97        115.43        11.25 o                         
  -7   5   2         52.80         27.67         8.09 o                         
  -6   5   2         46.47         33.65        11.83 o                         
  -5   5   2        157.87        159.23        10.13 o                         
  -4   5   2        389.58        351.56        13.19 o                         
  -3   5   2         29.41         34.26         2.45 o                         
  -2   5   2        668.27        630.34        11.83 o                         
  -1   5   2        656.28        648.70        10.45 o                         
   0   5   2        709.08        684.87        10.52 o                         
   1   5   2        401.66        372.84         6.83 o                         
   2   5   2        239.93        230.91         5.71 o                         
   3   5   2         95.52         95.50         5.10 o                         
   4   5   2          7.53          5.59         1.63 o                         
   5   5   2         27.01         25.32         3.76 o                         
   6   5   2         57.69         57.08         6.13 o                         
  -6   6   2          0.70          2.89         5.53 o                         
  -5   6   2        479.74        520.63        20.76 o                         
  -4   6   2        443.95        433.47        12.30 o                         
  -3   6   2        237.73        222.88         7.69 o                         
  -2   6   2         34.67         42.24         3.04 o                         
  -1   6   2        581.53        555.71         9.54 o                         
   0   6   2        535.52        504.11         8.77 o                         
   1   6   2        107.86         94.24         4.55 o                         
   2   6   2         12.99          9.25         1.88 o                         
   3   6   2        412.88        391.32        11.00 o                         
   4   6   2        233.77        224.27         9.84 o                         
   5   6   2         37.46         39.26         6.88 o                         
  -5   7   2        140.39        141.10        13.36 o                         
  -4   7   2        116.11        104.64         7.79 o                         
  -3   7   2         32.42         32.44         5.21 o                         
  -2   7   2        123.23        117.34         9.34 o                         
  -1   7   2        117.87        117.16         5.53 o                         
   0   7   2        139.15        140.58         6.02 o                         
   1   7   2         71.13         60.69         4.12 o                         
   2   7   2         56.94         53.71         4.74 o                         
   3   7   2          0.47         -2.01         2.01 o                         
   4   7   2          0.24          4.69         2.90 o                         
  -4   8   2         59.22         73.82        13.28 o                         
  -3   8   2         93.73        105.26        12.54 o                         
  -2   8   2        222.00        245.40        15.24 o                         
  -1   8   2        128.56        141.27        10.36 o                         
   0   8   2        113.63        129.35        10.15 o                         
   1   8   2        114.26        139.77        10.78 o                         
   2   8   2          7.10          8.87         6.07 o                         
  -4  -8   3         20.89         19.12         4.87 o                         
  -3  -8   3        119.36        121.05        14.42 o                         
  -2  -8   3        299.83        281.79        12.59 o                         
  -1  -8   3         17.18         16.94         3.43 o                         
   0  -8   3          9.67         17.06         4.18 o                         
   1  -8   3        429.07        441.37        17.45 o                         
   2  -8   3        184.48        212.57        15.08 o                         
   3  -8   3         42.89         40.88         8.03 o                         
  -5  -7   3        101.96         94.54         9.73 o                         
  -4  -7   3         36.29         41.36         5.81 o                         
  -3  -7   3         36.00         32.09         3.54 o                         
  -2  -7   3        162.05        151.98         5.89 o                         
  -1  -7   3        402.01        397.46         7.85 o                         
   0  -7   3        259.99        260.12         6.78 o                         
   1  -7   3        185.59        181.98         5.73 o                         
   2  -7   3        114.19        123.66        13.56 o                         
   3  -7   3         82.95        105.86        10.03 o                         
   4  -7   3         68.06         81.92         9.82 o                         
  -6  -6   3          0.03          1.25         2.66 o                         
  -5  -6   3        430.56        417.83        15.41 o                         
  -4  -6   3        529.52        505.43        12.63 o                         
  -3  -6   3        100.89         85.58         4.69 o                         
  -2  -6   3         49.79         49.33         3.16 o                         
  -1  -6   3        548.40        536.73         9.16 o                         
   0  -6   3        917.93        910.93        14.32 o                         
   1  -6   3        157.08        152.80         4.13 o                         
   2  -6   3         20.17         15.38         2.35 o                         
   3  -6   3        561.34        546.89        19.02 o                         
   4  -6   3        388.79        362.40        17.07 o                         
   5  -6   3          2.09         -4.02         4.02 o                         
  -7  -5   3         55.47         62.52         7.22 o                         
  -6  -5   3         53.19         63.16         5.04 o                         
  -5  -5   3        175.82        166.10         7.04 o                         
  -4  -5   3        317.75        296.02         6.84 o                         
  -3  -5   3         42.18         45.53         2.88 o                         
  -2  -5   3        678.24        654.99        10.10 o                         
  -1  -5   3        885.33        879.72        12.36 o                         
   0  -5   3        756.10        747.11        10.27 o                         
   1  -5   3        474.41        447.28         7.19 o                         
   2  -5   3        256.41        256.35         6.41 o                         
   3  -5   3        159.63        158.44         6.00 o                         
   4  -5   3         38.29         33.15         4.23 o                         
   5  -5   3         41.78         37.69         6.62 o                         
   6  -5   3         93.11        112.36        12.05 o                         
  -7  -4   3        132.39        134.69         9.16 o                         
  -6  -4   3        478.41        455.13        10.68 o                         
  -5  -4   3          0.40          0.99         1.34 o                         
  -4  -4   3        126.70        122.20         3.77 o                         
  -3  -4   3        822.27        808.17        12.61 o                         
  -2  -4   3        889.86        917.94        13.44 o                         
  -1  -4   3        154.22        150.70         3.72 o                         
   0  -4   3         12.69         13.85         1.26 o                         
   1  -4   3       1526.07       1560.55        20.43 o                         
   2  -4   3        328.38        315.94         6.91 o                         
   3  -4   3         87.62         82.21         3.16 o                         
   4  -4   3          0.74          1.97         1.69 o                         
   5  -4   3        133.52        131.91        17.10 o                         
   6  -4   3        102.30        100.34        13.12 o                         
  -8  -3   3         52.15         79.66        10.77 o                         
  -7  -3   3        429.42        401.99        15.08 o                         
  -6  -3   3          1.41          0.60         1.22 o                         
  -5  -3   3        819.67        792.61        12.75 o                         
  -4  -3   3          4.09          6.54         1.26 o                         
  -3  -3   3         34.54         42.33         2.29 o                         
  -2  -3   3          0.51          1.53         0.77 o                         
  -1  -3   3        269.24        250.95         4.79 o                         
   0  -3   3         91.56         78.83         2.12 o                         
   1  -3   3          1.48          3.93         0.81 o                         
   2  -3   3        200.69        187.14         3.73 o                         
   3  -3   3         65.11         60.98         2.69 o                         
   4  -3   3         36.14         31.90         4.22 o                         
   5  -3   3          1.70         -0.15         1.84 o                         
   6  -3   3        180.82        171.69        12.17 o                         
  -8  -2   3        247.27        263.52        12.80 o                         
  -7  -2   3          0.10         -0.47         2.43 o                         
  -6  -2   3        127.31        116.55         9.89 o                         
  -5  -2   3        263.26        274.80        10.34 o                         
  -4  -2   3       1862.44       1935.69        24.65 o                         
  -3  -2   3         28.68         34.79         2.09 o                         
  -2  -2   3          0.93          0.71         0.68 o                         
  -1  -2   3         55.10         86.08         2.10 o                         
   0  -2   3         40.75         21.14         1.18 o                         
   1  -2   3          6.87          7.10         0.81 o                         
   2  -2   3        357.03        369.05         5.74 o                         
   3  -2   3        818.04        814.29        11.41 o                         
   4  -2   3         63.24         59.83         4.31 o                         
   5  -2   3         25.36         19.53         3.24 o                         
   6  -2   3         19.22         18.71         4.06 o                         
   7  -2   3         37.53         32.67         9.77 o                         
  -8  -1   3        108.01        134.96         9.31 o                         
  -7  -1   3        149.43        147.41         7.60 o                         
  -6  -1   3         29.25         43.69         4.31 o                         
  -5  -1   3        364.14        339.24         9.88 o                         
  -4  -1   3        805.58        872.81        19.44 o                         
  -3  -1   3         14.49          7.57         1.03 o                         
  -2  -1   3        817.37        861.88        10.59 o                         
  -1  -1   3       1001.09        984.83        11.73 o                         
   0  -1   3        972.10        953.65        11.91 o                         
   1  -1   3       1020.55       1086.91        12.53 o                         
   2  -1   3        238.67        232.99         3.85 o                         
   3  -1   3          1.49          2.25         0.70 o                         
   4  -1   3         37.46         30.68         3.43 o                         
   5  -1   3          8.27         13.79         2.76 o                         
   6  -1   3         21.66         26.34         4.63 o                         
   7  -1   3          4.31          4.26         3.35 o                         
  -8   0   3         12.09         14.11         4.00 o                         
  -7   0   3        333.51        338.92        10.42 o                         
  -6   0   3        120.01        122.26         7.54 o                         
  -5   0   3        215.19        227.99         7.36 o                         
  -4   0   3         26.82         29.58         2.40 o                         
  -3   0   3       4823.28       5187.64       147.78 o                         
  -2   0   3       2247.57       2403.42        39.93 o                         
  -1   0   3         11.34          9.21         0.74 o                         
   0   0   3          3.94         12.93         0.91 o                         
   1   0   3       2784.59       3040.18        33.12 o                         
   2   0   3       2062.48       2246.96        26.02 o                         
   3   0   3         25.54         23.68         1.41 o                         
   4   0   3          1.57          1.60         0.97 o                         
   5   0   3          0.04          0.64         1.29 o                         
   6   0   3        183.07        192.72        18.77 o                         
   7   0   3        196.33        195.16        14.49 o                         
  -8   1   3        128.22        136.85         9.52 o                         
  -7   1   3         95.39        114.21         8.35 o                         
  -6   1   3         21.11         24.58         2.97 o                         
  -5   1   3        244.63        214.50         5.42 o                         
  -4   1   3        803.09        780.34        13.78 o                         
  -3   1   3         24.53         18.50         1.61 o                         
  -2   1   3        701.49        732.51         9.37 o                         
  -1   1   3        315.39        313.25         4.43 o                         
   0   1   3        473.36        450.16         6.15 o                         
   1   1   3       1382.37       1504.01        17.35 o                         
   2   1   3         35.08         31.42         1.52 o                         
   3   1   3          7.63          5.72         0.98 o                         
   4   1   3        133.97        118.23         3.51 o                         
   5   1   3          4.41          4.57         1.30 o                         
   6   1   3          1.53          2.00         2.38 o                         
   7   1   3          5.59         12.53         6.12 o                         
  -8   2   3        282.77        304.27        24.93 o                         
  -7   2   3          0.05         -0.30         1.39 o                         
  -6   2   3         31.62         37.68         3.13 o                         
  -5   2   3        244.35        245.64         8.60 o                         
  -4   2   3       1721.77       1719.79        26.96 o                         
  -3   2   3        206.51        200.15         4.62 o                         
  -2   2   3          1.52          1.67         0.65 o                         
  -1   2   3        406.87        489.60         6.72 o                         
   0   2   3          2.22          6.53         0.93 o                         
   1   2   3        680.61        707.88         9.32 o                         
   2   2   3        586.87        599.90         7.84 o                         
   3   2   3         90.37        100.36         3.01 o                         
   4   2   3          0.14         -0.55         1.01 o                         
   5   2   3        176.76        174.16         5.17 o                         
   6   2   3         59.57         61.50         4.33 o                         
  -8   3   3        103.42        113.47        24.66 o                         
  -7   3   3        300.24        318.65        38.97 o                         
  -6   3   3         20.89         18.87         2.57 o                         
  -5   3   3        567.75        530.42        15.57 o                         
  -4   3   3         19.30         17.37         1.95 o                         
  -3   3   3        134.02        126.27         3.83 o                         
  -2   3   3        376.44        406.21         6.82 o                         
  -1   3   3         36.27         46.22         2.18 o                         
   0   3   3        684.85        755.55         9.66 o                         
   1   3   3          0.13         -0.05         0.64 o                         
   2   3   3        257.65        261.20         5.49 o                         
   3   3   3        671.36        642.32         9.98 o                         
   4   3   3        175.13        172.81         6.28 o                         
   5   3   3        112.27        102.25         4.70 o                         
   6   3   3          1.52          1.00         1.56 o                         
  -7   4   3         93.08        110.20        13.02 o                         
  -6   4   3        144.55        152.70        14.30 o                         
  -5   4   3          6.47          4.85         2.84 o                         
  -4   4   3         26.44         26.06         4.20 o                         
  -3   4   3        221.56        205.70         4.27 o                         
  -2   4   3        462.20        453.35         7.59 o                         
  -1   4   3        941.95        984.88        14.47 o                         
   0   4   3        428.61        423.74         6.93 o                         
   1   4   3          1.36          0.02         0.75 o                         
   2   4   3         70.25         67.29         2.87 o                         
   3   4   3        341.45        324.56         6.83 o                         
   4   4   3        149.76        151.87         5.24 o                         
   5   4   3         14.05         11.15         2.41 o                         
   6   4   3         24.39         25.32         4.21 o                         
  -7   5   3          0.45         -2.24         5.28 o                         
  -6   5   3          2.96          1.27         4.65 o                         
  -5   5   3          0.27         -1.61         1.61 o                         
  -4   5   3        129.07        126.02         5.10 o                         
  -3   5   3          5.58          4.81         1.32 o                         
  -2   5   3        256.34        234.58         5.09 o                         
  -1   5   3          1.10          0.59         1.00 o                         
   0   5   3         31.31         21.19         1.84 o                         
   1   5   3        412.98        382.77         7.07 o                         
   2   5   3         39.80         39.95         2.84 o                         
   3   5   3          2.89          0.91         1.52 o                         
   4   5   3        217.41        215.01         9.56 o                         
   5   5   3         12.84         11.56         2.86 o                         
  -6   6   3        142.50        177.29        24.73 o                         
  -5   6   3        236.81        237.95        15.85 o                         
  -4   6   3         64.81         64.96         5.45 o                         
  -3   6   3          2.25          3.47         1.84 o                         
  -2   6   3         81.18         87.49         3.98 o                         
  -1   6   3        171.00        154.79         5.39 o                         
   0   6   3        118.58        116.31         4.32 o                         
   1   6   3        122.82        124.59         5.26 o                         
   2   6   3          2.73          3.43         1.44 o                         
   3   6   3          0.80          1.63         1.77 o                         
   4   6   3        208.87        198.55         9.69 o                         
  -5   7   3          3.10         -3.77         3.77 o                         
  -4   7   3          8.13         12.06         4.35 o                         
  -3   7   3          3.27          2.91         2.67 o                         
  -2   7   3          1.81          5.02         2.13 o                         
  -1   7   3         37.99         39.28         4.13 o                         
   0   7   3         80.99         86.11         5.01 o                         
   1   7   3         31.60         25.62         3.56 o                         
   2   7   3        166.13        179.58         8.26 o                         
   3   7   3         19.56         15.19         4.41 o                         
  -3   8   3         23.60         38.43         6.66 o                         
  -2   8   3         47.01         39.62        17.57 o                         
  -1   8   3        638.24        689.76        25.82 o                         
   0   8   3        183.74        186.57        11.63 o                         
   1   8   3        130.98        143.24         9.73 o                         
  -3  -8   4         60.84         68.98         8.56 o                         
  -2  -8   4        202.87        190.05        11.12 o                         
  -1  -8   4        187.49        195.08        11.93 o                         
   0  -8   4        145.10        155.52        10.48 o                         
   1  -8   4         68.08         87.88         9.33 o                         
   2  -8   4          0.83          1.75         6.06 o                         
  -5  -7   4        119.73        130.59        12.65 o                         
  -4  -7   4         68.39         69.77         6.59 o                         
  -3  -7   4         21.36         14.46         2.87 o                         
  -2  -7   4         48.09         45.18         3.53 o                         
  -1  -7   4         15.36         12.45         1.85 o                         
   0  -7   4         16.83         12.67         2.59 o                         
   1  -7   4         45.20         30.40         8.10 o                         
   2  -7   4          0.22         -2.60         2.60 o                         
   3  -7   4         19.17         17.89         5.81 o                         
   4  -7   4         22.58         25.68         6.15 o                         
  -6  -6   4         38.87         35.85         7.59 o                         
  -5  -6   4        465.16        441.27        15.57 o                         
  -4  -6   4        263.82        254.68         8.46 o                         
  -3  -6   4        119.00        104.88         5.81 o                         
  -2  -6   4          0.52          0.60         1.25 o                         
  -1  -6   4        347.28        317.21         8.53 o                         
   0  -6   4        218.65        206.63         4.87 o                         
   1  -6   4          1.86          2.61         1.54 o                         
   2  -6   4          0.93          0.34         1.24 o                         
   3  -6   4         52.42         38.85         5.92 o                         
   4  -6   4        137.95        135.95        10.58 o                         
   5  -6   4        173.50        201.08        17.98 o                         
  -7  -5   4          9.50         11.08         3.52 o                         
  -6  -5   4         15.34         15.79         3.00 o                         
  -5  -5   4         18.05         19.58         3.08 o                         
  -4  -5   4        285.26        273.32         7.23 o                         
  -3  -5   4          0.95         -0.13         0.98 o                         
  -2  -5   4        387.85        354.77         6.98 o                         
  -1  -5   4         21.31         17.59         1.65 o                         
   0  -5   4         95.95         79.70         3.15 o                         
   1  -5   4        408.91        367.73         7.43 o                         
   2  -5   4          2.61          2.18         1.36 o                         
   3  -5   4          2.23         -0.09         1.54 o                         
   4  -5   4        148.36        136.55         7.56 o                         
   5  -5   4          5.82         13.44         5.48 o                         
  -7  -4   4         96.94        122.73         7.42 o                         
  -6  -4   4        142.80        159.69         6.84 o                         
  -5  -4   4         12.23         12.70         2.30 o                         
  -4  -4   4         18.95         22.10         2.12 o                         
  -3  -4   4        211.72        186.67         4.80 o                         
  -2  -4   4        438.54        424.65         7.34 o                         
  -1  -4   4        972.31       1037.67        13.74 o                         
   0  -4   4        441.93        453.35         7.35 o                         
   1  -4   4          0.00          1.78         0.92 o                         
   2  -4   4         50.52         44.09         2.57 o                         
   3  -4   4        323.42        325.75         8.51 o                         
   4  -4   4        141.77        137.03         8.09 o                         
   5  -4   4         17.00         16.32         4.11 o                         
   6  -4   4         19.21         13.11         9.34 o                         
  -8  -3   4         72.19         71.21        10.35 o                         
  -7  -3   4        200.47        174.26         9.07 o                         
  -6  -3   4         45.36         44.79         3.92 o                         
  -5  -3   4        341.01        319.82         7.03 o                         
  -4  -3   4        147.88        139.94         4.15 o                         
  -3  -3   4        107.51        103.91         3.07 o                         
  -2  -3   4        540.36        585.27         8.99 o                         
  -1  -3   4        179.84        186.84         3.86 o                         
   0  -3   4       1270.42       1423.27        17.00 o                         
   1  -3   4          0.44          0.10         0.67 o                         
   2  -3   4        681.15        664.01        10.27 o                         
   3  -3   4        638.53        609.32        11.12 o                         
   4  -3   4        275.16        272.01        10.16 o                         
   5  -3   4        139.62        116.01         8.63 o                         
   6  -3   4         38.79         35.61         6.19 o                         
  -8  -2   4        224.59        212.98        11.71 o                         
  -7  -2   4         33.08         30.11         6.46 o                         
  -6  -2   4         17.68         19.13         3.69 o                         
  -5  -2   4         82.18         84.62         3.85 o                         
  -4  -2   4       1072.53       1130.17        16.70 o                         
  -3  -2   4        899.64        893.18        12.75 o                         
  -2  -2   4         62.21         63.97         2.07 o                         
  -1  -2   4        711.16        801.26         9.97 o                         
   0  -2   4          0.04          0.23         0.59 o                         
   1  -2   4       2402.75       2505.60        29.09 o                         
   2  -2   4        757.15        757.47        11.04 o                         
   3  -2   4         33.64         28.13         1.84 o                         
   4  -2   4          0.01          0.43         0.92 o                         
   5  -2   4        434.73        419.37        11.44 o                         
   6  -2   4         66.85         60.06         8.83 o                         
  -8  -1   4         35.56         49.60         6.39 o                         
  -7  -1   4          0.03          0.11         1.98 o                         
  -6  -1   4          8.54          5.55         2.64 o                         
  -5  -1   4          1.36          0.45         1.40 o                         
  -4  -1   4          0.11         -0.27         0.90 o                         
  -3  -1   4         16.74         18.03         1.28 o                         
  -2  -1   4        333.15        377.28         5.57 o                         
  -1  -1   4        268.91        264.79         4.02 o                         
   0  -1   4         40.38         28.91         2.21 o                         
   1  -1   4       1007.67       1136.88        13.85 o                         
   2  -1   4        390.62        373.50         5.87 o                         
   3  -1   4          2.04          0.99         0.76 o                         
   4  -1   4        355.99        330.41         7.65 o                         
   5  -1   4          1.23         -0.35         1.65 o                         
   6  -1   4        238.63        232.64         9.69 o                         
  -8   0   4         48.56         44.00         5.90 o                         
  -7   0   4         35.62         44.39         4.36 o                         
  -6   0   4         72.65         63.79         6.83 o                         
  -5   0   4          3.96          5.18         1.94 o                         
  -4   0   4        320.61        300.98         8.87 o                         
  -3   0   4        918.56       1063.46        14.74 o                         
  -2   0   4         76.06         73.14         1.84 o                         
  -1   0   4         17.63          5.66         0.68 o                         
   0   0   4         43.39         39.94         1.66 o                         
   1   0   4         95.50        112.51         2.36 o                         
   2   0   4        811.73        825.65        11.72 o                         
   3   0   4        388.21        361.80         6.19 o                         
   4   0   4         45.43         47.25         3.05 o                         
   5   0   4        150.03        143.10         5.20 o                         
   6   0   4        207.95        210.58        10.16 o                         
  -8   1   4          2.76          1.76         2.60 o                         
  -7   1   4         11.12         11.79         2.42 o                         
  -6   1   4         35.63         33.47         3.72 o                         
  -5   1   4         46.00         43.25         3.10 o                         
  -4   1   4        156.50        140.21         6.33 o                         
  -3   1   4        113.28        105.15         3.73 o                         
  -2   1   4        223.14        243.33         4.67 o                         
  -1   1   4        413.50        424.69         6.19 o                         
   0   1   4        114.66         94.23         2.32 o                         
   1   1   4        602.99        677.92         9.13 o                         
   2   1   4        499.46        499.92         7.81 o                         
   3   1   4          6.72          5.55         1.07 o                         
   4   1   4        315.02        290.32         6.64 o                         
   5   1   4          1.89          1.85         1.17 o                         
   6   1   4        263.88        271.63         8.62 o                         
  -8   2   4         81.65         71.52        23.85 o                         
  -7   2   4        165.27        168.93         9.93 o                         
  -6   2   4        163.26        160.06         6.10 o                         
  -5   2   4          1.90         -0.92         1.05 o                         
  -4   2   4        394.65        398.34         9.88 o                         
  -3   2   4       1663.69       1647.97        25.10 o                         
  -2   2   4        317.05        317.73         6.15 o                         
  -1   2   4        697.52        724.06         9.21 o                         
   0   2   4         11.31          7.63         1.22 o                         
   1   2   4       3226.13       3345.51        37.46 o                         
   2   2   4        677.45        664.82         9.07 o                         
   3   2   4         78.30         72.87         2.83 o                         
   4   2   4         37.75         37.11         3.13 o                         
   5   2   4        569.89        559.09        10.74 o                         
   6   2   4         52.36         44.84         3.76 o                         
  -8   3   4          2.16         15.66        13.44 o                         
  -7   3   4         13.23         15.56         4.35 o                         
  -6   3   4        142.92        148.70         7.35 o                         
  -5   3   4          8.35          4.41         2.25 o                         
  -4   3   4       1171.10       1162.99        20.46 o                         
  -3   3   4          0.01         -0.07         0.63 o                         
  -2   3   4        707.08        748.00        11.02 o                         
  -1   3   4        273.56        280.19         4.89 o                         
   0   3   4       1903.30       2027.43        23.82 o                         
   1   3   4          0.07         -0.66         0.66 o                         
   2   3   4       1448.47       1448.19        18.27 o                         
   3   3   4        127.68        114.88         4.20 o                         
   4   3   4        326.15        323.95         8.23 o                         
   5   3   4        116.10        117.91         6.04 o                         
   6   3   4        116.68        121.49         8.19 o                         
  -7   4   4          7.42         -3.57         6.18 o                         
  -6   4   4          0.20         -1.50         3.02 o                         
  -5   4   4        437.41        465.23        14.89 o                         
  -4   4   4         82.38         86.52         3.92 o                         
  -3   4   4        138.92        139.38         3.58 o                         
  -2   4   4         58.74         54.00         2.62 o                         
  -1   4   4       1644.29       1711.76        21.61 o                         
   0   4   4        352.62        339.66         6.84 o                         
   1   4   4        343.44        334.95         6.21 o                         
   2   4   4         14.13         15.94         1.72 o                         
   3   4   4        533.67        514.50         9.40 o                         
   4   4   4         22.37         20.57         2.28 o                         
   5   4   4         64.84         63.80         5.04 o                         
  -7   5   4         13.95          6.38         6.66 o                         
  -6   5   4         78.52         90.83        17.00 o                         
  -5   5   4         66.00         64.29         6.67 o                         
  -4   5   4        471.39        463.07        14.41 o                         
  -3   5   4        101.78        107.56         4.36 o                         
  -2   5   4         33.09         36.44         2.58 o                         
  -1   5   4         91.67         92.82         4.03 o                         
   0   5   4        162.80        157.02         4.44 o                         
   1   5   4         37.69         42.06         2.74 o                         
   2   5   4        256.71        255.30         6.93 o                         
   3   5   4         59.20         53.33         3.31 o                         
   4   5   4         85.22         82.20         5.61 o                         
   5   5   4          3.26          6.74         2.67 o                         
  -6   6   4        198.75        207.83        18.34 o                         
  -5   6   4         18.10          5.07         6.13 o                         
  -4   6   4          4.86          2.96         2.16 o                         
  -3   6   4        471.95        473.42        11.32 o                         
  -2   6   4        182.93        196.62         6.24 o                         
  -1   6   4         27.25         28.48         2.92 o                         
   0   6   4         38.89         39.81         3.08 o                         
   1   6   4        454.79        427.06         9.26 o                         
   2   6   4         38.24         36.61         3.58 o                         
   3   6   4          8.50          8.53         2.57 o                         
   4   6   4        215.41        239.80         8.90 o                         
  -5   7   4         10.74         14.67         7.30 o                         
  -4   7   4        417.26        471.04        30.90 o                         
  -3   7   4         18.87         23.99         5.60 o                         
  -2   7   4        138.19        130.15         7.65 o                         
  -1   7   4          9.35          4.47         2.42 o                         
   0   7   4        198.59        200.36        10.58 o                         
   1   7   4          1.88          4.34         2.98 o                         
   2   7   4        192.32        198.01        10.93 o                         
   3   7   4         14.91         14.86         4.36 o                         
  -3   8   4         76.99         89.31        11.37 o                         
  -2   8   4         70.77         87.07        20.96 o                         
  -1   8   4        611.88        624.85        26.70 o                         
   0   8   4         61.76         70.92         7.71 o                         
   1   8   4         87.23         94.55         8.83 o                         
  -3  -8   5         40.46         43.40         7.62 o                         
  -2  -8   5         32.55         29.35         5.81 o                         
  -1  -8   5        688.14        701.57        21.15 o                         
   0  -8   5        199.98        225.81        12.09 o                         
   1  -8   5        143.54        142.28        19.28 o                         
  -5  -7   5          3.17          5.05         4.52 o                         
  -4  -7   5        119.83        121.39         9.74 o                         
  -3  -7   5         17.40         14.02         2.68 o                         
  -2  -7   5         43.29         41.09         3.37 o                         
  -1  -7   5         64.92         69.17         7.09 o                         
   0  -7   5        186.97        196.63         7.71 o                         
   1  -7   5          9.21         12.86         3.39 o                         
   2  -7   5        258.01        284.47        13.39 o                         
   3  -7   5          6.91          3.71         3.99 o                         
  -6  -6   5        285.64        272.35        14.24 o                         
  -5  -6   5         18.80         20.57         3.64 o                         
  -4  -6   5          5.90          4.78         2.08 o                         
  -3  -6   5        198.38        198.92         6.30 o                         
  -2  -6   5        248.54        242.91         6.32 o                         
  -1  -6   5          2.79          0.24         1.24 o                         
   0  -6   5         45.00         44.09         3.29 o                         
   1  -6   5        392.22        409.60         9.24 o                         
   2  -6   5         25.26         23.41         3.68 o                         
   3  -6   5          0.53         -0.34         2.73 o                         
   4  -6   5        193.03        210.46        16.65 o                         
  -7  -5   5         24.52         31.21         4.76 o                         
  -6  -5   5         57.65         59.22         7.39 o                         
  -5  -5   5         96.06        107.01         8.70 o                         
  -4  -5   5        258.79        266.73         7.18 o                         
  -3  -5   5        120.84        129.41         4.20 o                         
  -2  -5   5          1.39          1.38         1.13 o                         
  -1  -5   5        121.60        120.43         4.01 o                         
   0  -5   5        103.57        114.76         3.69 o                         
   1  -5   5         82.41         80.58         3.61 o                         
   2  -5   5        261.21        271.74         7.30 o                         
   3  -5   5         35.87         30.49         3.32 o                         
   4  -5   5        121.69        133.91        10.15 o                         
   5  -5   5          4.47          8.70         5.53 o                         
  -7  -4   5         14.34         12.25         2.99 o                         
  -6  -4   5          2.83          2.09         1.64 o                         
  -5  -4   5        511.40        506.69        11.75 o                         
  -4  -4   5        132.27        126.03         4.58 o                         
  -3  -4   5        143.67        143.41         4.13 o                         
  -2  -4   5         43.28         42.73         2.75 o                         
  -1  -4   5       1532.36       1623.34        22.37 o                         
   0  -4   5        359.24        352.65         6.13 o                         
   1  -4   5        310.09        308.09         5.41 o                         
   2  -4   5         19.32         19.42         1.72 o                         
   3  -4   5        449.40        461.78        12.78 o                         
   4  -4   5         18.25         18.15         3.62 o                         
   5  -4   5         56.13         59.40         7.14 o                         
  -8  -3   5         45.25         51.72        12.90 o                         
  -7  -3   5          0.89          2.45         2.43 o                         
  -6  -3   5        219.41        217.81         6.87 o                         
  -5  -3   5          5.09          5.19         1.39 o                         
  -4  -3   5       1599.08       1592.94        23.39 o                         
  -3  -3   5         19.19         19.71         1.75 o                         
  -2  -3   5        679.51        716.96        10.27 o                         
  -1  -3   5        168.29        179.81         3.91 o                         
   0  -3   5       1492.16       1554.14        19.41 o                         
   1  -3   5          6.33          4.18         0.89 o                         
   2  -3   5       1176.30       1164.88        15.88 o                         
   3  -3   5         20.39         18.41         2.00 o                         
   4  -3   5        200.29        210.65         8.92 o                         
   5  -3   5         87.15         91.05         8.20 o                         
   6  -3   5         53.81         60.53         8.39 o                         
  -8  -2   5         19.19         19.53         4.31 o                         
  -7  -2   5        382.96        387.32        17.17 o                         
  -6  -2   5        266.24        263.76         9.17 o                         
  -5  -2   5        147.17        143.12         3.98 o                         
  -4  -2   5        123.79        128.86         3.64 o                         
  -3  -2   5       2254.40       2298.54        26.32 o                         
  -2  -2   5        289.15        298.42         5.00 o                         
  -1  -2   5        703.85        680.10         9.57 o                         
   0  -2   5          7.74          5.07         0.85 o                         
   1  -2   5       2598.07       2677.28        34.09 o                         
   2  -2   5        408.76        377.13         7.10 o                         
   3  -2   5          3.39          2.82         1.15 o                         
   4  -2   5         77.39         70.91         4.89 o                         
   5  -2   5        322.42        339.63        15.60 o                         
   6  -2   5         37.05         37.27         6.83 o                         
  -8  -1   5         83.87        114.75         9.82 o                         
  -7  -1   5          6.53          7.59         3.11 o                         
  -6  -1   5        199.85        196.40         7.72 o                         
  -5  -1   5        100.03         94.50         6.20 o                         
  -4  -1   5       1663.23       1709.72        20.91 o                         
  -3  -1   5        173.72        179.80         3.99 o                         
  -2  -1   5        157.01        149.82         3.08 o                         
  -1  -1   5        131.02        139.81         2.83 o                         
   0  -1   5        397.46        377.38         6.59 o                         
   1  -1   5          2.33          1.27         0.61 o                         
   2  -1   5        377.02        368.61         5.87 o                         
   3  -1   5         81.13         83.77         2.68 o                         
   4  -1   5         50.83         47.79         3.33 o                         
   5  -1   5          5.69          7.70         1.67 o                         
   6  -1   5         18.34         11.68         5.56 o                         
  -8   0   5         83.97         81.50         8.76 o                         
  -7   0   5         37.60         46.63         5.29 o                         
  -6   0   5          6.68          1.42         3.01 o                         
  -5   0   5        977.13       1040.84        27.16 o                         
  -4   0   5        394.93        363.81        10.36 o                         
  -3   0   5        104.11        105.72         3.32 o                         
  -2   0   5        142.52        127.25         2.75 o                         
  -1   0   5       1611.73       1599.36        18.96 o                         
   0   0   5        755.26        787.09        10.62 o                         
   1   0   5         18.92         19.98         1.33 o                         
   2   0   5        181.57        181.35         3.95 o                         
   3   0   5         62.10         66.96         3.94 o                         
   4   0   5          2.64          1.42         1.21 o                         
   5   0   5          0.33          0.47         1.29 o                         
   6   0   5         95.21         93.20         8.04 o                         
  -8   1   5        113.52        116.02        10.87 o                         
  -7   1   5          0.02         -0.62         1.77 o                         
  -6   1   5        214.54        214.34        13.63 o                         
  -5   1   5         53.63         54.07         4.95 o                         
  -4   1   5       1599.97       1669.42        33.16 o                         
  -3   1   5         85.36         86.99         2.43 o                         
  -2   1   5        304.06        288.45         4.79 o                         
  -1   1   5         18.42         20.38         1.39 o                         
   0   1   5        265.47        257.09         4.52 o                         
   1   1   5         13.79         11.60         1.18 o                         
   2   1   5        229.41        236.81         5.13 o                         
   3   1   5         88.27         81.99         3.31 o                         
   4   1   5         12.92         12.05         1.83 o                         
   5   1   5         13.74          9.88         1.97 o                         
   6   1   5          0.16         -0.38         1.76 o                         
  -8   2   5          7.14          5.63         6.25 o                         
  -7   2   5        424.72        436.05        30.08 o                         
  -6   2   5        193.91        166.89        13.00 o                         
  -5   2   5        162.42        155.13        10.17 o                         
  -4   2   5         69.91         76.56         3.90 o                         
  -3   2   5       1511.34       1537.89        20.25 o                         
  -2   2   5         21.37         28.19         1.67 o                         
  -1   2   5        287.67        261.87         4.43 o                         
   0   2   5         17.76         18.17         1.53 o                         
   1   2   5       1136.27       1134.55        14.41 o                         
   2   2   5        162.41        151.41         3.71 o                         
   3   2   5         66.73         61.67         2.88 o                         
   4   2   5         75.93         69.96         3.64 o                         
   5   2   5         85.49         96.05         8.29 o                         
   6   2   5         39.33         27.39         4.23 o                         
  -8   3   5        130.03        119.01        16.49 o                         
  -7   3   5          2.37          5.03         3.32 o                         
  -6   3   5        195.76        191.64        11.28 o                         
  -5   3   5         21.56         28.63         7.60 o                         
  -4   3   5        912.01        934.56        24.12 o                         
  -3   3   5         18.93         19.75         1.49 o                         
  -2   3   5        239.99        236.66         4.09 o                         
  -1   3   5          9.87          8.72         1.13 o                         
   0   3   5        140.02        123.97         3.29 o                         
   1   3   5          8.25          5.94         1.24 o                         
   2   3   5        168.89        160.89         3.92 o                         
   3   3   5         21.49         18.04         1.97 o                         
   4   3   5          7.45          8.95         1.81 o                         
   5   3   5         60.24         60.42         5.52 o                         
  -7   4   5         27.46         24.86         9.18 o                         
  -6   4   5          6.67          3.61         5.58 o                         
  -5   4   5        456.66        480.49        16.07 o                         
  -4   4   5        107.58        106.48         3.28 o                         
  -3   4   5         16.16         13.35         1.78 o                         
  -2   4   5        450.79        429.68         7.68 o                         
  -1   4   5        750.73        698.30        10.00 o                         
   0   4   5        249.47        246.76         5.11 o                         
   1   4   5          3.43          2.93         1.12 o                         
   2   4   5         68.23         69.08         3.60 o                         
   3   4   5         10.72         11.52         1.89 o                         
   4   4   5         53.14         53.57         4.35 o                         
   5   4   5         58.97         58.45         5.34 o                         
  -7   5   5         13.24          5.61        12.33 o                         
  -6   5   5         45.14         44.30         9.60 o                         
  -5   5   5          0.84          0.46         2.67 o                         
  -4   5   5        249.86        251.63        10.78 o                         
  -3   5   5          0.63         -1.30         1.30 o                         
  -2   5   5         77.83         72.33         3.81 o                         
  -1   5   5         21.19         19.12         2.09 o                         
   0   5   5          0.87         -1.08         1.08 o                         
   1   5   5          5.54          1.66         1.67 o                         
   2   5   5          4.32          4.24         1.52 o                         
   3   5   5          1.70          1.15         1.57 o                         
   4   5   5         10.02         10.51         3.05 o                         
  -6   6   5         23.97         37.08        15.05 o                         
  -5   6   5          0.53         -3.57         3.73 o                         
  -4   6   5         87.99         87.68         8.56 o                         
  -3   6   5        184.44        163.93        13.23 o                         
  -2   6   5          3.74          1.88         1.81 o                         
  -1   6   5          1.19          2.12         1.85 o                         
   0   6   5         16.22         16.77         2.51 o                         
   1   6   5         62.93         57.61         3.97 o                         
   2   6   5         83.10         76.44         6.31 o                         
   3   6   5        178.98        185.40         9.08 o                         
  -4   7   5         31.77         32.25         9.26 o                         
  -3   7   5          1.71          8.00         5.26 o                         
  -2   7   5          0.72          2.76         5.42 o                         
  -1   7   5          2.30          2.74         2.58 o                         
   0   7   5         54.75         62.12         6.26 o                         
   1   7   5          0.38          6.76         3.81 o                         
   2   7   5         12.13         18.81         6.14 o                         
  -1   8   5          1.31          0.61         4.45 o                         
  -3  -8   6         67.75         76.95         8.71 o                         
  -2  -8   6         61.48         90.86        13.03 o                         
  -1  -8   6        489.27        546.58        20.79 o                         
   0  -8   6         68.35         74.50         7.85 o                         
   1  -8   6         48.27         72.36        21.03 o                         
  -5  -7   6         10.14          8.00         4.06 o                         
  -4  -7   6        391.57        369.70        15.02 o                         
  -3  -7   6         14.47         15.39         3.89 o                         
  -2  -7   6        114.07        129.76         8.41 o                         
  -1  -7   6          0.11         -1.16         1.75 o                         
   0  -7   6         71.89         72.82         6.53 o                         
   1  -7   6          0.14          3.03         3.02 o                         
   2  -7   6         65.09         81.74        10.01 o                         
  -6  -6   6         88.68        104.38         9.61 o                         
  -5  -6   6         37.88         39.63         5.43 o                         
  -4  -6   6         38.94         37.13         4.55 o                         
  -3  -6   6        513.69        494.32        11.22 o                         
  -2  -6   6         20.54         19.89         2.51 o                         
  -1  -6   6         31.81         22.75         2.68 o                         
   0  -6   6         19.01         21.89         2.74 o                         
   1  -6   6        228.58        215.26         8.81 o                         
   2  -6   6         49.33         52.47         7.88 o                         
   3  -6   6         86.31         77.00        11.51 o                         
  -7  -5   6          4.96          3.17         2.38 o                         
  -6  -5   6         97.63        116.00         7.55 o                         
  -5  -5   6          1.48          2.52         1.94 o                         
  -4  -5   6        503.87        496.93        11.21 o                         
  -3  -5   6          4.16          6.22         1.61 o                         
  -2  -5   6        131.89        126.98         4.96 o                         
  -1  -5   6          5.57          3.57         1.33 o                         
   0  -5   6         31.39         24.31         2.09 o                         
   1  -5   6          3.02          2.34         1.37 o                         
   2  -5   6         25.99         21.92         2.06 o                         
   3  -5   6         15.71         14.01         3.28 o                         
   4  -5   6          1.32         -0.15         2.86 o                         
  -7  -4   6         32.22         36.84         4.55 o                         
  -6  -4   6          9.35         10.99         2.54 o                         
  -5  -4   6        470.47        469.02        13.17 o                         
  -4  -4   6        126.07        115.71         5.71 o                         
  -3  -4   6         13.42          9.90         1.57 o                         
  -2  -4   6        436.88        420.83         7.12 o                         
  -1  -4   6        627.55        586.58         9.27 o                         
   0  -4   6        251.83        234.76         4.87 o                         
   1  -4   6         15.11         14.07         1.64 o                         
   2  -4   6         63.72         60.01         3.38 o                         
   3  -4   6          3.52          5.11         1.69 o                         
   4  -4   6         36.92         42.76         4.48 o                         
   5  -4   6         61.48         57.63         9.90 o                         
  -8  -3   6        129.22        139.94        11.33 o                         
  -7  -3   6          1.49          0.65         2.14 o                         
  -6  -3   6        131.05        139.30         6.30 o                         
  -5  -3   6         37.54         38.05         2.77 o                         
  -4  -3   6        359.69        356.63         6.80 o                         
  -3  -3   6         41.19         49.12         2.47 o                         
  -2  -3   6         25.19         21.88         1.63 o                         
  -1  -3   6         18.27         17.75         1.60 o                         
   0  -3   6         33.24         41.17         2.28 o                         
   1  -3   6          2.42          1.23         0.86 o                         
   2  -3   6          0.71          1.01         1.05 o                         
   3  -3   6         12.75         12.48         2.20 o                         
   4  -3   6          7.27          4.16         1.69 o                         
   5  -3   6         42.39         46.86         4.81 o                         
  -8  -2   6          3.32          6.50         3.56 o                         
  -7  -2   6        296.42        300.11        25.07 o                         
  -6  -2   6        172.61        171.36         9.61 o                         
  -5  -2   6          1.81          1.02         0.89 o                         
  -4  -2   6         26.61         27.72         1.74 o                         
  -3  -2   6        292.28        285.40         4.95 o                         
  -2  -2   6          4.70          3.37         0.81 o                         
  -1  -2   6         77.33         84.37         2.62 o                         
   0  -2   6         10.85          7.10         1.07 o                         
   1  -2   6         40.30         37.86         2.06 o                         
   2  -2   6        109.96        103.59         3.24 o                         
   3  -2   6        372.52        377.29        11.59 o                         
   4  -2   6         23.53         17.47         2.53 o                         
   5  -2   6          6.73          6.94         2.51 o                         
  -8  -1   6         22.10         31.39         5.20 o                         
  -7  -1   6         36.48         43.20         6.79 o                         
  -6  -1   6         14.30         20.06         4.19 o                         
  -5  -1   6          2.43          2.04         1.66 o                         
  -4  -1   6         77.80         84.95         2.89 o                         
  -3  -1   6          5.56          5.25         1.04 o                         
  -2  -1   6         33.54         34.26         1.75 o                         
  -1  -1   6         60.35         61.44         2.15 o                         
   0  -1   6        144.21        139.77         3.57 o                         
   1  -1   6          9.04          6.63         0.97 o                         
   2  -1   6          7.19          5.62         0.97 o                         
   3  -1   6          9.27          8.21         1.35 o                         
   4  -1   6         46.75         40.32         3.40 o                         
   5  -1   6         87.53         85.80         5.36 o                         
  -8   0   6         20.29         18.35         3.91 o                         
  -7   0   6         19.16         20.18         6.43 o                         
  -6   0   6        132.07        140.22         8.36 o                         
  -5   0   6         26.67         33.46         3.75 o                         
  -4   0   6          5.12          5.61         1.03 o                         
  -3   0   6         76.46         74.36         2.32 o                         
  -2   0   6       1739.12       1894.82        24.53 o                         
  -1   0   6        385.88        414.81         6.24 o                         
   0   0   6        421.57        445.03         7.35 o                         
   1   0   6        214.34        201.15         4.19 o                         
   2   0   6          4.14          3.34         0.93 o                         
   3   0   6          3.21          3.30         1.24 o                         
   4   0   6        253.36        255.65         6.50 o                         
   5   0   6        305.50        312.52         9.17 o                         
  -8   1   6          0.93         -1.73         2.22 o                         
  -7   1   6         34.84         30.88         4.93 o                         
  -6   1   6          2.51          0.82         2.05 o                         
  -5   1   6          7.57          6.34         2.67 o                         
  -4   1   6          8.16          4.76         1.03 o                         
  -3   1   6          1.81          3.75         1.06 o                         
  -2   1   6          6.86          5.41         0.99 o                         
  -1   1   6         22.90         26.07         1.67 o                         
   0   1   6        454.51        436.43         6.90 o                         
   1   1   6          6.70          6.65         1.22 o                         
   2   1   6         45.13         39.82         2.25 o                         
   3   1   6         61.06         62.16         3.53 o                         
   4   1   6         63.89         55.39         4.50 o                         
   5   1   6        101.35         95.75         6.11 o                         
  -8   2   6          2.58          2.30         3.67 o                         
  -7   2   6        122.57        135.79        12.86 o                         
  -6   2   6        221.82        198.07        16.09 o                         
  -5   2   6        342.21        331.37        10.30 o                         
  -4   2   6          2.25          2.74         1.06 o                         
  -3   2   6          8.06          6.17         1.13 o                         
  -2   2   6         50.00         42.61         2.22 o                         
  -1   2   6       1077.63       1088.04        14.83 o                         
   0   2   6          0.30         -0.42         0.77 o                         
   1   2   6        175.22        167.65         3.98 o                         
   2   2   6        252.73        260.40         5.46 o                         
   3   2   6        650.22        615.03        10.77 o                         
   4   2   6          3.94          0.95         1.77 o                         
   5   2   6         61.19         63.35         5.12 o                         
  -8   3   6         10.56         24.87        13.37 o                         
  -7   3   6          6.14          3.96         3.05 o                         
  -6   3   6          0.31         -1.36         2.52 o                         
  -5   3   6        138.96        134.17         7.54 o                         
  -4   3   6        152.77        151.72         5.27 o                         
  -3   3   6        363.33        357.70         6.68 o                         
  -2   3   6        433.09        445.74         7.00 o                         
  -1   3   6        148.29        139.36         3.56 o                         
   0   3   6       1601.10       1592.55        21.38 o                         
   1   3   6         18.92         22.84         1.96 o                         
   2   3   6        414.50        403.49         9.21 o                         
   3   3   6         41.06         40.58         3.03 o                         
   4   3   6        133.44        135.95         8.34 o                         
   5   3   6         27.10         27.18         3.84 o                         
  -7   4   6         19.25         14.50         4.96 o                         
  -6   4   6          0.28          2.33         3.08 o                         
  -5   4   6         51.94         51.18         8.03 o                         
  -4   4   6        317.13        322.29         9.97 o                         
  -3   4   6        616.66        636.01        10.14 o                         
  -2   4   6         67.77         67.49         3.37 o                         
  -1   4   6         89.58        101.74         3.71 o                         
   0   4   6        487.21        477.14         8.55 o                         
   1   4   6        825.14        809.62        13.38 o                         
   2   4   6         14.62         13.68         2.07 o                         
   3   4   6         56.32         58.59         4.22 o                         
   4   4   6        152.49        157.41         7.58 o                         
  -6   5   6         84.98         95.15        14.17 o                         
  -5   5   6          4.67          4.99         3.98 o                         
  -4   5   6        165.36        166.95         8.79 o                         
  -3   5   6         11.10         11.12         2.92 o                         
  -2   5   6         90.17        100.26         4.34 o                         
  -1   5   6         26.94         24.89         2.46 o                         
   0   5   6        291.79        300.35         7.33 o                         
   1   5   6         32.43         30.51         3.01 o                         
   2   5   6         35.35         36.16         3.56 o                         
   3   5   6        180.61        191.91         9.54 o                         
  -5   6   6        457.03        487.09        26.79 o                         
  -4   6   6         37.26         29.16         5.19 o                         
  -3   6   6         17.45         17.88         4.63 o                         
  -2   6   6         27.84         38.44         4.37 o                         
  -1   6   6        253.48        262.03         9.53 o                         
   0   6   6          0.02          0.42         2.57 o                         
   1   6   6          0.03         -0.61         2.46 o                         
   2   6   6        372.84        395.63        12.34 o                         
  -4   7   6        108.49        108.91        11.79 o                         
  -3   7   6         99.11         86.40        17.20 o                         
  -2   7   6        134.63        148.41        14.93 o                         
  -1   7   6        103.27        134.25        22.37 o                         
   0   7   6        269.51        290.29        14.82 o                         
   1   7   6         31.82         33.31         5.82 o                         
  -1  -8   7          2.03          8.33        11.56 o                         
  -4  -7   7          8.10          6.36         4.99 o                         
  -3  -7   7          9.39         11.36         3.18 o                         
  -2  -7   7         36.64         39.60         5.45 o                         
  -1  -7   7          1.93          1.85         2.40 o                         
   0  -7   7        198.96        231.91        13.18 o                         
   1  -7   7          3.57          1.53         4.10 o                         
   2  -7   7         52.78         67.35         9.82 o                         
  -6  -6   7         12.24         11.56         4.61 o                         
  -5  -6   7        232.30        226.41        11.91 o                         
  -4  -6   7         99.93         99.25         7.27 o                         
  -3  -6   7          1.10          2.54         1.68 o                         
  -2  -6   7          1.65          0.87         1.48 o                         
  -1  -6   7        142.14        150.92         6.56 o                         
   0  -6   7          2.89          4.69         1.94 o                         
   1  -6   7          0.05         -2.45         2.45 o                         
   2  -6   7        211.89        222.64        14.07 o                         
   3  -6   7        158.21        171.16        15.04 o                         
  -6  -5   7         51.55         52.47         6.35 o                         
  -5  -5   7         15.58         13.09         3.50 o                         
  -4  -5   7         97.20         97.82         5.21 o                         
  -3  -5   7          0.35         -0.34         1.30 o                         
  -2  -5   7         44.63         53.41         4.02 o                         
  -1  -5   7          0.48          0.90         1.40 o                         
   0  -5   7        239.29        244.34         6.14 o                         
   1  -5   7         19.23         22.09         2.49 o                         
   2  -5   7         32.12         37.88         3.80 o                         
   3  -5   7        109.33        105.81         6.79 o                         
   4  -5   7         23.15         23.18         5.05 o                         
  -7  -4   7         34.17         32.11         5.24 o                         
  -6  -4   7          0.02          0.19         1.58 o                         
  -5  -4   7         76.04         85.08         7.70 o                         
  -4  -4   7        302.34        304.24         7.83 o                         
  -3  -4   7        687.70        702.78        11.56 o                         
  -2  -4   7         72.74         77.05         4.23 o                         
  -1  -4   7         85.75         89.00         3.40 o                         
   0  -4   7        432.34        443.57         7.75 o                         
   1  -4   7        782.21        775.07        14.20 o                         
   2  -4   7         15.55         17.43         2.50 o                         
   3  -4   7         45.84         39.18         4.26 o                         
   4  -4   7        116.12        125.55         8.81 o                         
  -7  -3   7         32.73         29.84         4.94 o                         
  -6  -3   7         26.63         25.29         3.39 o                         
  -5  -3   7        208.56        193.58         6.54 o                         
  -4  -3   7        362.35        365.40         6.99 o                         
  -3  -3   7        689.69        666.33        10.04 o                         
  -2  -3   7        683.24        686.91        10.11 o                         
  -1  -3   7        423.30        391.80         7.10 o                         
   0  -3   7       1848.07       1812.37        25.08 o                         
   1  -3   7         48.44         51.70         2.81 o                         
   2  -3   7        480.77        484.31        15.08 o                         
   3  -3   7         69.57         55.85         4.04 o                         
   4  -3   7        131.20        139.74         7.31 o                         
   5  -3   7         12.65         18.06         4.17 o                         
  -8  -2   7          1.03          5.57         5.99 o                         
  -7  -2   7         30.18         37.29         5.29 o                         
  -6  -2   7        416.90        394.22        10.27 o                         
  -5  -2   7        933.21        930.92        15.52 o                         
  -4  -2   7        134.37        127.37         3.75 o                         
  -3  -2   7        195.70        200.07         4.27 o                         
  -2  -2   7        733.88        706.58        10.27 o                         
  -1  -2   7       1803.98       1776.37        26.24 o                         
   0  -2   7         45.51         44.56         2.14 o                         
   1  -2   7        392.08        368.35         6.49 o                         
   2  -2   7        609.86        615.72        12.42 o                         
   3  -2   7        603.36        579.14        12.12 o                         
   4  -2   7          4.03          2.14         2.02 o                         
   5  -2   7         41.12         38.53         5.41 o                         
  -8  -1   7        100.75        109.55         9.52 o                         
  -7  -1   7          4.16          2.64         2.48 o                         
  -6  -1   7        217.61        214.12         9.74 o                         
  -5  -1   7          2.58          2.36         1.39 o                         
  -4  -1   7        475.46        438.91         8.63 o                         
  -3  -1   7        230.88        204.66         5.59 o                         
  -2  -1   7        332.31        309.82         5.76 o                         
  -1  -1   7        195.89        181.16         4.24 o                         
   0  -1   7        714.92        708.80        10.96 o                         
   1  -1   7         61.37         54.94         2.55 o                         
   2  -1   7         62.63         62.60         3.85 o                         
   3  -1   7        235.94        233.16         6.55 o                         
   4  -1   7         16.03         15.77         2.73 o                         
   5  -1   7         80.52         89.23         5.92 o                         
  -8   0   7         52.12         58.30         6.99 o                         
  -7   0   7        294.35        282.49        15.58 o                         
  -6   0   7         32.46         32.25         4.53 o                         
  -5   0   7        442.26        444.21        18.23 o                         
  -4   0   7        108.64        112.79         3.95 o                         
  -3   0   7        829.48        845.34        12.93 o                         
  -2   0   7        172.11        167.37         3.91 o                         
  -1   0   7         13.14         11.20         1.27 o                         
   0   0   7        261.03        260.72         5.18 o                         
   1   0   7        183.95        173.22         4.19 o                         
   2   0   7        165.90        176.11         4.74 o                         
   3   0   7         32.55         28.77         2.98 o                         
   4   0   7        245.90        253.42         7.82 o                         
   5   0   7         62.15         69.16         5.69 o                         
  -8   1   7        143.56        143.91        15.18 o                         
  -7   1   7         17.50         19.21         5.79 o                         
  -6   1   7        255.42        274.52        13.59 o                         
  -5   1   7          1.01         -0.02         2.12 o                         
  -4   1   7        357.19        340.00         6.99 o                         
  -3   1   7        298.25        285.17         5.79 o                         
  -2   1   7        231.62        220.35         4.39 o                         
  -1   1   7        229.35        231.18         5.74 o                         
   0   1   7        354.82        344.71         6.42 o                         
   1   1   7         63.62         64.51         2.76 o                         
   2   1   7         16.56         18.69         2.01 o                         
   3   1   7        179.62        175.70         5.05 o                         
   4   1   7          0.23         -0.14         1.86 o                         
   5   1   7         51.31         56.97         4.65 o                         
  -8   2   7          8.68         11.12         5.76 o                         
  -7   2   7          6.32          9.33         4.56 o                         
  -6   2   7        420.56        420.51        25.27 o                         
  -5   2   7        752.19        729.12        17.52 o                         
  -4   2   7        170.49        162.10         4.04 o                         
  -3   2   7         84.01         91.12         3.91 o                         
  -2   2   7       1299.13       1315.21        16.81 o                         
  -1   2   7        910.22        887.27        13.01 o                         
   0   2   7         45.33         45.05         2.53 o                         
   1   2   7         98.83         90.08         4.08 o                         
   2   2   7        735.32        760.86        12.66 o                         
   3   2   7        359.30        357.70         7.87 o                         
   4   2   7         29.54         32.74         4.00 o                         
  -7   3   7        114.73        121.59        13.95 o                         
  -6   3   7         50.06         53.96         7.44 o                         
  -5   3   7        189.36        173.41         7.74 o                         
  -4   3   7        117.71        120.88         4.27 o                         
  -3   3   7       1146.94       1084.32        18.79 o                         
  -2   3   7        313.29        300.36         5.83 o                         
  -1   3   7        834.43        826.02        12.50 o                         
   0   3   7        605.11        598.37        10.20 o                         
   1   3   7        140.15        154.56         4.93 o                         
   2   3   7        221.80        214.21         6.21 o                         
   3   3   7         35.15         40.79         3.42 o                         
   4   3   7         38.27         45.92         5.84 o                         
  -7   4   7         77.27         95.58        13.03 o                         
  -6   4   7         15.09         20.06         7.53 o                         
  -5   4   7         56.46         61.53         6.46 o                         
  -4   4   7        422.04        408.18        12.97 o                         
  -3   4   7        396.89        396.14        10.14 o                         
  -2   4   7         59.38         53.12         2.81 o                         
  -1   4   7          2.72          4.07         1.59 o                         
   0   4   7        295.19        308.79         7.01 o                         
   1   4   7        199.35        196.96         5.38 o                         
   2   4   7         50.59         45.19         3.25 o                         
   3   4   7          0.32          3.04         2.33 o                         
  -6   5   7        125.88        124.31        19.55 o                         
  -5   5   7          3.54          4.30         3.96 o                         
  -4   5   7         52.01         50.10         5.83 o                         
  -3   5   7         55.24         40.47         4.50 o                         
  -2   5   7         19.26         17.60         2.77 o                         
  -1   5   7         19.30         19.47         2.35 o                         
   0   5   7          0.30          1.60         1.70 o                         
   1   5   7          0.93          3.54         2.21 o                         
   2   5   7         24.48         28.02         3.51 o                         
   3   5   7          5.44          6.69         2.80 o                         
  -5   6   7        252.57        231.91        18.70 o                         
  -4   6   7         30.03         21.49         6.22 o                         
  -3   6   7          0.87          5.62         5.53 o                         
  -2   6   7         34.86         28.10         4.85 o                         
  -1   6   7          3.79          0.89         3.11 o                         
   0   6   7         89.22        117.60        13.38 o                         
   1   6   7        148.71        136.52        10.36 o                         
   2   6   7         88.73         72.66        19.49 o                         
  -3   7   7         42.57         27.41        10.55 o                         
  -2   7   7          5.63          4.93         6.79 o                         
  -1   7   7         10.92         10.99         5.46 o                         
  -4  -7   8        113.16        114.78         9.18 o                         
  -3  -7   8        146.39        166.85        11.86 o                         
  -2  -7   8        118.44        137.93        12.89 o                         
  -1  -7   8        110.57        104.98        12.08 o                         
   0  -7   8        159.49        172.24        15.14 o                         
  -5  -6   8        505.93        485.10        19.66 o                         
  -4  -6   8         17.92         16.40         4.03 o                         
  -3  -6   8         19.39         20.36         3.59 o                         
  -2  -6   8         90.44         96.52         6.40 o                         
  -1  -6   8         98.05        101.37         7.23 o                         
   0  -6   8         11.65         16.44         3.98 o                         
   1  -6   8         36.54         37.90         5.27 o                         
   2  -6   8        250.66        266.68        16.30 o                         
  -6  -5   8        174.74        168.32        14.88 o                         
  -5  -5   8          2.94          5.07         2.81 o                         
  -4  -5   8        123.25        126.21         8.05 o                         
  -3  -5   8         68.08         68.66         5.34 o                         
  -2  -5   8         44.88         44.66         3.11 o                         
  -1  -5   8         41.71         41.28         2.97 o                         
   0  -5   8         14.06         12.22         2.15 o                         
   1  -5   8          7.71          7.48         2.62 o                         
   2  -5   8          9.57          7.22         3.14 o                         
   3  -5   8         35.91         32.87         4.77 o                         
  -7  -4   8        100.61        112.15        10.52 o                         
  -6  -4   8         11.03         13.06         2.97 o                         
  -5  -4   8         56.17         59.61         5.61 o                         
  -4  -4   8        369.21        383.65         9.51 o                         
  -3  -4   8        386.81        379.97         7.96 o                         
  -2  -4   8         37.71         35.89         2.65 o                         
  -1  -4   8          9.05         10.29         1.66 o                         
   0  -4   8        223.33        234.82         6.39 o                         
   1  -4   8        147.86        143.95         5.41 o                         
   2  -4   8         30.87         29.09         3.51 o                         
   3  -4   8          1.19          4.71         2.66 o                         
  -7  -3   8        115.17        115.09         6.95 o                         
  -6  -3   8         35.34         35.53         4.05 o                         
  -5  -3   8         99.32        100.58         4.90 o                         
  -4  -3   8         25.91         32.74         2.82 o                         
  -3  -3   8        805.21        750.11        11.61 o                         
  -2  -3   8        113.40        107.45         3.56 o                         
  -1  -3   8        476.08        460.71         7.77 o                         
   0  -3   8        180.88        172.45         4.86 o                         
   1  -3   8         59.06         61.80         4.15 o                         
   2  -3   8         86.20         77.11         3.70 o                         
   3  -3   8          0.47         -0.11         2.07 o                         
   4  -3   8          6.92          4.67         3.31 o                         
  -8  -2   8          8.73          7.23         5.69 o                         
  -7  -2   8          5.56          5.36         2.91 o                         
  -6  -2   8        287.58        298.62         8.42 o                         
  -5  -2   8        269.43        269.19         8.03 o                         
  -4  -2   8         30.92         28.56         2.56 o                         
  -3  -2   8          0.28         -0.73         0.79 o                         
  -2  -2   8        756.13        756.68        11.36 o                         
  -1  -2   8        102.58        104.01         3.34 o                         
   0  -2   8          7.54          6.22         1.64 o                         
   1  -2   8         12.02         11.56         1.85 o                         
   2  -2   8        257.77        264.77         8.20 o                         
   3  -2   8        138.92        142.77         7.06 o                         
   4  -2   8        113.69        107.37         7.51 o                         
  -8  -1   8        139.29        141.66        20.82 o                         
  -7  -1   8         25.49         35.60         6.13 o                         
  -6  -1   8         82.48         85.84         6.58 o                         
  -5  -1   8         14.95         11.85         2.26 o                         
  -4  -1   8          6.04          5.78         1.54 o                         
  -3  -1   8         66.08         66.91         3.78 o                         
  -2  -1   8          0.01         -0.59         0.83 o                         
  -1  -1   8          1.37          2.09         1.05 o                         
   0  -1   8         28.55         25.93         2.03 o                         
   1  -1   8         15.39         11.46         1.69 o                         
   2  -1   8         28.32         26.00         2.65 o                         
   3  -1   8         23.43         23.51         3.26 o                         
   4  -1   8         64.90         59.29         5.88 o                         
  -8   0   8         55.17         50.61        15.07 o                         
  -7   0   8        182.99        206.33        11.54 o                         
  -6   0   8         47.77         44.78         4.47 o                         
  -5   0   8          1.55         -1.13         1.50 o                         
  -4   0   8          3.07          3.47         1.48 o                         
  -3   0   8        273.71        269.46         5.57 o                         
  -2   0   8        365.68        344.04         6.99 o                         
  -1   0   8        676.06        665.12        10.59 o                         
   0   0   8         21.72         20.15         1.86 o                         
   1   0   8         32.20         24.41         2.60 o                         
   2   0   8         95.95        101.46         4.15 o                         
   3   0   8        203.50        212.55         6.92 o                         
   4   0   8          2.62         -0.79         1.96 o                         
  -8   1   8        107.71        126.97        14.74 o                         
  -7   1   8          8.33          9.13         5.41 o                         
  -6   1   8         38.92         44.22         5.88 o                         
  -5   1   8         53.64         56.14         3.66 o                         
  -4   1   8          0.61         -0.54         1.02 o                         
  -3   1   8          0.24          0.56         0.94 o                         
  -2   1   8         10.64          9.84         1.37 o                         
  -1   1   8         54.26         47.78         2.39 o                         
   0   1   8         90.16         81.47         3.49 o                         
   1   1   8        114.53        108.80         4.83 o                         
   2   1   8         48.69         40.98         2.98 o                         
   3   1   8        113.28        112.05         5.55 o                         
   4   1   8         83.10         92.25         7.75 o                         
  -7   2   8          9.12         10.87         7.02 o                         
  -6   2   8         89.81         88.45         8.56 o                         
  -5   2   8         49.43         57.31         4.32 o                         
  -4   2   8         64.49         59.52         3.45 o                         
  -3   2   8         11.95         13.83         1.71 o                         
  -2   2   8         39.71         44.41         2.66 o                         
  -1   2   8          4.95          3.97         1.26 o                         
   0   2   8        244.80        235.18        11.25 o                         
   1   2   8        130.33        129.77         5.23 o                         
   2   2   8          2.16          0.04         1.34 o                         
   3   2   8         55.39         59.47         6.86 o                         
   4   2   8        193.68        189.87        11.48 o                         
  -7   3   8          7.19          7.81         5.78 o                         
  -6   3   8          0.03         -2.20         2.58 o                         
  -5   3   8          9.76         11.90         3.15 o                         
  -4   3   8         21.07         17.77         2.76 o                         
  -3   3   8          2.96          2.38         1.32 o                         
  -2   3   8          6.76          4.28         1.28 o                         
  -1   3   8          7.99          8.27         1.63 o                         
   0   3   8          9.48          8.24         2.38 o                         
   1   3   8         67.98         73.75         5.12 o                         
   2   3   8          2.19          3.19         1.84 o                         
   3   3   8        140.11        134.48         6.70 o                         
  -6   4   8         28.78         23.74         6.37 o                         
  -5   4   8         66.98         68.74         6.69 o                         
  -4   4   8          0.66          0.90         1.97 o                         
  -3   4   8        106.11        106.53         5.75 o                         
  -2   4   8        320.64        349.00        10.04 o                         
  -1   4   8        307.81        314.97         6.91 o                         
   0   4   8         19.24         13.12         1.93 o                         
   1   4   8          3.07          4.60         2.16 o                         
   2   4   8        253.38        283.32         9.45 o                         
   3   4   8         17.34         19.24         5.44 o                         
  -6   5   8          0.04          0.67         7.79 o                         
  -5   5   8         78.88         69.23        18.71 o                         
  -4   5   8         12.73         11.35         5.23 o                         
  -3   5   8         94.99         81.73        13.90 o                         
  -2   5   8         12.62         14.93         7.00 o                         
  -1   5   8        167.14        182.16        10.30 o                         
   0   5   8         22.91         24.21         3.82 o                         
   1   5   8        253.03        300.75         9.26 o                         
   2   5   8         13.87         10.33         3.22 o                         
  -4   6   8        204.09        194.09        21.77 o                         
  -3   6   8         10.77         10.55         9.21 o                         
  -2   6   8         87.56        102.25        13.25 o                         
  -1   6   8          2.62          0.08         3.82 o                         
   0   6   8        377.75        427.15        17.35 o                         
  -2  -7   9          1.24          5.38         5.13 o                         
  -5  -6   9         42.53         63.74        12.19 o                         
  -4  -6   9        126.90        122.80         9.53 o                         
  -3  -6   9         10.84          9.86         3.55 o                         
  -2  -6   9         12.17         12.14         4.14 o                         
  -1  -6   9         13.56         11.84         4.20 o                         
   0  -6   9        259.97        281.87        12.43 o                         
   1  -6   9        167.48        208.31        14.45 o                         
  -6  -5   9          3.10          2.34         4.02 o                         
  -5  -5   9         70.00         62.41         7.65 o                         
  -4  -5   9          9.83          8.57         3.22 o                         
  -3  -5   9         48.70         65.13         5.64 o                         
  -2  -5   9         13.75         11.95         2.32 o                         
  -1  -5   9        116.51        121.94         7.64 o                         
   0  -5   9         53.76         60.97         5.88 o                         
   1  -5   9        168.05        193.84         9.45 o                         
   2  -5   9         30.60         28.71         6.51 o                         
  -6  -4   9         40.92         33.10         5.48 o                         
  -5  -4   9         74.63         71.08         6.23 o                         
  -4  -4   9          0.46         -0.31         2.24 o                         
  -3  -4   9         94.86         86.05         4.22 o                         
  -2  -4   9        376.46        377.29         7.95 o                         
  -1  -4   9        319.67        309.78         7.70 o                         
   0  -4   9         25.24         26.64         3.15 o                         
   1  -4   9          0.26          3.23         2.39 o                         
   2  -4   9        235.69        254.34         9.43 o                         
   3  -4   9         20.22         22.26         5.10 o                         
  -7  -3   9          1.71          2.44         3.36 o                         
  -6  -3   9          2.02         -1.71         1.71 o                         
  -5  -3   9         65.67         64.18         8.13 o                         
  -4  -3   9         25.54         25.55         2.51 o                         
  -3  -3   9         72.18         68.39         3.50 o                         
  -2  -3   9         15.40         15.98         2.24 o                         
  -1  -3   9         98.35        105.20         4.52 o                         
   0  -3   9         16.05         16.15         2.32 o                         
   1  -3   9        189.28        185.72         6.05 o                         
   2  -3   9          0.02         -1.81         1.81 o                         
   3  -3   9        153.58        153.24        12.43 o                         
  -7  -2   9         24.50         21.90         5.43 o                         
  -6  -2   9          6.43          5.41         2.34 o                         
  -5  -2   9          4.23          7.30         2.29 o                         
  -4  -2   9        395.84        363.49         8.47 o                         
  -3  -2   9         15.52         12.85         1.79 o                         
  -2  -2   9        116.89        115.89         3.95 o                         
  -1  -2   9          4.43          2.80         1.32 o                         
   0  -2   9        509.30        486.51        10.73 o                         
   1  -2   9        119.72        116.33         4.96 o                         
   2  -2   9         73.22         83.92         6.79 o                         
   3  -2   9         43.03         36.89         4.41 o                         
  -7  -1   9         50.98         47.38         8.90 o                         
  -6  -1   9         12.19         11.97         4.26 o                         
  -5  -1   9        178.64        172.56         7.21 o                         
  -4  -1   9         29.21         23.17         3.74 o                         
  -3  -1   9        304.34        282.45         6.45 o                         
  -2  -1   9         13.07         11.10         1.53 o                         
  -1  -1   9        276.07        266.99         8.04 o                         
   0  -1   9          7.00          5.87         1.63 o                         
   1  -1   9        475.69        490.69        10.31 o                         
   2  -1   9          1.70          3.00         1.90 o                         
   3  -1   9        252.10        252.83        13.50 o                         
  -7   0   9          2.86          0.34         3.73 o                         
  -6   0   9        158.10        165.22        10.07 o                         
  -5   0   9        197.21        205.52        12.95 o                         
  -4   0   9         83.18         64.20         5.88 o                         
  -3   0   9        124.44        117.69         4.03 o                         
  -2   0   9        993.98        965.74        16.38 o                         
  -1   0   9        210.61        212.25         5.38 o                         
   0   0   9        122.45        117.93         4.75 o                         
   1   0   9         13.87          9.94         1.83 o                         
   2   0   9        605.54        685.59        15.12 o                         
   3   0   9         17.67         16.40         2.85 o                         
  -7   1   9         82.46         85.15        11.56 o                         
  -6   1   9         22.76         33.61         6.94 o                         
  -5   1   9        182.94        178.18        10.67 o                         
  -4   1   9         33.18         29.03         2.91 o                         
  -3   1   9        333.45        323.87         6.79 o                         
  -2   1   9          5.77          9.60         1.69 o                         
  -1   1   9        206.69        210.74         5.79 o                         
   0   1   9          1.59          0.32         1.14 o                         
   1   1   9        436.49        447.97        11.48 o                         
   2   1   9          0.09         -1.24         1.46 o                         
   3   1   9        174.55        198.09         7.67 o                         
  -7   2   9         37.96         27.00         8.40 o                         
  -6   2   9          0.26          0.54         2.70 o                         
  -5   2   9          7.04          5.94         2.71 o                         
  -4   2   9        552.87        540.63        14.06 o                         
  -3   2   9         13.45         11.13         1.90 o                         
  -2   2   9        217.13        223.89         5.38 o                         
  -1   2   9         19.17         14.81         1.94 o                         
   0   2   9        488.84        502.51        13.71 o                         
   1   2   9         78.00         75.17         4.67 o                         
   2   2   9         63.86         75.82         5.29 o                         
   3   2   9         45.27         52.46         6.42 o                         
  -7   3   9         65.55         69.20        16.66 o                         
  -6   3   9          0.79          5.78         3.87 o                         
  -5   3   9        166.15        173.05         8.48 o                         
  -4   3   9          4.21          5.09         2.65 o                         
  -3   3   9        358.65        360.49         9.18 o                         
  -2   3   9          1.60          1.17         1.32 o                         
  -1   3   9        153.98        153.82         5.23 o                         
   0   3   9          4.89          6.03         1.80 o                         
   1   3   9        277.88        284.41        10.23 o                         
   2   3   9          0.04         -0.98         2.34 o                         
  -6   4   9        106.26         98.37        14.65 o                         
  -5   4   9         66.33         70.67         8.68 o                         
  -4   4   9         63.96         64.95         9.71 o                         
  -3   4   9         51.00         50.86         7.28 o                         
  -2   4   9        499.67        535.53        15.19 o                         
  -1   4   9         35.95         39.51         3.94 o                         
   0   4   9         19.13         17.50         4.40 o                         
   1   4   9         18.13         21.62         4.47 o                         
   2   4   9        162.70        182.53        10.01 o                         
  -5   5   9         96.56        102.51        15.54 o                         
  -4   5   9         42.61         43.34         7.45 o                         
  -3   5   9         97.55         87.90         9.89 o                         
  -2   5   9          3.48         -0.51         2.71 o                         
  -1   5   9         10.51         12.80         3.89 o                         
   0   5   9         21.80         30.62         6.72 o                         
   1   5   9         74.06         88.71        26.23 o                         
  -3  -6  10         28.30         33.23         8.07 o                         
  -2  -6  10         63.15         91.52        19.23 o                         
  -1  -6  10          8.11          4.81         4.38 o                         
  -5  -5  10         98.20         98.22        12.86 o                         
  -4  -5  10         43.36         52.52         8.71 o                         
  -3  -5  10        134.66        143.91         9.81 o                         
  -2  -5  10          4.87          4.61         2.99 o                         
  -1  -5  10         39.45         47.97         5.49 o                         
   0  -5  10         11.22         21.23         5.03 o                         
   1  -5  10        132.24        130.27         9.33 o                         
  -6  -4  10        105.52        109.60        15.41 o                         
  -5  -4  10         74.98         71.13         7.38 o                         
  -4  -4  10         54.02         53.62         5.49 o                         
  -3  -4  10         46.78         41.75         3.83 o                         
  -2  -4  10        462.35        484.68        12.27 o                         
  -1  -4  10         35.56         36.86         4.54 o                         
   0  -4  10         13.80         14.79         3.17 o                         
   1  -4  10         13.56         19.47         4.00 o                         
   2  -4  10        127.29        138.15         9.39 o                         
  -6  -3  10          0.58          3.60         2.77 o                         
  -5  -3  10        158.22        172.52        11.41 o                         
  -4  -3  10          2.68          6.75         3.08 o                         
  -3  -3  10        310.92        327.26         7.64 o                         
  -2  -3  10          0.00          0.99         1.41 o                         
  -1  -3  10         88.06         95.86         6.02 o                         
   0  -3  10          7.87          4.06         2.26 o                         
   1  -3  10        166.85        162.60        12.76 o                         
   2  -3  10          2.40          3.06         2.74 o                         
  -7  -2  10         37.47         31.60         6.41 o                         
  -6  -2  10          0.96          0.33         2.62 o                         
  -5  -2  10         30.34         28.16         6.52 o                         
  -4  -2  10        429.54        432.21        10.74 o                         
  -3  -2  10         27.27         23.82         2.55 o                         
  -2  -2  10         88.87         81.81         3.76 o                         
  -1  -2  10         74.19         74.65         4.38 o                         
   0  -2  10        230.11        240.19         8.08 o                         
   1  -2  10         76.40         70.73         4.90 o                         
   2  -2  10          0.57          1.63         2.36 o                         
  -7  -1  10        119.22        142.43        17.64 o                         
  -6  -1  10         18.96         14.85         4.29 o                         
  -5  -1  10        109.17         95.57         8.50 o                         
  -4  -1  10         77.65         75.86         6.55 o                         
  -3  -1  10         87.29         79.39         6.04 o                         
  -2  -1  10          4.17          5.93         1.61 o                         
  -1  -1  10          1.50         -0.12         1.18 o                         
   0  -1  10         25.57         23.64         2.16 o                         
   1  -1  10         22.42         19.28         2.69 o                         
   2  -1  10          2.97          6.67         2.61 o                         
   3  -1  10          0.01         -0.81         3.36 o                         
  -7   0  10         21.07         19.04         9.37 o                         
  -6   0  10        113.75        108.77        10.11 o                         
  -5   0  10        210.62        209.13        13.70 o                         
  -4   0  10          0.55          0.65         1.86 o                         
  -3   0  10          0.06          0.92         1.51 o                         
  -2   0  10         76.28         87.35         6.57 o                         
  -1   0  10         22.90         21.67         2.39 o                         
   0   0  10        101.20         89.44         5.51 o                         
   1   0  10         30.19         20.42         2.68 o                         
   2   0  10          0.05          0.49         2.06 o                         
   3   0  10          1.98          6.33         3.61 o                         
  -7   1  10         84.72         82.83        21.58 o                         
  -6   1  10         11.74          5.96         4.09 o                         
  -5   1  10         67.75         76.45         8.02 o                         
  -4   1  10        102.87        101.51         7.10 o                         
  -3   1  10         16.78         18.20         2.42 o                         
  -2   1  10          8.98          8.71         1.94 o                         
  -1   1  10         33.20         28.21         2.37 o                         
   0   1  10          9.89          5.90         1.65 o                         
   1   1  10          2.54          1.42         2.44 o                         
   2   1  10          0.35         -1.45         2.10 o                         
  -6   2  10          1.04          0.07         2.54 o                         
  -5   2  10         51.04         49.89         4.83 o                         
  -4   2  10        157.40        167.53         8.16 o                         
  -3   2  10         39.92         44.09         3.47 o                         
  -2   2  10          1.75          0.38         1.39 o                         
  -1   2  10         65.93         65.90         4.36 o                         
   0   2  10         61.17         62.73         4.80 o                         
   1   2  10        123.32        116.94         7.91 o                         
   2   2  10         85.38         86.41         7.74 o                         
  -6   3  10         32.53         27.38         7.18 o                         
  -5   3  10         46.71         48.32         6.12 o                         
  -4   3  10          0.51          0.03         2.71 o                         
  -3   3  10         41.08         43.16         4.87 o                         
  -2   3  10          2.96          4.30         3.07 o                         
  -1   3  10          2.43          1.22         2.16 o                         
   0   3  10          0.01          0.81         2.44 o                         
   1   3  10          1.08         -0.16         2.50 o                         
  -5   4  10         12.58         15.53         6.08 o                         
  -4   4  10         15.74         18.70         5.49 o                         
  -3   4  10         17.19         12.95         4.93 o                         
  -2   4  10         43.18         45.93         5.56 o                         
  -1   4  10         20.23         20.31         4.28 o                         
   0   4  10         51.81         61.98        11.77 o                         
  -3   5  10         25.51         19.04         6.11 o                         
  -2   5  10         13.86         16.80         5.63 o                         
  -1   5  10         97.05         64.16        14.24 o                         
  -4  -5  11         82.47         80.17        11.36 o                         
  -3  -5  11          9.57          6.24         3.94 o                         
  -2  -5  11         10.77         12.21         6.43 o                         
  -1  -5  11         81.15         88.97         9.64 o                         
  -5  -4  11         19.17         20.46         7.55 o                         
  -4  -4  11         27.28         23.99         5.22 o                         
  -3  -4  11         11.55          7.48         3.65 o                         
  -2  -4  11         24.86         23.61         5.45 o                         
  -1  -4  11         20.80         23.81         4.69 o                         
   0  -4  11         68.58         79.59         7.70 o                         
  -6  -3  11         43.10         48.34        11.04 o                         
  -5  -3  11          9.06         10.66         4.52 o                         
  -4  -3  11          0.40         -1.01         3.08 o                         
  -3  -3  11          0.78         -0.38         2.83 o                         
  -2  -3  11          1.94          2.23         2.36 o                         
  -1  -3  11          1.03          1.87         2.60 o                         
   0  -3  11          1.72          2.42         2.78 o                         
   1  -3  11          7.58          6.75         3.12 o                         
  -6  -2  11         27.95         21.50         4.97 o                         
  -5  -2  11         69.11         76.33        11.19 o                         
  -4  -2  11          3.99          0.74         2.56 o                         
  -3  -2  11         22.13         21.07         3.46 o                         
  -2  -2  11         25.55         19.98         3.84 o                         
  -1  -2  11         22.78         25.89         4.08 o                         
   0  -2  11          4.24          3.43         2.29 o                         
   1  -2  11        147.01        170.57        11.50 o                         
  -6  -1  11          0.01         -2.58         2.58 o                         
  -5  -1  11          3.16          2.04         3.77 o                         
  -4  -1  11         75.78         60.20        11.42 o                         
  -3  -1  11         80.38         76.83         7.99 o                         
  -2  -1  11         25.88         20.27         3.06 o                         
  -1  -1  11        129.08        114.11         5.59 o                         
   0  -1  11         13.70         15.58         2.86 o                         
   1  -1  11        167.88        201.88        11.08 o                         
  -6   0  11          3.07         -1.54         3.00 o                         
  -5   0  11        132.41         89.36        24.91 o                         
  -4   0  11        304.41        316.54        12.94 o                         
  -3   0  11          6.47          3.01         2.46 o                         
  -2   0  11         32.15         36.48         4.41 o                         
  -1   0  11        153.57        158.23         6.38 o                         
   0   0  11        418.30        452.62        12.73 o                         
   1   0  11          4.70          3.58         2.71 o                         
  -6   1  11          0.95          1.02         5.35 o                         
  -5   1  11         27.03         27.43         5.08 o                         
  -4   1  11         74.04         70.30         6.53 o                         
  -3   1  11        147.24        151.91         7.79 o                         
  -2   1  11         43.91         41.10         4.09 o                         
  -1   1  11        158.09        173.97         9.33 o                         
   0   1  11         25.84         25.68         4.08 o                         
   1   1  11        196.35        214.83        10.01 o                         
  -6   2  11         91.91        109.25        30.27 o                         
  -5   2  11         31.96         26.48         5.09 o                         
  -4   2  11         46.60         49.20         7.26 o                         
  -3   2  11         17.57         15.97         3.65 o                         
  -2   2  11         91.22         95.13         5.71 o                         
  -1   2  11          0.73          0.64         2.87 o                         
   0   2  11          1.81          3.14         3.43 o                         
   1   2  11        123.25        135.81        11.05 o                         
  -5   3  11         49.77         44.29         6.85 o                         
  -4   3  11          0.01          0.95         2.77 o                         
  -3   3  11         71.39         83.86         8.57 o                         
  -2   3  11          2.08          2.57         2.82 o                         
  -1   3  11         23.74         23.45         5.70 o                         
   0   3  11          7.29         12.69         5.32 o                         
  -3   4  11         13.97          3.18         4.75 o                         
  -2   4  11          2.88          3.85         4.76 o                         
  -3  -4  12         10.65         12.35         4.28 o                         
  -2  -4  12          4.41          7.37         5.74 o                         
  -4  -3  12          0.19         -0.66         4.41 o                         
  -3  -3  12         90.83        132.47        18.32 o                         
  -2  -3  12         10.08         15.33         5.03 o                         
  -1  -3  12         29.73         33.50         8.49 o                         
  -5  -2  12          9.17          5.13         6.88 o                         
  -4  -2  12         92.22        117.92        21.73 o                         
  -3  -2  12         17.97         20.94         5.95 o                         
  -2  -2  12         99.65        119.58        11.49 o                         
  -1  -2  12          0.46          2.53         4.13 o                         
   0  -2  12          0.11          0.05         3.07 o                         
  -5  -1  12        101.19         83.20        26.64 o                         
  -4  -1  12         25.42         17.13         6.95 o                         
  -3  -1  12        137.62        158.67        15.19 o                         
  -2  -1  12         75.50         76.12         8.96 o                         
  -1  -1  12         86.05         90.54        10.56 o                         
   0  -1  12         10.88         11.25         4.88 o                         
  -5   0  12        105.99        110.27        33.29 o                         
  -4   0  12        338.94        361.12        22.10 o                         
  -3   0  12          0.24         -1.46         2.40 o                         
  -2   0  12         12.24         12.40         4.26 o                         
  -1   0  12        167.37        181.33        11.48 o                         
   0   0  12        125.90        122.60        12.67 o                         
  -5   1  12         67.80         59.91        11.96 o                         
  -4   1  12         23.37         21.92         7.27 o                         
  -3   1  12         83.90         87.71        11.44 o                         
  -2   1  12         80.69         70.62         8.56 o                         
  -1   1  12         57.66         55.06         6.83 o                         
   0   1  12          3.42          8.48         4.84 o                         
  -4   2  12         24.98         28.41         8.04 o                         
  -3   2  12         34.41         46.55         6.89 o                         
  -2   2  12         63.65         63.37         6.57 o                         
  -1   2  12          0.01          2.31         3.51 o                         
  -3  -1  13          2.95          9.41        10.15 o                         
                                                                                
